# Supplementary material for: Changes in the skin microbiome associated with squamous cell carcinoma in transplant recipients
Source: ISME Commun. 2022 Feb 1;2:13. doi: 10.1038/s43705-022-00095-7 (PMC9723734; doi:10.1038/s43705-022-00095-7)
Supplement: Supplementary file 2 — Supplementary Table S3 [file 43705_2022_95_MOESM2_ESM.xlsx]

## Sheet: Reference_genomes
Reference genomes included for phylogenetic analysis with isolates
Accession	Strain_ID	Species	Note/Sourced_from
GCA_000756205.1	ATCC 25923	S. aureus	https://www.ncbi.nlm.nih.gov/assembly/GCA_000756205.1
GCA_001267715.2	ATCC 29213	S. aureus	https://www.ncbi.nlm.nih.gov/assembly/GCA_001267715.2
GCA_001027105.1	DSM 20231	S. aureus	GTDB representative of species and type strain, https://gtdb.ecogenomic.org/genomes?gid=GCA_001027105.1
GCA_001018725.2	FDAARGOS_10	S. aureus	FDA-ARGOS is a database with public quality-controlled reference genomes for diagnostic use and regulatory science, https://www.nature.com/articles/s41467-019-11306-6
GCA_001019395.2	FDAARGOS_20	S. aureus	FDA-ARGOS is a database with public quality-controlled reference genomes for diagnostic use and regulatory science, https://www.nature.com/articles/s41467-019-11306-6
GCA_001018845.2	FDAARGOS_21	S. aureus	FDA-ARGOS is a database with public quality-controlled reference genomes for diagnostic use and regulatory science, https://www.nature.com/articles/s41467-019-11306-6
GCA_001018965.2	FDAARGOS_29	S. aureus	FDA-ARGOS is a database with public quality-controlled reference genomes for diagnostic use and regulatory science, https://www.nature.com/articles/s41467-019-11306-6
GCA_001019215.2	FDAARGOS_50	S. aureus	FDA-ARGOS is a database with public quality-controlled reference genomes for diagnostic use and regulatory science, https://www.nature.com/articles/s41467-019-11306-6
GCA_000013465.1	USA300	S. aureus	https://www.ncbi.nlm.nih.gov/assembly/GCA_000013465.1
GCA_002902325.1	NCTC 11045	S. capitis	GTDB representative of species and type strain, https://gtdb.ecogenomic.org/genomes?gid=GCA_002902325.1
GCA_006094375.1	ATCC 14990	S. epidermidis	https://www.ncbi.nlm.nih.gov/assembly/GCA_006094375.1
GCA_016727385.1	FDAARGOS_1083	S. epidermidis	FDA-ARGOS is a database with public quality-controlled reference genomes for diagnostic use and regulatory science, https://www.nature.com/articles/s41467-019-11306-6
GCA_016889165.1	FDAARGOS_1243	S. epidermidis	FDA-ARGOS is a database with public quality-controlled reference genomes for diagnostic use and regulatory science, https://www.nature.com/articles/s41467-019-11306-6
GCA_016904135.1	FDAARGOS_1361	S. epidermidis	FDA-ARGOS is a database with public quality-controlled reference genomes for diagnostic use and regulatory science, https://www.nature.com/articles/s41467-019-11306-6
GCA_016903555.1	FDAARGOS_1363	S. epidermidis	FDA-ARGOS is a database with public quality-controlled reference genomes for diagnostic use and regulatory science, https://www.nature.com/articles/s41467-019-11306-6
GCA_016903575.1	FDAARGOS_1364	S. epidermidis	FDA-ARGOS is a database with public quality-controlled reference genomes for diagnostic use and regulatory science, https://www.nature.com/articles/s41467-019-11306-6
GCA_002944995.1	FDAARGOS_153	S. epidermidis	FDA-ARGOS is a database with public quality-controlled reference genomes for diagnostic use and regulatory science, https://www.nature.com/articles/s41467-019-11306-6
GCA_001473265.2	FDAARGOS_157	S. epidermidis	FDA-ARGOS is a database with public quality-controlled reference genomes for diagnostic use and regulatory science, https://www.nature.com/articles/s41467-019-11306-6
GCA_002954055.1	FDAARGOS_161	S. epidermidis	FDA-ARGOS is a database with public quality-controlled reference genomes for diagnostic use and regulatory science, https://www.nature.com/articles/s41467-019-11306-6
GCA_003812425.1	FDAARGOS_529	S. epidermidis	FDA-ARGOS is a database with public quality-controlled reference genomes for diagnostic use and regulatory science, https://www.nature.com/articles/s41467-019-11306-6
GCA_000783535.2	FDAARGOS_83	S. epidermidis	FDA-ARGOS is a database with public quality-controlled reference genomes for diagnostic use and regulatory science, https://www.nature.com/articles/s41467-019-11306-6
GCA_016026915.1	FDAARGOS_913	S. epidermidis	FDA-ARGOS is a database with public quality-controlled reference genomes for diagnostic use and regulatory science, https://www.nature.com/articles/s41467-019-11306-6
GCA_001310935.1	JCM 2414	S. epidermidis	Staphylococcus epidermidis type strain, https://www.ncbi.nlm.nih.gov/assembly/GCA_001310935.1/
GCA_009932695.1	MO34	S. epidermidis	A commensal strain of Staphylococcus epidermidis protects against skin neoplasia, https://www.science.org/doi/10.1126/sciadv.aao4502
GCA_006742205.1	NBRC 100911	S. epidermidis	GTDB representative of species, https://gtdb.ecogenomic.org/genomes?gid=GCA_900458605.1
GCA_900458605.1	NCTC11047	S. epidermidis	https://www.ncbi.nlm.nih.gov/assembly/GCA_900458605.1
GCA_013317125.1	O47	S. epidermidis	The Genome of Staphylococcus epidermidis O47, https://www.frontiersin.org/articles/10.3389/fmicb.2020.02061/full
GCA_006094395.1	ATCC 29970	S. haemolyticus	GTDB representative of species and type strain, https://gtdb.ecogenomic.org/genomes?gid=GCA_006094395.1
GCA_002901845.1	NCTC 11320	S. hominis	GTDB representative of species and type strain, https://gtdb.ecogenomic.org/genomes?gid=GCA_002901845.1
GCA_011137195.1	ATCC 43808	S. schleiferi	GTDB representative of species and type strain (our isolates are S. fleurettii according to R95, but are S. schleiferi under R202) , https://gtdb.ecogenomic.org/genomes?gid=GCA_011137195.1
GCA_900636385.1	NCTC 11044	S. warneri	GTDB representative of species and type strain, https://gtdb.ecogenomic.org/genomes?gid=GCA_900636385.1

## Sheet: Epidermidis_virulence_genes
Virulence (and other) genes for S. epidermidis. Mostly described by https://www.nature.com/articles/nrmicro2182
Virulence_factor_or_Gene_name/group	Gene_ID	Reference_accession	Description	Link	Note
AltE	altE	Q2HQN7	AtlE protein (Fragment)	https://www.uniprot.org/uniprot/Q2HQN7
Aae	aae	Q8CMN2	N-acetylmuramoyl-L-alanine amidase sle1	https://www.uniprot.org/uniprot/Q8CMN2	N-acetylmuramoyl-L-alanine amidase, new name is sle1
SdrF	sdrF	Q9KI14	Serine-aspartate repeat-containing protein F	https://www.uniprot.org/uniprot/Q9KI14
sdrG (Fbe)	sdrG (fbe)	Q9KI13	Serine-aspartate repeat-containing protein G	https://www.uniprot.org/uniprot/Q9KI13
sdrH	sdrH	Q9KI12	SdrH	https://www.uniprot.org/uniprot/Q9KI12
Ebp	ebp	Q53630	Elastin-binding protein EbpS	https://www.uniprot.org/uniprot/Q53630
poly-N-acetylglucosamine (PNAG); Intracellular polysaccharide adhesin (PIA)	icaA	Q8GLC5	Poly-beta-1,6-N-acetyl-D-glucosamine synthase	https://www.uniprot.org/uniprot/Q8GLC5
poly-N-acetylglucosamine (PNAG); Intracellular polysaccharide adhesin (PIA)	icaB	Q6TYB1	Poly-beta-1,6-N-acetyl-D-glucosamine N-deacetylase	https://www.uniprot.org/uniprot/Q6TYB1
poly-N-acetylglucosamine (PNAG); Intracellular polysaccharide adhesin (PIA)	icaC	P69518	Probable poly-beta-1,6-N-acetyl-D-glucosamine export protein	https://www.uniprot.org/uniprot/P69518
poly-N-acetylglucosamine (PNAG); Intracellular polysaccharide adhesin (PIA)	icaD	P69519	Poly-beta-1,6-N-acetyl-D-glucosamine synthesis protein IcaD	https://www.uniprot.org/uniprot/P69519
Bap (Bhp)	bap (bhp)	Q4ZHU1	Biofilm-associated protein	https://www.uniprot.org/uniprot/Q4ZHU1
Aap	aap	Q8CQD9	Accumulation-associated protein	https://www.uniprot.org/uniprot/Q8CQD9
poly-γ-glutamic acid (PGA)	capA (pgsA)	Q5HL82	CapA protein	https://www.uniprot.org/uniprot/Q5HL82
poly-γ-glutamic acid (PGA)	capB (pgsB)	Q5HL80	CapB protein	https://www.uniprot.org/uniprot/Q5HL80
poly-γ-glutamic acid (PGA)	capC (pgsc)	Q5HL81	CapC protein	https://www.uniprot.org/uniprot/Q5HL81
poly-γ-glutamic acid (PGA)	capD (pgsD)	Q5HL84	Gamma-glutamyltranspeptidase	https://www.uniprot.org/uniprot/Q5HL84	Also called gamma-glutamyltransferase
Dlt	dltA	Q8CT93	D-alanine--D-alanyl carrier protein ligase	https://www.uniprot.org/uniprot/Q8CT93
Dlt	dltB	Q5HQM9	Teichoic acid D-alanyltransferase	https://www.uniprot.org/uniprot/Q5HQM9
Dlt	dltC	Q8CPW0	D-alanyl carrier protein	https://www.uniprot.org/uniprot/Q8CPW0
Dlt	dltD	Q5HQM7	Protein DltD	https://www.uniprot.org/uniprot/Q5HQM7
MprF	mprF	Q8CPC0	Phosphatidylglycerol lysyltransferase	https://www.uniprot.org/uniprot/Q8CPC0
VraF	vraF	W1W3Z9	ABC superfamily ATP binding cassette transporter, ABC protein	https://www.uniprot.org/uniprot/W1W3Z9
VraG	vraG	Q5HR78	Putative hemin transport system permease protein HrtB	https://www.uniprot.org/uniprot/Q5HR78
aps system	apsR (graR)	Q5HR81	Response regulator protein GraR	https://www.uniprot.org/uniprot/Q5HR81
aps system	apsS (graS)	Q5HR80	Sensor histidine kinase GraS	https://www.uniprot.org/uniprot/Q5HR80
aps system	apsX	Q5HR82	Uncharacterized protein	https://www.uniprot.org/uniprot/Q5HR82
Phenol-soluble modulins (PSMs)	psm-alpha	O85486	Alpha-1/alpha-2 family phenol-soluble modulin	https://www.uniprot.org/uniprot/O85486	may be too short to detect https://academic.oup.com/femsre/article/38/4/698/757978
Phenol-soluble modulins (PSMs)	psm-delta	A0A2T4LHN6	Phenol-soluble modulin PSM-delta	https://www.uniprot.org/uniprot/A0A2T4LHN6	may be too short to detect https://academic.oup.com/femsre/article/38/4/698/757978
Phenol-soluble modulins (PSMs)	psm-epsilon	A0A7I0A4I5	Epsilon family phenol-soluble modulin	https://www.uniprot.org/uniprot/A0A7I0A4I5	may be too short to detect https://academic.oup.com/femsre/article/38/4/698/757978
Phenol-soluble modulins (PSMs)	psm-beta1	Q5HQ20	Phenol soluble modulin beta 1	https://www.uniprot.org/uniprot/Q5HQ20	may be too short to detect https://academic.oup.com/femsre/article/38/4/698/757978
Phenol-soluble modulins (PSMs)	psm-beta1 (other)	Q5HKE9	Phenol soluble modulin beta 1	https://www.uniprot.org/uniprot/Q5HKE9	may be too short to detect https://academic.oup.com/femsre/article/38/4/698/757978
Phenol-soluble modulins (PSMs)	psm-beta2	O88157	Beta-class phenol-soluble modulin	https://www.uniprot.org/uniprot/O88157	may be too short to detect https://academic.oup.com/femsre/article/38/4/698/757978
Phenol-soluble modulins (PSMs)	hld	Q5HMY6	Delta-hemolysin	https://www.uniprot.org/uniprot/Q5HMY6
Cysteine protease (SspB and Ecp); S. aureus staphopain homologue	sspB	D4FLJ5	Staphopain peptidase C47	https://www.uniprot.org/uniprot/D4FLJ5
Metalloprotease or elastase (SepA); S. aureus aureolysin homologue	sepA	P0C0Q3	Extracellular elastase	https://www.uniprot.org/uniprot/P0C0Q3
Glutamylendopeptidase and serine protease (GluSE, SspA and Esp); S. aureus V8 protease homologue	sspA				also known as GluSE (gseA)
GehC	gehC	P0C0R3	Lipase	https://www.uniprot.org/uniprot/P0C0R3
GehD	gehD	Q5HKF8	Triacylglycerol lipase	https://www.uniprot.org/uniprot/Q5HKF8
Staphyloferrins	sfnaA (sbnA; aureus)	Q2G1N3	N-(2-amino-2-carboxyethyl)-L-glutamate synthase	https://www.uniprot.org/uniprot/Q2G1N3
Staphyloferrins	sfnaB (sbnB; aureus)	Q2G1N2	N-((2S)-2-amino-2-carboxyethyl)-L-glutamate dehydrogenase	https://www.uniprot.org/uniprot/Q2G1N2
Staphyloferrins	sfnaC (sbnC; aureus)	Q2G1N1	Staphyloferrin B synthase	https://www.uniprot.org/uniprot/Q2G1N1
Staphyloferrins	sfnaD (sbnD; aureus)	Q2G1N0	Staphyloferrin B transporter	https://www.uniprot.org/uniprot/Q2G1N0
SitA	sitA	Q5HRA1	ABC transporter, ATP-binding protein	https://www.uniprot.org/uniprot/Q5HRA1
SitB	sitB	Q5HRA2	ABC transporter, permease protein	https://www.uniprot.org/uniprot/Q5HRA2
SitC	sitC	Q5HRA3	ABC transporter, substrate-binding protein	https://www.uniprot.org/uniprot/Q5HRA3
GseA	gseA	P0C0Q1	Glutamyl endopeptidase	https://www.uniprot.org/uniprot/P0C0Q1
Sesl	sesl	Q5HMH4	Cell wall surface anchor family protein	https://www.uniprot.org/uniprot/Q5HMH4
Toxic shock syndrome toxin-1	tst (aureus)	P06886	Toxic shock syndrome toxin-1	https://www.uniprot.org/uniprot/P06886
Enterotoxin	seA (aureus)	P0A0L1	Enterotoxin type A	https://www.uniprot.org/uniprot/P0A0L1
Enterotoxin	seB (aureus)	P01552	Enterotoxin type B	https://www.uniprot.org/uniprot/P01552
Enterotoxin	seC (aureus)	P0A0L5	Enterotoxin type C	https://www.uniprot.org/uniprot/P0A0L5
Enterotoxin	seD (aureus)	P20723	Enterotoxin type D	https://www.uniprot.org/uniprot/P20723
Enterotoxin	seE (aureus)	P12993	Enterotoxin type E	https://www.uniprot.org/uniprot/P12993
Enterotoxin	seG (aureus)	P0A0L8	Enterotoxin type G	https://www.uniprot.org/uniprot/P0A0L8
Enterotoxin	seH (aureus)	P0A0L9	Enterotoxin type H	https://www.uniprot.org/uniprot/P0A0L9
Enterotoxin	seI (aureus)	O85383	Enterotoxin type I	https://www.uniprot.org/uniprot/O85383
