# Supplementary material for: Changes in the skin microbiome associated with squamous cell carcinoma in transplant recipients
Source: ISME Commun. 2022 Feb 1;2:13. doi: 10.1038/s43705-022-00095-7 (PMC9723734; doi:10.1038/s43705-022-00095-7)
Supplement: Supplementary file 3 — Supplementary Table S4 [file 43705_2022_95_MOESM3_ESM.xlsx]

## Sheet: sample_feature_counts
ASV_MD5	R1361b_J1477	R1362b_J1477	R1363b_J1477	R1364b_J1477	R1365b_J1477	R1366b_J1477	R1368b_J1477	R1369b_J1477	R1370b_J1477	R1371b_J1477	R1372b_J1477	R1373b_J1477	R1374b_J1477	R1375b_J1477	R1376b_J1477	R1378_J1425	R1381_J1425	R1382_J1425	R1391_J1425	R1392_J1425	R1397_J1425	R1398_J1425	R1399_J1425	R1400_J1425	R1401_J1425	R1402_J1425	R1403_J1425	R1404_J1425	R1412_J1425	R1421_J1425	R1423_J1425	R1424_J1425	R1425_J1425	R1426_J1425	R1427_J1425	R1428_J1425	R1429_J1425	R1431_J1425	R1433_J1425	R1435_J1425	R1436_J1425	R1437_J1425	R1438_J1425	R1439_J1425	R1440_J1425	R1441_J1425	R1443_J1425	R1444_J1425	R1445_J1425
62bcaee165a816f6be430a0edb476cb3	3067	363	4852	3823	4098	71	5036	15996	8218	1162	1141	7099	1285	8147	5654	4101	19057	18895	0	2781	4947	3948	14638	27513	5893	30804	6711	4404	7088	9058	4817	29483	40030	23776	4920	9185	2509	469	2342	2450	4006	5675	8697	4140	1867	3851	17270	18993	7453
d64b151dd89f82e91490887134f95f71	741	347	2065	1136	558	34	1078	9067	3350	542	603	3816	996	3246	1678	1549	8690	3973	6165	4406	2122	2422	7451	12167	7865	5561	2355	1639	2701	1774	2150	5961	11708	12315	2417	4717	2714	6153	1816	12078	7386	11892	5940	10557	4611	2723	8023	2870	4937
7852a853f04a105272b9192c806dd188	527	114	4374	1255	374	68	1717	8970	3758	2127	274	12240	151	20100	4870	2341	0	3319	48	4213	8676	5681	4539	2134	6926	4983	7365	6995	11460	1959	2606	404	697	1669	6143	5746	2086	888	5930	5501	7431	6799	9851	5155	3890	9510	2095	2051	6278
fabf6524fb744dd6c7f1ea3964d1224e	59	13	596	59	32	0	1430	28619	915	268	347	7930	1014	820	2714	6034	3156	1725	889	4848	855	811	300	112	417	373	419	157	532	3763	9986	1075	129	304	348	535	426	32	142	977	2383	1764	1860	1566	1766	105	1978	1876	1044
3ee3201443e71c58b5a1e5c4a63e98ae	188	12	2463	261	46	5	362	5285	126	19	55	861	199	130	271	266	63	483	46	1298	180	207	52	11	160	98	102	19	81	7604	10575	1584	252	302	999	1054	575	91	234	1717	1459	656	1913	1563	1025	130	12540	11526	1555
a538986126a1ceea2c9f3646120c8ed8	83	33	253	150	65	0	85	931	289	137	103	472	94	223	175	282	1864	489	2215	384	281	183	856	1890	756	804	330	330	457	182	154	507	780	1070	303	340	468	639	116	1160	683	1620	730	636	116	252	710	286	467
9e6490c7cb1e9fb4cce3c47120f97b97	100	63	216	106	46	5	121	547	393	52	80	405	64	533	89	168	1789	210	2220	192	251	173	505	813	491	432	213	159	378	151	104	494	669	1630	197	318	288	271	143	561	352	770	367	612	125	353	564	220	349
b745149933b53552a0d42ea74d4ec54d	90	52	256	103	72	0	144	651	446	93	85	244	100	955	196	228	1123	338	751	230	364	261	692	1103	738	623	373	280	745	242	205	771	852	1469	372	467	179	240	161	416	511	745	600	589	154	390	1152	373	670
a323652700c22982a7a425bcd1dbb522	64	33	219	122	41	14	145	1390	692	67	94	798	152	625	264	274	1435	451	587	163	342	194	938	1418	783	738	399	365	547	225	188	779	1200	2201	470	480	448	344	202	930	589	971	581	920	219	448	807	359	718
a3894a1486eabd504aa3600404e5b631	49	0	258	153	39	0	172	948	0	0	150	230	45	26	121	195	134	339	0	627	54	194	622	7402	452	377	282	0	0	140	754	46	46	58	56	130	998	3788	5349	703	596	991	560	1274	702	124	121	120	179
da7ef4da3b5421c6328882fc470d1429	47	34	124	90	45	0	60	742	466	56	73	703	114	314	155	161	650	254	1648	286	165	199	304	563	362	514	247	347	450	109	84	391	495	954	159	381	273	338	205	851	368	985	314	672	171	147	492	134	377
b61d94c6171ff13a6b31a990499a811e	15	0	288	86	737	0	14	192	19	0	0	0	16	0	32	13	0	31	144	2472	9	55	139	0	88	65	41	0	0	141	227	362	115	86	388	511	666	0	19	526	503	1446	1704	187	5228	10	110	128	717
bcbaee508d1aef89a8f123c7ac58ebbe	0	0	103	0	0	10	145	762	0	0	130	49	64	0	79	142	96	182	57	651	58	174	315	2700	371	341	158	38	15	66	0	32	0	0	21	0	847	3143	5032	407	242	170	375	982	412	95	102	100	127
9f868e8f5d3ac54b77a182f8253b0ec3	84	39	240	106	62	0	105	1025	306	51	65	663	91	729	174	228	1065	287	1104	223	327	191	585	872	627	352	297	191	658	94	107	251	394	712	272	376	217	272	171	478	456	657	525	589	166	186	411	223	385
c89338c26efe428eddcae236e56506c9	66	32	108	113	47	0	64	693	232	65	64	255	93	378	94	139	779	231	850	178	220	207	434	711	575	376	303	92	365	129	113	400	702	1222	198	271	227	276	203	510	311	765	315	396	127	159	618	211	295
e23be71f2027d88b64e554eece1b737b	60	40	243	96	45	0	110	883	334	39	61	279	102	271	138	179	745	209	1123	193	182	164	446	733	559	204	249	186	466	108	105	328	616	1116	184	493	228	204	148	368	458	852	385	524	102	139	511	217	327
6d4008bf4899dc4beaaac655a0dd3ef7	0	7	0	0	0	0	4295	26832	1792	77	179	352	3785	313	4138	2068	0	36	0	356	25	0	36	0	9	0	26	0	25	5081	50	0	0	24	21	81	0	994	899	416	288	398	932	885	413	0	45	31	35
f01af08b43b49a6e405ae35546d2d6b1	75	67	185	129	32	7	102	253	235	72	84	217	43	357	70	116	1709	245	1753	186	226	114	512	542	490	287	299	183	364	100	81	360	557	1384	218	425	267	228	244	512	333	516	563	559	145	123	525	150	335
9b9ff5c1c3bbfe6e88682b207e3fafbe	70	33	116	99	46	0	93	662	336	53	46	234	112	253	116	143	565	145	860	128	200	63	483	740	460	336	221	244	341	120	96	322	525	1027	229	244	241	227	129	438	263	768	370	409	80	381	516	243	288
a157df3de965e6c7f50e3595f1d0fe9c	0	0	0	0	0	0	0	0	0	0	0	0	0	0	0	0	84	0	0	0	0	136	143	0	61	100	61	0	0	0	0	0	0	0	0	0	52	0	0	0	0	0	0	0	0	0	3569	6969	2300
b5b06ea231f0949ecfba8a22cde888ff	0	0	0	0	0	0	0	0	0	0	0	0	0	0	0	0	0	0	11712	1225	0	0	0	0	0	0	0	0	0	0	0	0	0	0	0	0	2273	6823	1385	2961	16696	7283	2228	3707	1159	0	0	0	0
c2940a51686ecef3a3ef3f3c80eba45b	40	0	591	73	63	0	513	1290	40	38	18	252	55	92	192	231	25	99	146	1083	38	41	53	31	75	0	0	0	0	9531	6210	1243	189	159	179	303	256	1019	1769	672	114	157	425	613	251	0	41	52	58
dfcf872a90c39612ad19686a45e452c4	88	41	256	75	50	6	51	118	76	46	29	188	0	285	80	0	298	180	457	134	160	144	241	154	270	250	214	182	415	75	47	192	344	586	132	73	118	143	113	252	319	483	419	375	75	212	247	146	161
00b53da3d86db923e01d964503239c3d	80	30	118	75	45	0	88	767	360	53	54	292	120	424	175	129	307	139	26	109	156	70	186	414	396	205	172	67	368	109	65	221	350	589	145	99	270	325	198	584	306	750	246	583	156	77	548	255	276
95b5aba43de841eb4ff0a96dd0b24398	92	39	205	60	59	0	47	529	232	0	53	173	53	123	109	58	0	54	830	86	95	0	0	0	0	0	0	43	166	55	73	194	233	511	44	105	191	357	110	576	242	920	215	396	78	60	272	88	177
6bf41f49d5b9732b7f5df0fb43c36186	0	0	0	0	0	0	0	37	0	14	0	0	0	0	0	31	0	49	21	236	0	0	124	0	168	94	93	16	67	0	0	55	0	0	22	0	39	10	64	44	289	34	219	414	165	0	134	106	509
e17a2e60f9efbf5c0af1b9b8312173a6	0	0	0	0	0	0	0	0	0	0	0	0	0	0	0	0	0	25	2358	203	0	0	23	0	21	0	0	26	2	0	0	0	0	0	0	0	0	0	0	0	0	0	0	0	0	0	0	0	18
d0723f8cb23cab87439017da59ee4b0c	4	0	0	0	3	0	0	22	0	0	0	0	0	0	0	3	0	2	0	0	0	0	0	0	0	9	16	11	26	0	0	0	0	0	20	0	0	0	0	0	0	0	0	0	13	0	141	71	1063
d074deebbb013a126e2c6145e4fbb0b0	54	51	44	84	41	3	11	485	251	0	82	137	65	82	50	85	960	93	1192	56	0	0	194	335	167	89	52	0	44	48	47	240	449	733	47	142	0	20	0	76	0	72	147	222	0	65	0	0	0
936cc3bbebf1d2aa04de774d1cf64507	25	31	34	39	37	3	36	129	154	25	54	185	29	76	123	93	909	135	1234	113	100	0	170	373	245	160	101	52	215	55	39	224	381	827	151	161	183	131	55	342	179	472	154	153	85	58	214	95	293
81e2b4f4e6c66187b06502f5d3a44786	0	15	122	52	0	0	34	217	212	0	24	65	27	203	105	79	611	197	429	73	203	47	529	654	376	184	138	60	241	99	183	393	653	931	67	128	125	149	0	222	278	450	213	271	89	45	741	207	380
38b40e1ceecc7ec37ab47cfd2d12df39	0	0	0	0	0	0	0	33	11	0	0	0	0	0	0	0	0	0	1601	144	0	0	0	0	0	0	33	0	0	0	0	0	0	0	30	0	110	271	914	73	96	28	31	44	61	9	40	30	10
7fd002538aa3ac3e44b10f898acb2ffb	37	2	110	24	32	0	38	275	144	57	6	170	9	420	112	39	44	109	373	191	268	170	151	96	267	261	226	277	385	92	91	205	351	507	237	270	64	0	239	151	255	221	384	138	165	296	87	67	223
9a95f5f88b1bed243b023dc45aa9c9b9	15	0	18	11	11	0	22	175	73	19	19	113	31	12	22	64	211	26	534	53	104	20	110	100	135	41	77	55	70	32	54	121	175	447	62	125	75	69	26	208	113	232	83	194	27	127	211	84	98
b44c28dfbdc7763cae5082fafe7c5f1e	11	0	275	32	37	0	0	54	0	0	0	0	0	0	18	0	0	24	296	1570	0	19	22	13	36	45	52	23	20	0	66	49	24	31	87	70	49	1881	1076	946	114	78	375	264	133	0	49	21	67
1f23da7c8bff5ad582f3b657a83c341c	0	0	0	0	0	0	0	0	18	0	0	0	0	0	93	177	31	43	0	222	0	0	0	0	0	0	0	0	0	3375	0	0	0	0	0	0	0	283	485	200	205	301	412	535	245	0	0	0	0
c2e6e11b7e14958694a6f6e21bba861b	0	0	50	17	17	0	0	0	0	0	0	0	0	0	0	0	0	0	0	12	18	22	22	0	0	16	73	0	16	41	67	124	175	212	517	222	112	0	39	88	63	181	142	131	328	0	54	83	221
28dfe3bf7cc36a99556b91df02479a94	71	30	36	40	32	0	30	384	144	7	47	29	35	72	15	75	450	103	54	46	8	79	190	339	243	183	26	0	82	18	19	50	55	127	34	13	10	0	10	10	58	73	124	29	31	43	261	77	82
0530b052d59a9d98c81ebb760e173dc5	0	0	0	0	0	0	203	452	0	0	70	28	42	0	416	4196	0	7	35	577	10	0	14	0	0	0	0	19	0	0	0	0	0	81	0	17	53	0	0	0	0	0	0	0	0	0	0	0	51
41a229f81dd86f562d6725022a7efed2	21	0	105	24	51	0	39	603	20	0	14	131	37	0	191	69	44	132	0	63	68	22	46	49	24	74	96	30	140	0	42	165	52	90	65	207	65	0	0	130	82	267	247	263	209	0	122	152	313
592e6ba578c3c082d357f4d0d0129068	0	0	0	0	0	0	0	0	0	0	0	0	0	0	0	0	0	0	0	0	0	0	0	0	0	0	0	0	0	0	0	0	0	0	0	0	0	0	0	0	0	0	0	0	0	0	0	0	0
e8a4b137a3d34cd965bc65dd48c9192c	13	14	59	19	14	0	27	151	74	28	31	106	15	118	58	63	239	74	594	80	28	40	152	111	124	112	0	12	78	57	72	71	129	349	32	54	66	65	17	126	90	337	107	97	31	63	132	0	129
9ebe7a793126d6daa607090a2e58fae3	0	0	25	0	0	0	92	525	272	0	31	50	74	0	0	122	356	42	486	47	46	0	177	537	144	96	0	0	0	43	33	211	311	584	56	102	98	146	27	218	74	293	44	122	38	0	309	98	184
d666ea7e53fa7491fdacf769b3db7bf8	82	0	949	43	15	9	0	0	0	0	15	0	0	10	0	0	0	0	0	0	14	11	0	0	0	12	0	9	40	15	43	93	6	8	30	41	97	2	0	41	30	0	36	52	18	9	0	0	0
49e1a62af62597572af85a5b58376afd	26	0	113	11	0	0	45	383	9	12	12	199	21	49	41	69	50	48	16	145	105	9	61	27	81	58	54	0	60	31	832	293	58	107	62	107	119	5	8	483	321	264	373	1000	699	0	97	63	88
06d6f4528692706617dc639ba41e554d	0	0	0	0	0	0	11	137	0	0	0	0	4	0	14	7	0	10	8	126	0	69	0	0	12	0	0	0	0	0	0	0	0	0	0	0	0	0	0	0	0	0	0	0	0	0	0	0	0
ced43e749fa2763eb289d51956f7964a	9	0	70	17	0	0	12	63	0	0	0	0	0	0	0	0	0	7	9	286	0	10	68	0	40	40	17	0	0	1389	33	0	0	0	0	0	0	0	15	133	36	39	171	153	60	39	0	0	0
e2c105a8d36f212654812a79b038ae42	0	0	0	0	0	0	0	12	0	0	0	18	0	0	0	9	0	0	0	0	20	0	9	0	0	23	0	0	20	13	0	0	0	0	20	49	32	0	0	62	78	30	77	70	69	0	6	0	0
b54d44296890755fa8a2c2acef3e0120	0	0	43	0	0	13	47	564	204	0	0	90	0	0	0	57	0	0	0	0	134	85	0	0	127	130	125	76	273	0	56	252	304	110	67	187	0	0	101	65	96	47	280	0	37	49	917	274	351
1e2d78873400a9c76f3d305a9879b194	0	0	0	0	0	0	0	0	0	0	0	0	0	0	0	0	0	0	0	0	0	0	0	0	0	0	0	0	0	0	0	0	0	0	0	0	0	0	0	0	0	0	0	0	0	0	0	0	0
a089611b3c15605b580fe1423af19ccd	0	0	0	0	0	0	0	10	4	0	0	0	0	0	0	0	0	0	0	28	0	0	0	0	0	0	0	0	0	68	78	296	432	385	1977	534	254	0	10	28	0	0	0	21	24	46	532	29	43
baa676817caf40d97ccd72d6e5f5ef0f	0	0	63	0	0	0	0	0	0	16	0	118	0	58	0	51	938	77	0	35	49	70	123	398	177	166	0	79	148	0	0	0	0	0	31	0	0	0	35	0	82	0	92	0	51	71	545	110	287
4f0c1ae2bc3fb97667ddd97ae9db6e37	0	0	204	52	64	0	0	0	0	0	0	0	0	0	18	0	0	0	0	0	9	0	18	0	0	0	0	0	0	115	113	263	504	704	1389	670	409	0	17	41	54	87	71	77	178	0	60	54	86
1672e83d907a042e390fbd0795325cd8	0	0	12	0	0	0	9	244	0	0	0	0	12	0	20	8	0	0	0	14	0	0	0	0	0	0	0	0	0	0	0	0	0	0	0	0	0	0	0	0	0	0	0	0	0	0	0	7	12
9cabd91f4a81693357d3a57dfe81337f	0	0	0	0	0	0	0	0	0	0	0	0	0	0	0	0	0	0	0	0	0	0	0	0	0	0	0	0	0	0	0	0	0	0	0	0	0	0	0	0	0	0	0	0	0	0	0	0	0
a297c2ebbdd80ffce5a9191954db3415	0	0	16	0	0	0	451	7717	13	17	17	195	401	331	1858	2433	0	0	0	0	0	0	16	0	0	0	0	0	0	0	0	0	0	0	0	0	0	0	0	50	0	0	41	26	42	0	0	0	153
f3f2f5ba152a5af77bb3d20fb9e8b5ef	24	0	651	83	80	0	0	38	0	0	0	0	0	0	5	0	0	0	0	161	0	63	0	0	15	0	0	0	0	0	0	6	0	0	0	0	0	1165	1181	2372	330	155	630	364	279	49	49	40	117
b3b3e68ee72160e5f385e64f470ec472	0	0	0	0	0	0	69	871	0	0	49	190	0	0	71	37	0	91	151	384	30	50	29	0	22	114	66	25	89	0	0	0	0	16	0	0	0	0	0	0	23	39	98	0	0	0	0	11	15
aeb82d00cf8aee8f92ca039d47987e60	0	0	0	0	0	0	0	0	0	0	0	0	0	0	0	0	0	0	0	101	0	0	0	0	0	0	0	0	0	2242	0	0	0	0	0	0	18	192	297	102	95	151	331	342	192	0	0	0	0
e973bfc5086bcca3ae4319ce8c4b27d4	15	0	59	12	0	0	61	861	49	10	10	378	31	18	145	122	0	21	6	85	17	60	188	11	24	0	0	12	64	0	7	37	13	4	38	63	23	0	0	11	0	29	55	23	116	0	16	15	25
96b4807ac8502bd180a97e942d51cfcb	9	8	19	21	9	0	23	114	89	13	15	30	19	195	35	21	211	50	199	56	105	28	34	51	102	161	91	26	168	24	16	66	144	238	107	49	42	25	48	148	180	224	128	59	46	111	102	44	171
a28be8c755a769bf4aea9348659a2b5d	0	0	35	19	28	0	4	164	11	0	0	0	0	0	58	12	0	0	0	0	0	0	0	6	46	0	0	3	0	54	88	202	864	381	834	648	196	0	0	9	0	0	15	17	37	0	0	13	792
9083099e591df936b031495f6b213dd0	0	0	27	4	0	0	18	88	80	10	14	43	21	76	6	38	247	54	318	11	0	0	83	90	93	92	27	17	88	31	21	133	249	463	32	113	93	60	42	330	107	330	143	170	37	0	209	55	174
0b4bfa415eba999c221d97821cb0ea99	0	0	95	9	22	0	19	2929	51	22	0	0	25	0	65	5	0	0	0	147	0	0	0	0	69	26	24	0	0	45	0	0	0	0	121	70	14	128	343	0	11	118	194	239	0	0	0	0	0
d3cfe670ae2f037c9a83d68003f2cce5	0	0	0	0	0	0	0	0	0	0	0	0	0	0	0	46	14	29	0	95	16	287	224	117	327	66	295	197	199	48	40	17	38	63	103	115	74	0	19	131	263	73	392	299	441	738	0	0	0
2a307856929466fb0f21d6058668273d	0	0	0	0	0	0	0	0	0	0	0	0	0	0	6	0	0	0	0	0	0	0	0	0	0	0	0	0	0	0	0	0	0	0	0	0	0	0	0	0	0	0	9	0	0	0	0	0	0
55e5276363e0b3cca4e7b60dd91229c5	0	0	218	25	30	0	24	116	0	0	0	74	0	6	28	0	0	0	0	33	25	0	0	0	0	24	27	0	60	0	0	0	0	0	0	0	0	0	0	0	0	26	0	0	0	0	79	46	93
2a8b5dd7cd43268f2dab4cad927165a3	52	0	585	68	0	0	0	204	12	8	7	127	13	0	73	62	15	44	0	93	66	28	72	32	128	59	64	78	103	0	0	20	13	68	11	0	8	0	4	50	107	94	168	140	103	0	67	34	323
533691e8e44db22ce40ae4a717c22864	11	0	66	34	0	0	46	157	5	4	3	83	10	14	24	19	0	31	0	571	0	27	11	0	0	20	35	13	0	0	0	7	11	26	7	9	50	50	182	259	91	92	459	141	213	0	18	14	36
564d3ba3b73ecf1ca5d80d24969240db	0	0	0	0	0	0	0	0	0	0	0	0	0	0	0	0	0	0	0	0	0	0	0	0	0	0	0	0	0	0	0	0	0	0	0	0	0	0	0	0	0	0	0	0	0	0	0	0	0
798638a73feb6bc2cab3bfaa42db0f61	16	0	251	54	84	0	75	1136	1160	49	9	160	27	44	190	266	0	0	16	106	0	28	0	0	0	0	0	29	0	0	7	15	0	0	25	10	14	0	0	0	20	0	0	13	61	0	0	0	0
ff71085997a97a137c438002002b9bdb	0	0	0	0	0	0	0	0	0	0	0	0	0	0	0	0	0	0	0	0	0	0	0	0	0	0	0	0	0	0	0	0	0	0	0	0	0	0	0	0	0	0	0	0	0	0	0	0	0
86170653c7244d3ab4326c0177a2529c	0	0	0	0	0	0	71	673	0	0	0	173	131	0	195	64	0	0	0	8	6	0	0	0	0	12	0	0	0	0	0	0	0	0	0	0	0	0	0	32	0	13	21	8076	49	12	0	0	20
07e9d92c08a3b37888441e7935d55c7a	0	0	0	5	0	0	0	0	0	0	0	0	0	0	0	0	0	0	0	0	0	0	0	0	0	0	0	0	0	10	17	44	54	70	565	79	70	0	0	0	0	0	0	0	0	0	0	0	11
bff4bee191bae9b3a703e9754d81a616	0	0	0	0	0	0	0	0	0	0	0	0	0	0	0	0	0	0	0	0	0	0	0	0	0	0	8	0	0	0	0	0	0	0	0	0	0	0	11	14	0	0	35	17	0	0	0	0	0
caa79e06dd1481f262b53d675ed1a937	14	0	99	96	102	0	0	22	0	0	0	0	0	0	0	0	0	0	0	30	0	12	8	3	0	0	0	0	0	0	0	10	7	10	0	0	10	0	0	18	22	31	19	69	75	0	18	0	18
f294f116e408ff4a6a18fe80ea830297	0	0	0	0	0	0	0	109	70	7	0	0	0	0	0	26	0	0	103	24	0	0	8	0	2	0	0	1	22	0	0	47	0	0	0	0	2	874	325	29	2	28	23	73	3	14	13	7	1
887fa467249f42700e3700bb84905d99	15	5	25	4	9	0	24	37	30	22	8	77	17	31	20	30	126	42	133	55	77	16	59	42	80	109	56	30	151	18	0	62	84	162	43	137	25	30	69	112	74	186	87	51	10	0	73	49	132
02eb58a3124dfc4605e4c3149623934c	16	9	163	50	0	0	11	14	0	0	0	0	0	0	0	0	0	0	0	0	0	10	4	0	14	0	0	0	0	0	0	256	94	0	43	165	72	0	0	0	0	0	50	43	0	0	0	0	13
91155fa4b79319ce32a725d90077eabc	0	0	0	0	0	0	0	25	0	0	0	0	0	0	0	0	0	0	0	0	0	0	0	0	0	0	0	0	0	0	0	0	0	0	0	0	0	0	0	0	0	0	0	0	0	0	0	0	11
62a691fedf1e7358fee04651f89e7f9b	0	0	0	0	0	0	0	0	0	0	0	0	0	0	0	0	0	0	0	0	0	0	0	0	0	0	0	0	0	0	0	0	0	0	0	0	0	0	0	0	0	0	0	0	0	0	0	0	0
4eef085e7e7e94387d3683b699c01aa6	0	0	0	0	0	0	0	0	0	0	0	0	0	0	0	0	0	0	0	0	0	0	0	0	0	0	0	0	0	0	0	0	0	0	0	0	0	0	0	0	0	27	0	0	0	0	0	0	0
d074839289b59cb01708d3172a4eb538	0	0	0	5	0	0	0	29	14	0	0	0	4	0	0	0	0	7	0	0	16	0	15	0	0	30	26	9	0	7	0	0	0	0	12	0	6	0	0	0	0	10	19	0	0	32	27	0	0
9bcd6d3d27cba4db997ac1d26eb4cf0c	0	0	0	0	0	0	0	22	178	30	0	25	0	0	0	0	0	0	0	43	0	0	0	0	0	30	20	0	0	0	0	0	0	0	0	0	0	0	0	30	0	0	112	53	220	0	0	0	32
b4d28e4108fb3c8c84db099b4108f83b	0	0	0	0	0	0	0	0	0	0	0	0	0	0	0	0	0	0	0	0	0	0	0	0	0	0	0	0	0	0	0	0	0	0	0	0	0	0	0	0	0	0	0	0	0	0	0	0	0
dd3aa2cd49a6524dc291ff6265e38f08	0	0	37	11	26	0	0	13	0	0	0	0	0	0	0	0	0	0	0	8	0	0	0	0	0	0	0	0	0	24	58	122	311	218	864	182	79	0	0	0	0	0	0	36	0	0	0	0	0
305aa77a5d26dbcddff44598e058e393	0	0	0	0	0	0	0	0	0	0	0	0	0	0	0	28	0	17	0	42	25	276	88	81	137	41	180	200	203	27	41	18	32	44	126	101	65	0	46	126	150	44	351	248	298	534	0	0	7
17c1f089655648e95bc57b5af57cacd1	0	0	0	0	0	0	0	226	127	0	0	71	0	0	0	42	0	0	0	0	0	0	0	0	0	0	0	0	0	0	0	0	0	0	0	0	0	0	0	0	0	0	0	0	0	0	0	0	0
66f2629aaf0cee4871dd5906b7f1559e	0	0	0	0	0	0	39	516	0	0	13	88	21	38	52	50	0	0	15	389	0	47	0	0	22	10	0	0	0	0	0	21	7	18	9	27	47	0	0	58	54	71	101	49	80	0	0	0	0
e78df663af90999b68c73778f79a9b54	0	0	0	0	0	0	0	0	0	0	0	0	0	0	0	32	0	0	0	78	28	186	141	60	285	120	208	283	209	34	66	0	41	51	95	85	62	0	18	91	77	56	381	235	274	535	0	0	0
a7af22a6a8d7ed37b55aec60d7e5134f	0	0	18	0	0	0	100	473	617	0	0	0	0	0	2	59	9	21	0	12	0	25	0	0	0	15	0	0	0	600	0	0	0	0	0	0	0	195	70	14	13	27	19	32	15	0	0	0	0
de238317dcc898918a39c97d205cf095	0	0	6	5	0	0	0	31	0	0	0	7	0	0	0	0	0	42	0	13	55	0	0	0	21	17	24	0	34	0	35	138	20	23	24	16	24	0	10	159	68	65	228	106	170	0	4	52	10
a3d284e4dfc73ef584c48a440e1d1c17	0	0	0	17	23	0	0	39	4	0	0	0	0	0	14	0	0	0	0	0	0	0	0	0	0	0	0	0	0	16	15	78	120	80	424	192	101	0	0	0	16	23	21	56	13	0	0	0	0
c28e03ed3dfdec91b334b0136beb29aa	0	0	0	0	0	0	0	0	0	0	0	0	0	0	0	0	0	0	0	0	0	0	0	0	0	0	0	0	0	0	0	0	0	0	0	0	0	0	0	0	0	0	0	0	0	0	0	0	0
736b2b24fe523904626b7b7a0031ad86	0	0	0	0	0	0	0	0	0	0	0	0	0	0	0	0	0	0	0	0	0	0	0	0	0	0	0	0	0	0	0	0	0	0	0	0	0	0	0	0	0	0	0	0	0	0	0	0	0
d3124141c1834b84b158863f2567d3fb	7	0	170	18	12	0	607	1228	68	52	0	245	63	70	103	295	0	0	0	12	0	53	0	0	29	0	0	0	0	0	0	76	0	0	0	0	0	681	1010	176	20	24	74	48	56	0	19	36	10
bbb2cd8141e34355b942c0a9d01b80c6	0	0	0	0	0	0	0	0	0	0	0	0	0	0	0	0	0	0	0	0	0	0	0	0	0	0	0	0	0	0	0	0	0	0	0	0	0	0	0	0	5	0	0	0	0	0	0	0	0
c8663b398e62177da96422354bc72815	0	0	0	0	0	0	0	0	0	0	0	0	0	23	0	0	0	122	0	140	94	0	0	86	226	190	239	41	318	19	0	0	0	12	0	0	0	0	0	0	164	128	224	0	0	21	0	0	104
f6bbb20fe5be9ff66348877522f3621a	0	0	10	0	0	0	0	0	0	0	0	0	0	0	0	0	0	0	5	212	0	6	0	6	0	0	0	0	0	0	0	7	0	9	0	12	0	0	0	21	0	10	28	0	12	0	6	0	4
3d9c567ea6020bc1e2725fd994b20ba5	0	0	0	0	0	0	0	0	0	0	0	0	0	0	0	0	0	0	0	0	0	0	0	0	0	0	0	0	0	0	0	0	0	0	0	0	0	0	0	0	18	0	0	0	0	0	0	0	0
564fcc58e51499e721a85b28754e68c8	0	0	0	0	0	0	0	0	0	0	0	0	0	0	0	0	0	0	0	0	0	0	0	0	0	0	0	0	0	91	352	566	1234	1019	3993	1935	1055	0	0	0	0	0	0	0	0	0	6	0	32
4759f1e2b70c661be2a101dcdc72ff64	0	0	0	0	0	0	0	0	0	0	0	0	0	0	0	0	0	0	0	0	0	0	0	0	0	0	0	0	0	113	110	500	1498	1295	3850	1477	829	0	0	0	0	0	0	0	0	0	0	0	0
c99c43c40886e202322870e8e74992bc	0	0	0	0	0	0	0	0	0	0	0	0	0	0	0	0	0	0	0	0	0	0	0	0	0	0	0	0	0	7	6	28	26	54	134	92	75	0	0	0	0	0	0	0	0	0	0	0	0
d8b740ab00b7aa7bb32e8c5f73cd94f5	0	0	0	0	0	0	0	0	0	0	0	0	0	0	0	0	0	0	0	76	0	0	0	0	0	0	0	0	0	0	0	0	0	0	0	0	6	0	0	28	34	55	41	18	434	13	0	0	0
acad5691e956dd06430f8111a5947bb8	0	0	0	0	0	0	12	193	42	0	0	86	0	43	21	24	0	0	0	90	0	26	0	0	0	0	0	0	0	0	0	0	0	0	0	10	0	0	31	734	213	285	971	684	634	0	0	0	0
ab46431f2a71b5d7d09efe0619cd86f5	0	0	93	33	0	0	0	112	0	0	12	59	0	0	31	18	0	0	0	79	0	16	0	0	0	0	0	0	0	40	0	0	0	0	0	0	293	86	142	77	41	53	61	80	78	46	0	0	18
7c9f69ea34f3450aa57be9d8d7108fe0	0	0	0	0	0	0	0	0	0	0	0	0	0	0	0	0	0	0	0	0	0	0	0	0	0	0	0	0	0	0	0	0	0	0	0	0	0	0	0	0	0	0	0	0	0	0	0	0	0
0a13e411735a15dc7a207b61a740896e	0	0	0	0	0	0	0	0	0	0	0	0	0	0	0	0	0	0	0	0	0	0	0	0	0	0	0	0	0	0	0	0	0	0	0	0	0	0	0	0	0	0	0	0	0	0	0	0	0
31e1b8cce413efe9c5fefda4b8a4bb8c	0	0	61	6	4	0	14	79	3	0	0	33	0	0	5	24	10	6	0	0	0	47	83	24	0	45	33	11	0	0	0	64	0	0	25	37	0	0	0	17	49	61	39	91	36	18	0	0	0
a47c9ae6523086daa35ebbb547cd676e	0	0	18	0	0	0	0	0	0	0	0	0	0	0	0	0	0	0	0	0	0	17	12457	0	0	0	0	0	0	0	0	0	0	0	10	0	0	0	0	0	0	0	0	0	19	0	0	0	0
1e692a00f3a3f45dfcc9b3ed2de02dd7	0	0	0	0	0	0	0	0	0	0	0	0	0	0	0	0	197	0	0	0	0	0	79	60	52	0	22	0	0	0	0	52	98	229	22	0	0	63	0	102	0	0	0	51	0	0	73	49	56
7dd17a8789e8ae85e3c8dcf91e8e9fd1	9	6	38	33	7	0	21	58	39	0	11	98	12	0	0	0	0	0	58	57	0	24	0	0	72	47	42	0	38	0	0	49	53	114	0	69	0	34	48	68	81	157	66	90	45	0	0	0	73
4223ababa176343a251b4429a7971b9e	0	0	47	15	11	0	0	18	0	0	0	0	0	0	0	0	0	52	0	52	0	93	276	89	159	178	202	0	0	0	138	67	22	11	18	23	24	0	0	0	0	0	0	0	0	0	0	0	10
d39af901428799abb2e78fdf88de1abb	0	3	0	0	0	0	0	0	0	0	0	0	0	0	0	0	0	0	0	0	0	0	0	0	0	0	0	0	0	0	0	0	0	0	0	17	0	0	21	87	0	26	29	65	24	0	0	0	0
713431d56a42465601cbf33dcdf41da2	12	0	0	0	0	0	17	92	4	0	14	69	6	13	0	20	0	15	0	19	14	7	489	0	14	6	12	3	0	0	0	0	13	0	0	0	0	0	0	5	0	25	17	20	0	0	18	0	12
6125e418b266860d664e2ead90d7d4a1	0	0	0	0	0	0	0	0	0	0	0	0	0	0	0	0	0	0	0	0	0	0	0	0	0	0	0	0	0	0	0	33	0	40	71	50	33	0	0	0	0	0	0	0	0	0	0	0	0
c31efc55d46fe7cbf74a698b8c8a3f09	0	0	0	0	0	0	0	0	1542	0	0	0	111	0	119	270	0	17	0	18	0	0	0	0	0	0	0	0	0	922	0	0	0	0	0	0	0	43	10	10	4	4	31	24	5	0	0	0	33
c47fbfc28228270f07195d10b66fbad7	0	0	0	0	0	0	188	3369	176	130	28	817	106	173	590	851	5	0	5	40	9	0	29	0	50	20	0	0	12	0	0	9	0	0	6	0	0	0	2	9	0	8	14	0	15	0	0	0	0
ddd908de699e55b41e6101e7c869f6ce	0	0	0	0	0	0	0	0	0	0	0	0	0	0	0	38	28	21	5	53	0	213	89	76	122	0	145	174	109	30	0	23	0	51	81	95	36	0	0	85	118	71	294	166	200	388	0	0	0
0061b635bf3af67c3f4f926f4971eb56	0	0	0	0	0	0	0	0	0	0	0	0	0	0	0	0	0	0	0	0	0	0	0	0	0	0	0	0	0	0	0	0	0	0	0	0	0	0	0	0	9	0	0	0	0	0	0	0	0
12cb6957629986e2a1b455e48301aec7	0	0	0	0	0	0	0	0	0	0	0	0	0	0	0	0	0	0	0	0	0	0	0	0	0	0	0	0	0	0	0	0	0	0	0	0	0	0	0	0	0	0	0	0	0	0	0	0	0
f2504ac4a6035c618f9d7c7ca0a231df	0	0	0	0	12	0	0	0	0	0	0	0	0	0	0	0	0	0	0	0	0	0	0	0	0	0	0	0	0	0	0	0	0	0	30	0	0	0	374	0	0	0	23	0	0	0	0	0	0
1e497dea50b6b261d525a4456a980938	5	0	22	17	0	0	10	24	41	10	2	67	0	59	52	10	0	38	0	55	62	86	18	9	71	39	42	54	72	0	16	3	19	3	22	17	35	0	30	33	59	44	36	20	32	81	14	24	50
ee03dc9f5b49aa78e58c44e2040f3195	30	0	177	81	60	0	34	573	71	34	0	140	21	14	80	80	0	0	0	112	0	13	5	0	18	0	0	0	15	0	0	0	0	22	26	21	0	0	0	53	26	35	65	45	0	0	0	0	0
eb9c148f91b75925c54545cd1b4da809	4	0	0	6	0	0	0	7	13	0	0	73	0	32	38	6	20	29	0	111	44	191	106	0	103	68	74	49	29	9	41	45	13	22	11	24	189	0	25	28	45	18	46	7	39	39	0	4	16
3ade616c2b590bc2785fc1c0efe570b7	0	0	0	0	0	0	0	0	0	0	0	0	0	0	0	0	0	0	0	0	0	0	0	0	0	0	0	0	0	0	0	0	0	0	0	0	0	0	0	0	0	0	0	0	0	0	0	0	0
97729b584791e11106ef148688c120db	0	0	0	0	0	0	0	0	0	0	0	0	0	12	0	0	0	0	0	0	0	0	0	0	0	0	0	0	7	0	0	0	0	0	0	0	0	0	0	0	8	0	0	0	0	0	0	0	0
8a167270c3fbf9eea62f8e2cfa1942e2	0	0	0	0	0	0	0	27	0	0	0	0	0	0	0	0	0	0	0	0	0	70	151	36	87	39	0	0	0	0	0	179	59	0	50	70	75	0	0	0	43	44	70	73	108	0	0	0	0
e487cb6ff31044eecc502c9ab26ecaa0	0	0	0	0	0	0	0	0	0	0	0	0	0	0	0	0	0	0	0	0	0	0	9	0	0	0	0	0	16	0	0	0	0	0	0	0	0	0	0	0	0	0	0	0	0	0	0	0	0
fbc76a579b5132afe2dffc20890fca75	0	0	0	0	0	0	0	0	0	0	0	0	0	0	0	0	0	0	0	0	0	0	0	0	0	0	0	0	0	0	0	0	0	0	0	0	0	0	0	0	0	0	0	0	0	0	0	0	0
b289d01395513684d049315960401eca	0	0	0	0	0	0	0	60	0	0	0	49	0	40	48	26	148	34	56	0	66	0	68	34	83	43	0	36	55	48	25	56	86	101	0	0	41	0	0	41	51	130	57	0	0	69	127	50	33
189abbb7e9472c29d2f711c33798dce8	0	0	4	0	0	0	0	0	0	0	0	0	0	0	0	0	0	10	0	5	0	0	0	0	0	0	0	0	0	0	0	0	0	0	0	0	0	0	0	6	0	0	3	4	10	0	0	0	0
c9336a6814f62360638e20a825c355d4	0	0	0	0	0	0	0	0	0	0	0	0	0	0	0	0	0	36	0	0	0	0	0	0	0	0	0	0	0	0	0	0	0	0	0	0	266	269	453	66	47	0	69	315	159	0	0	0	0
f7c3ea8f525ba24923315baed4e76084	0	0	0	0	0	0	0	0	0	0	0	0	0	0	0	0	0	0	0	0	0	0	0	0	0	0	0	0	0	0	0	0	0	0	0	0	0	0	0	0	0	0	0	0	0	0	0	0	0
ddc685c3035b9ebb7a3375d90095f911	0	0	0	0	0	0	0	28	0	0	0	0	0	0	0	0	0	0	79	20	19	30	0	0	19	29	0	23	59	29	0	134	149	192	1	113	10	0	12	54	27	87	71	15	0	30	53	0	51
39d30fa4ab66aac25abda9f15970480e	0	0	0	0	0	0	0	0	0	0	0	0	0	0	0	0	0	0	0	0	0	0	0	0	0	0	0	0	0	0	0	0	0	0	0	0	0	0	0	0	0	0	0	0	0	0	0	0	0
f65110dcb6b00e0fe4c0d64fd0b8e3ec	0	0	0	0	0	0	0	0	0	0	0	0	0	0	0	0	0	0	0	0	17	0	0	0	0	0	0	0	15	0	0	27	12	0	0	26	0	0	0	0	13	4	0	0	0	0	0	0	17
22b0cd8425ea693f9464670a7c4c466e	0	0	0	0	0	0	0	0	0	0	0	0	0	0	0	0	0	0	0	0	0	0	0	0	0	0	0	0	0	0	0	0	0	0	0	0	0	0	0	0	0	0	0	0	0	0	0	0	0
257464b5cf46032f3276fa271041644d	0	0	0	0	0	0	0	0	0	0	0	0	0	0	0	0	0	0	0	0	0	0	0	0	0	0	0	0	0	0	177	0	0	0	0	0	0	0	0	0	0	0	0	0	0	0	0	0	0
97ed65cd3438f40d899d24e6f9836ef9	0	0	0	0	0	0	0	0	0	0	0	0	0	0	0	0	0	0	0	0	0	0	0	0	0	0	0	0	0	0	0	0	0	0	0	0	0	0	0	0	0	0	0	0	0	0	0	0	0
8f76f0d046fe64530722776d889d19e7	32	0	0	39	0	0	0	0	0	0	0	0	0	166	0	0	0	0	0	0	12	39	0	0	0	0	0	0	0	0	0	0	0	0	0	0	74	105	0	274	0	462	119	71	0	0	0	0	0
85f2758a251752ee28dc925668a885a8	0	0	0	0	0	0	29	265	0	0	0	67	15	24	0	69	0	0	0	0	0	0	6	0	15	0	0	0	41	0	0	60	0	0	0	50	0	0	0	9	0	28	0	0	0	0	0	0	0
fd0a974923ff979734fe7ce84e888cab	0	0	0	0	0	0	0	0	0	0	0	0	0	0	0	0	0	0	0	0	0	0	0	0	0	0	0	0	0	0	0	0	0	0	0	0	0	0	0	0	0	0	0	0	0	0	0	0	0
94b8a3b7ce17878724a062ce891d5e32	0	0	0	0	0	0	0	0	0	0	0	0	0	0	0	0	0	0	0	0	0	0	0	0	0	0	0	0	0	0	0	0	0	8	0	0	0	0	0	0	0	11	0	0	78	0	0	0	0
429adb271c1a0801a134c875f4220bfd	0	0	12	0	0	0	0	0	0	0	0	0	0	0	0	0	0	0	0	0	0	0	0	0	0	0	0	0	0	0	5501	166	25	0	10	13	0	7	0	0	0	0	0	0	0	0	0	0	0
fb0d34e0eaf3d59942bb37dcb0cb5413	0	0	0	0	0	0	0	0	0	0	0	0	0	0	0	0	0	0	0	0	0	0	0	0	12	0	0	0	0	42	136	248	683	454	1929	922	457	0	0	0	0	0	0	0	0	0	0	0	0
ddf6ff6ab20f1ee44862e51427e1bc59	0	0	0	0	0	0	0	0	0	0	0	0	0	0	0	0	0	0	0	0	0	0	0	0	0	0	0	0	0	0	0	0	0	0	0	0	0	0	0	0	0	0	0	0	0	0	0	0	0
0b5dea45cf183f7647b47f1184fce14b	0	0	0	0	0	0	0	0	0	0	0	0	0	0	0	0	0	0	0	0	0	0	0	0	0	0	0	0	0	0	0	0	0	0	0	0	0	0	0	0	0	0	0	0	0	0	0	0	0
17336ff288f572d8042cd6d60edeaf23	0	0	54	0	0	0	0	175	0	0	0	0	0	0	0	0	0	30	0	83	0	0	0	0	0	0	0	0	0	0	60	0	0	0	0	0	0	0	0	0	68	0	0	64	0	0	90	42	56
7c1aa7596842c207c070a787c89ffef0	0	0	12	0	0	0	0	106	0	6	0	40	0	20	0	28	0	0	0	0	0	0	0	0	6	0	0	0	0	0	0	80	11	12	39	67	32	0	0	3	0	0	0	4	0	0	0	0	19
a7bad1a8a17c2828ee54d70a42281779	7	0	16	5	0	0	0	0	0	0	0	0	0	0	0	0	0	0	0	0	0	0	15	0	0	0	0	0	0	0	0	94	15	0	53	170	69	0	0	22	0	52	51	29	86	0	0	0	0
ae67c8f1fd5ab3a1df0fa9281b187857	0	0	0	0	0	0	0	0	0	0	0	0	0	0	0	0	0	0	0	0	0	0	0	0	0	0	0	0	0	0	0	0	0	0	0	0	0	0	0	0	0	0	0	0	0	0	0	0	0
1a9db7e2bee2b771a1e9fffb7bcfa656	0	0	5	0	0	0	0	0	0	0	0	0	0	0	0	0	0	0	429	5267	0	0	0	0	0	0	0	0	0	0	0	0	0	0	0	0	0	0	0	0	0	0	0	0	0	0	0	0	0
682c473166e87e38d042efded2d3bd8d	0	0	0	0	0	0	0	0	0	0	0	0	0	0	0	0	0	0	0	0	0	0	0	0	0	0	0	0	0	0	0	0	0	0	0	0	0	0	0	0	0	0	0	0	0	0	0	0	0
f665194219f910b6b5a26fb1d99aecf7	0	0	0	0	0	0	0	0	0	0	0	0	0	0	0	0	0	0	0	0	0	0	0	0	0	0	0	0	0	0	0	0	0	0	0	0	0	0	0	0	0	0	0	10	13	0	0	0	0
4a42e13ad8a94686d5e5586fd0d16269	0	0	10	0	0	0	0	0	0	0	0	0	0	0	0	0	0	0	0	0	0	0	0	0	0	0	0	0	0	0	0	0	0	6	0	7	0	0	0	0	0	0	0	0	0	0	9	14	32
53b99f4f6054ef85a0d4f8e947d7e148	0	0	11	0	24	0	10	0	0	0	0	0	0	0	0	0	0	0	0	143	0	9	0	0	16	0	0	0	0	0	0	0	0	3	0	0	0	63	0	0	9	0	39	0	0	0	10	60	77
9197ce49f764bcbac580a4b74c3742d4	0	0	0	0	0	0	0	0	0	0	0	0	0	0	0	0	0	0	0	0	0	0	0	0	0	0	0	0	0	0	0	0	0	0	0	0	0	0	0	0	0	0	0	0	0	0	0	0	0
5e5a12eebeb34ea56c8714d33e0eaebd	0	0	4	0	0	0	0	22	0	0	0	0	0	0	0	0	0	0	0	13	0	0	0	0	13	0	0	0	0	0	0	0	0	0	0	0	0	0	0	0	0	0	0	0	0	0	0	0	0
05b2bc14050e7bed3482f0e6d81656b4	0	0	0	0	0	28	0	0	0	0	0	0	0	0	0	0	0	0	0	0	0	0	0	0	0	0	0	0	0	0	0	0	0	0	0	0	0	0	0	0	0	0	0	0	0	0	0	0	0
8e34d376839c5f96f9523c868d3b546c	47	0	219	26	0	0	0	9	0	4	0	0	0	0	0	18	0	0	0	0	12	30	2	0	43	0	0	0	0	0	0	32	24	23	21	23	26	0	0	0	0	0	5	11	29	0	19	0	74
59ba025742f5e2c33762dceeefd3dc10	0	0	0	0	0	0	0	18	0	0	0	0	0	0	0	0	0	0	0	0	0	0	0	0	0	4	0	0	0	0	0	0	0	0	0	0	0	0	4	0	0	0	0	0	0	0	0	0	0
10a3d5933c0cd32d1000ac12fa7069ba	0	0	0	0	0	0	0	0	0	0	0	0	0	0	0	0	0	0	0	0	0	0	0	0	0	0	0	0	0	0	5	0	0	0	0	0	0	0	0	0	0	0	0	0	0	0	0	0	0
43f89e211931be67f11a2944ccfac450	0	0	0	0	0	0	0	0	0	0	0	0	0	0	0	0	0	0	0	0	0	0	0	0	0	0	0	0	0	0	0	0	0	0	0	0	0	0	0	0	0	0	6	20	4	0	0	0	0
07e91a0fff35dc8b7bbc40dd52f0c4c6	0	0	53	34	30	0	0	48	0	0	0	0	0	0	0	0	0	0	0	0	5	0	0	0	0	0	0	0	0	0	0	0	0	0	66	19	0	0	0	0	0	0	20	0	0	0	0	0	0
280cbfa0011811bce1c51c3368d0f17e	0	0	0	0	0	0	0	15	0	0	0	0	0	0	0	0	0	0	0	0	0	13	0	0	0	0	9	0	0	0	0	0	0	0	0	0	3	0	0	0	0	0	0	85	6	0	0	0	0
383fed641a969a11c21cc5445743f495	0	0	0	0	0	0	0	0	0	0	0	0	0	0	0	0	0	0	4	0	0	0	0	0	0	0	0	0	0	0	0	0	0	25	24	28	0	0	0	0	81	0	0	0	0	0	0	0	0
a5ba32d55ef377101a482b966da71c83	0	0	0	0	0	0	0	689	0	0	0	0	0	0	24	0	0	0	0	0	0	18	0	0	0	0	23	0	0	0	0	0	0	0	0	0	0	0	0	0	0	0	0	0	0	0	0	0	0
2bac7b0c55929f3be13f7a63b8e5351e	0	0	0	0	0	0	0	0	0	0	0	0	0	0	0	0	0	0	0	0	0	0	0	0	0	0	0	0	0	0	0	0	0	0	0	0	0	0	0	0	0	0	0	0	0	0	0	0	0
9962f19be9780c28790fd86f55443f24	195	11	1215	97	68	0	0	0	0	0	184	0	0	0	0	0	0	0	0	58	0	45	0	0	0	0	0	0	0	0	0	0	0	0	0	0	0	0	0	0	0	0	0	0	0	0	0	0	0
74464c2b16349886b03c633bfd6def1a	4	0	0	11	0	0	12	23	7	5	0	0	0	109	21	8	0	5	0	28	25	37	17	7	18	39	17	27	15	4	0	7	6	7	6	17	18	0	0	20	62	12	0	26	0	0	0	0	42
831c3440ae83c55d55394089b9c71478	0	0	0	0	0	0	0	0	0	0	0	0	0	0	0	0	0	0	0	0	0	0	0	0	12	0	0	0	0	0	0	0	0	0	0	0	0	0	0	0	0	0	22	0	0	0	0	0	0
3b307adf04719e02f93d6f556d21bd3b	0	0	0	0	0	0	0	0	0	0	0	0	0	0	0	0	0	0	0	0	0	0	0	0	0	0	0	0	0	0	0	0	0	0	0	0	0	0	0	0	0	0	0	0	0	0	0	0	0
9868c387ac85c1bdc608c45d6412b00a	0	0	0	0	0	0	0	0	0	0	0	0	0	0	0	0	0	0	681	0	0	0	0	0	0	0	0	0	0	0	0	0	0	0	0	0	0	0	0	0	0	0	0	0	0	0	0	0	0
e177edb26e4a1589e28d440892b7c43f	0	0	0	8	0	0	0	0	0	0	0	0	0	0	0	0	9	0	0	13	0	43	48	0	8	24	17	0	0	0	0	59	20	0	31	32	49	0	0	0	0	0	0	0	0	0	0	0	0
552f976cbe0cb727cf1432fb3f1dd086	0	0	0	0	0	0	0	0	0	0	0	0	0	0	0	0	0	0	0	0	0	0	0	0	0	0	0	0	0	0	0	0	0	0	0	0	0	0	0	0	0	0	0	0	0	0	0	0	0
d33524cd63168a263e093e742f23fe18	0	0	0	0	0	0	0	16	0	0	0	0	0	0	18	6	0	1	0	40	0	0	55	0	43	0	41	0	0	6	4	0	0	0	0	3	0	0	1	0	3	0	4	4	12	0	6	4	23
3d86dd92393dc9081cb8377884c3c3eb	0	0	0	0	0	0	0	0	0	0	0	0	0	0	0	0	0	0	0	0	0	0	0	0	0	0	0	0	0	0	0	0	0	0	0	0	6	121	214	5	0	0	0	17	0	0	0	0	33
33adf74c83d13bce3dadaec58e7f74e0	0	0	0	0	0	0	0	0	0	0	0	0	0	0	0	0	0	0	0	31	0	0	0	0	0	0	0	0	0	0	0	0	0	0	0	0	0	0	0	8	33	0	19	0	0	0	0	0	0
b389a9de379eabb4d00747f0f2285f6c	12	0	186	6	13	0	0	0	0	0	0	0	0	0	11	0	0	0	0	7	0	0	0	0	0	14	17	18	0	0	0	0	0	0	0	0	0	0	0	9	0	0	0	19	100	0	25	44	63
d310b3627f449a4d460d65facd96f999	0	0	0	0	0	0	0	0	0	0	0	0	0	12	0	0	0	0	0	0	0	0	0	0	0	0	0	0	0	0	0	0	0	0	0	7	6	0	0	0	0	0	0	0	0	0	0	0	17
ddefeca8e1a7e18ea21e381406c49ad8	0	0	0	0	0	0	0	0	0	0	0	0	0	0	0	0	0	0	0	0	0	0	0	0	0	0	0	0	0	0	0	0	0	0	0	0	0	0	0	0	0	0	0	0	0	0	0	0	0
8511d7a571a96f4d1b8e7781004a783f	0	0	0	0	0	0	0	0	0	0	0	0	0	0	0	0	0	0	0	0	0	0	0	0	0	0	0	0	0	0	0	0	0	0	0	0	0	0	0	0	0	0	0	0	0	0	0	0	0
aa9ba144702ed7c02eb2c9e82407e2c5	0	0	0	0	0	0	0	0	0	0	0	0	0	0	0	0	0	0	0	0	0	0	0	0	0	0	0	0	0	0	0	0	0	0	0	0	0	0	0	0	0	0	0	0	0	0	0	0	0
221344053a8c986c2562610028cd5dac	8	0	18	11	5	0	11	35	34	5	0	80	0	54	0	9	0	18	0	20	14	39	21	13	45	19	26	30	47	0	0	0	14	8	29	14	25	0	26	16	12	31	61	13	32	19	13	14	28
1e47810ecad1a03b03c799539f6ef0c1	0	0	9	0	0	0	0	0	0	0	0	0	0	0	0	0	0	0	0	0	0	0	0	0	0	0	0	0	0	0	0	0	0	0	0	0	0	0	0	0	0	0	0	0	0	0	0	0	0
56e10385f5812176ace5222b7f032754	0	0	0	0	0	0	0	0	0	0	0	0	0	0	0	0	0	0	0	0	0	0	0	0	0	0	0	0	0	0	0	0	0	0	0	0	0	0	0	0	0	0	0	0	0	0	0	0	0
e651fcb0d19e5ae2db3192d69a5428b7	0	0	0	0	0	0	0	0	0	0	0	0	0	0	0	0	0	0	0	0	0	0	0	0	0	0	0	0	0	0	0	0	0	0	0	0	0	0	0	0	0	0	0	0	0	0	0	0	0
ec045566f179815a44825f7805019b1c	0	0	0	0	0	0	0	30	0	0	0	30	0	0	0	13	0	0	0	0	0	0	7	0	9	14	0	0	0	0	0	21	0	0	0	11	7	0	0	0	0	5	0	0	11	0	0	0	0
e50f4e18bf02ee484b02fa66e3cc5c96	0	0	0	5	0	0	0	40	6	0	0	49	0	0	0	0	0	0	0	0	14	34	20	0	166	14	0	0	53	0	0	0	0	0	0	0	9	0	6	20	0	20	23	19	47	46	71	0	0
cc1d29376d1e2f59b28af0b9c1abe525	4	0	14	0	0	0	0	4	0	0	8	0	0	0	0	0	0	3	0	17	5	0	0	0	477	3	31	0	34	3	3	11	0	0	4	0	0	0	0	0	0	71	55	0	0	0	0	0	23
15d78d7b31bf028a2b90f4e03c7d78c2	0	0	0	0	0	0	0	0	0	0	0	0	0	0	0	0	0	0	0	0	0	0	0	0	0	0	0	0	0	0	0	0	0	0	0	0	0	0	0	0	0	0	0	0	0	0	0	0	0
b856a6898ad6abea92da29865ba1d269	0	0	0	0	0	0	0	0	0	0	0	0	0	0	0	0	0	0	0	0	0	0	0	0	0	0	0	0	0	0	0	0	0	0	0	0	0	0	0	0	0	0	0	0	0	0	0	0	0
06a5d9b67e07c7a569695763ca432f63	0	0	0	0	6	0	0	8	0	0	0	26	0	0	0	5	0	0	0	0	0	0	7	0	0	0	0	0	0	0	16	32	49	31	150	103	100	0	0	0	0	0	0	0	0	0	0	0	4
34f0cf624e9bfc56247cfd228da34f4d	0	0	0	0	0	0	0	0	0	0	0	0	0	0	0	0	0	0	0	0	0	0	0	0	0	0	0	0	0	0	0	0	0	0	0	0	0	0	0	0	0	0	0	0	0	0	0	0	0
0b037eeeaebf70cb7774d79eaf5811f6	0	0	0	0	0	0	0	0	0	0	0	0	0	0	0	0	0	0	0	0	0	0	0	0	0	0	0	0	0	0	0	0	0	0	0	0	0	0	0	0	0	0	0	0	0	0	0	0	0
d5ca93974d534b53b58ad056160b54ee	21	0	74	23	11	0	0	0	0	0	2	27	0	44	0	0	0	0	0	11	0	12	17	18	31	21	19	0	0	0	0	85	13	8	14	40	44	0	3	12	0	0	0	0	36	0	17	0	44
e1c9e7e74aa12be23a87d82285b96a8e	0	0	0	0	0	0	0	116	0	0	0	0	7	0	26	14	0	0	0	80	0	0	0	0	0	0	0	0	0	0	0	0	0	0	0	13	0	0	0	0	0	0	0	0	0	0	0	0	0
5972a00c517634600c734dd21eb1a8eb	18	0	90	11	0	0	21	84	0	0	0	22	0	0	0	12	0	0	0	0	14	13	31	7	0	52	16	0	0	0	0	10	0	0	0	0	14	0	0	8	0	0	34	25	51	0	0	5	11
1c6ad89aa8123f22db4674442e27d26c	0	0	0	0	0	0	0	0	0	0	0	0	0	0	0	0	0	0	0	7	14	0	0	0	0	0	0	0	0	19	11	79	174	151	471	143	71	0	0	0	22	0	0	0	12	0	0	0	0
4baf74d1361f965edc14e8dcbb18239d	0	0	0	0	0	0	0	0	0	0	0	0	0	0	0	0	0	0	0	0	0	0	0	0	0	0	0	0	0	0	0	0	0	0	0	0	0	0	0	0	0	0	0	0	0	0	0	0	0
c042c06c0777e399d6e52b720755bc26	0	0	0	0	0	0	18	170	8	3	0	20	10	0	0	0	0	0	0	86	0	0	0	0	9	0	0	0	0	0	0	0	0	0	0	0	51	0	9	15	0	0	0	0	12	0	0	0	0
dccef42468887fc8b0166eb31f94cf0e	9	0	16	25	12	0	0	0	0	0	0	0	0	0	0	0	12	0	0	7	0	4	5	26	1	1	0	0	0	0	21	3	0	12	0	15	0	4	10	2	1	2	4	21	1	0	3	2	0
8cb19dbdb0227e8e16a4527f5d9a66cd	0	0	0	0	0	0	0	46	0	0	0	0	0	11	20	0	0	0	0	48	0	0	0	0	0	0	0	0	0	0	0	40	0	0	0	19	12	0	0	0	0	0	0	6	0	0	0	14	47
6f35ae9931e675d78cab811a3645d589	0	0	0	0	3	0	0	0	0	0	0	0	0	0	0	0	0	0	0	0	0	0	0	0	0	0	0	0	0	10	0	31	73	58	243	90	35	0	0	0	0	0	0	0	0	0	0	0	0
ebfa14fd4f1c2ab482e13cb01c7d3204	0	0	0	0	0	0	0	0	0	0	0	0	0	0	0	0	0	0	0	0	0	0	0	0	0	0	0	0	0	0	0	0	0	0	0	0	0	0	0	0	6	0	0	0	0	0	18	0	0
67b50bcfeace038118e5df987e7d769d	0	0	0	0	0	0	0	0	0	0	0	0	0	0	0	0	0	0	0	0	0	0	0	0	0	0	0	0	14	0	0	22	0	0	0	22	10	0	0	0	0	0	0	63	0	0	0	0	0
658adc889f560fa3ef36a79c4e0cba4b	0	0	0	0	0	0	0	0	0	0	0	0	0	0	0	0	0	0	0	0	0	0	0	0	0	0	0	0	0	0	0	0	0	0	0	0	0	0	0	0	0	0	0	0	0	0	0	0	0
17c91395e38aa8f750f5ad549c7768cb	0	0	0	0	0	0	0	0	0	0	0	0	0	0	0	0	0	0	0	0	0	0	0	0	0	0	0	0	0	0	0	0	0	0	0	0	0	0	0	0	0	0	0	0	0	0	0	0	0
776e5fbc00a57e0fe49498f1e5a6ac27	0	0	0	0	0	0	0	0	0	0	0	0	0	0	0	0	12	0	0	110	0	116	74	0	0	0	56	0	0	0	0	0	0	0	0	0	0	0	0	0	0	0	0	0	0	0	0	0	0
072fc73b8f5ba6751b358d4cee96a44d	0	0	0	0	0	0	0	0	0	0	0	0	0	0	0	0	0	0	0	0	0	0	0	0	0	0	0	0	0	0	0	0	0	0	0	0	0	0	0	0	0	0	19	0	0	0	0	0	0
a9a07c112a9c95f2462c3234f1441b26	0	0	0	0	0	0	0	0	0	0	0	0	0	0	0	0	0	0	0	0	0	0	0	0	0	0	0	0	0	0	0	0	0	0	0	0	0	0	0	0	0	0	0	0	0	0	0	0	0
c164938e701b27e59d36116cd9978c33	0	0	0	0	0	0	0	0	0	0	0	0	0	0	0	0	0	0	0	0	0	0	0	0	0	0	0	0	0	24	33	103	236	157	584	156	103	0	0	0	0	0	0	0	0	0	0	0	0
faab6dbeb6e7ad291b69d87b99e32edb	4	0	10	7	5	0	9	17	27	6	0	18	0	110	16	6	0	10	0	12	37	19	21	6	71	38	9	19	16	5	0	10	15	8	25	33	21	0	42	13	26	12	11	8	0	104	0	7	100
55b572a526d665a78574908ca7735b9b	0	0	0	0	0	0	0	0	0	0	0	0	0	0	0	0	0	0	0	0	0	0	0	0	0	0	19	0	5	0	0	0	0	0	0	12	0	0	0	0	0	0	0	0	0	0	0	0	0
dded9f677d7f7b28eb70a561a57fc0c7	0	0	0	0	0	0	0	0	0	0	0	0	0	0	0	0	0	0	0	0	0	0	0	0	0	0	0	0	0	68	0	0	0	0	0	0	0	0	0	0	0	0	0	0	0	0	0	0	0
d1dab676406923719760455f74319880	0	0	0	0	0	0	0	0	0	0	0	0	0	0	0	0	0	0	0	0	0	0	0	0	0	0	0	0	0	0	0	0	0	0	0	0	0	0	0	0	0	0	0	132	0	0	0	0	0
0a8ae76a5e58be6d4913d527e989a128	0	0	0	0	0	0	0	0	0	0	0	0	0	0	0	0	0	0	0	0	0	0	0	0	0	0	0	0	0	0	0	0	0	0	0	0	0	0	0	0	0	0	0	0	0	0	0	0	0
03f8ad04725773fe703da83f3fee9635	0	0	0	0	0	0	0	0	0	0	0	0	0	0	0	0	0	0	0	0	0	0	0	0	0	0	0	0	0	0	0	28	0	0	0	15	0	0	0	0	0	0	0	0	22	0	7	0	48
f8f1569c18cafccc8eeeaeba00db5ea5	0	0	0	0	0	0	0	9	0	0	0	0	0	0	0	0	0	0	0	0	0	10	0	0	0	17	0	0	0	0	0	0	0	0	0	0	0	0	0	0	0	0	0	0	0	0	0	0	0
892ed683137f2881af6790df678712b4	0	0	0	0	0	0	0	0	0	0	0	0	0	0	0	0	0	0	0	0	0	0	0	0	0	0	0	0	0	0	0	0	0	0	0	0	0	0	0	0	0	0	0	0	0	0	0	0	0
68e7223eaedb23974ba63522dfc0448e	0	0	0	0	0	0	22	68	36	0	0	55	0	82	0	0	0	0	0	3	19	28	26	0	55	29	29	73	8	4	0	0	9	11	10	32	0	0	16	15	79	21	36	20	8	74	2	15	15
a53ccbd2c29b53e004866035eb8b8014	0	0	0	0	0	0	0	0	0	0	0	0	0	0	0	0	0	0	0	0	0	0	0	0	0	0	0	0	0	0	0	0	0	0	0	0	0	0	0	0	0	0	0	0	0	0	0	0	0
1c4e71da4e88f6b0f027fa9fd50747bc	0	0	0	0	0	0	0	0	0	0	0	0	0	0	0	0	0	0	0	0	0	0	0	0	0	0	0	0	0	0	0	0	0	0	0	0	0	0	0	0	0	0	0	0	0	0	0	0	0
1c0774a4006255bf5e7355721116b5f5	0	0	0	0	0	0	0	0	0	0	0	0	0	0	0	0	0	0	0	0	0	0	0	0	3	3	0	0	0	0	0	0	0	0	0	0	0	0	0	0	28	0	0	0	0	0	32	61	54
0e75b4332a7d75e9773bc25e5d6276ac	0	0	30	0	0	0	0	27	0	0	0	0	0	0	0	0	0	0	0	80	0	39	29	12	18	0	25	0	0	0	0	0	0	0	0	0	0	1	4	58	0	0	0	0	0	0	0	0	26
f681bcd5e669c9e48dc172b39599ff0a	0	0	0	0	0	0	0	0	0	0	0	0	0	0	0	0	0	0	0	0	0	0	0	0	0	0	0	0	0	0	0	0	0	0	0	0	0	0	0	0	0	0	0	0	0	0	0	0	0
e5c432a6f81d53637cd78ae5de82f245	23	0	68	0	0	0	0	17	0	0	0	50	0	0	0	0	0	5	0	0	30	0	0	0	0	0	0	0	0	0	13	301	61	18	38	0	51	0	0	0	0	0	0	0	0	0	11	8	19
b82eb2dbb4a399ad01fe2792cf6daee7	0	0	0	0	0	0	0	0	0	0	0	0	0	0	0	0	0	0	0	63	0	0	0	0	0	0	0	0	0	0	0	0	0	0	0	0	0	63	202	0	0	0	0	0	0	0	0	0	0
7fa4c0b3571b4936dd3842e71651dd4d	0	0	0	0	0	0	0	0	0	0	0	0	0	0	0	0	0	0	0	0	0	0	0	0	0	0	0	0	0	0	0	0	0	0	0	0	0	0	0	0	0	0	0	0	0	0	0	0	0
6112c21b444e78d897cf4dcb5b9b5fd6	3	4	21	0	0	0	5	0	0	12	0	0	2	63	0	13	47	9	49	6	43	0	18	0	23	22	30	27	88	0	0	10	34	52	16	53	0	8	0	33	13	55	27	31	0	77	0	5	13
81198dca2bc953f0fd545976c57ddf11	0	0	0	0	0	0	0	0	0	0	0	0	0	0	0	0	0	0	0	0	0	0	0	0	0	0	0	0	0	0	0	0	0	0	0	0	0	0	0	0	0	0	0	0	0	0	0	0	0
c22dd75ed41e31c28a38755a32b62274	0	0	0	0	0	0	108	89	0	0	0	67	30	0	0	47	0	54	0	0	0	128	0	0	0	0	0	22	0	0	0	0	0	0	0	16	0	0	0	0	0	0	0	0	0	0	0	0	0
d720e63bca9bfb2d78be2f5ffdf3dd85	0	0	0	0	0	0	0	0	0	0	0	0	0	0	0	0	0	0	0	18	0	0	0	0	0	0	0	0	0	0	0	0	0	0	0	0	0	270	271	125	0	0	66	36	17	9	0	0	0
d2bd453f8c449f1bcdf9deb7a433442d	0	0	0	0	0	0	0	0	0	0	0	0	0	0	0	0	0	0	0	0	0	0	0	0	0	0	0	0	0	0	0	0	0	0	0	0	0	0	0	0	0	0	0	0	0	0	0	0	0
2f6d485c6f5a35cb97aed86d29e37ebd	0	0	0	0	0	0	0	0	24	0	0	0	0	0	0	0	0	0	0	0	0	0	0	0	0	0	0	0	0	0	0	0	0	0	0	0	0	1533	1978	149	63	78	107	51	84	92	0	0	0
ae16eb0bd60757fa4d1c660d96c3238b	0	0	0	0	0	0	0	0	0	0	0	0	0	0	0	0	0	0	0	0	0	0	0	0	0	0	0	0	0	0	0	0	0	0	0	0	0	0	0	0	0	0	0	0	0	0	0	0	0
1319d6f1d0fee75408a311622b83db24	0	0	0	0	0	0	0	0	0	0	0	0	0	0	0	0	0	0	0	0	0	0	0	0	0	0	0	0	0	0	0	0	0	0	0	0	0	0	0	0	0	0	0	0	0	0	0	0	0
4c9de3ab53cdeffbbe18f7554fe2c909	0	0	0	0	0	0	0	0	0	0	0	0	0	0	0	0	0	0	0	0	0	0	0	0	0	0	0	0	0	0	0	0	0	0	0	0	0	0	0	0	7	8	11	0	0	0	0	0	0
150c08847d521542118b5e5936b462a8	0	0	0	0	0	0	0	0	0	0	0	0	0	0	0	0	0	0	0	0	0	0	0	0	0	0	0	0	0	0	0	0	0	0	0	0	0	0	0	0	0	0	0	0	0	0	0	0	0
8c93436c898957a986069f1bcc70d831	0	0	31	0	0	0	0	0	0	0	0	0	0	0	0	0	0	0	0	0	0	0	10	0	0	0	0	0	0	0	0	4	0	0	0	0	11	0	0	0	0	10	0	0	0	20	0	0	0
fa5c9464323f3efa9cbd1dace421cac4	0	0	0	0	0	0	0	0	0	0	0	0	0	0	0	0	0	0	0	0	0	0	0	0	0	0	0	0	0	2	0	0	0	0	0	0	0	0	0	0	0	0	0	0	0	0	0	0	0
51d44e64988b4967ad19255737140767	0	0	0	12	17	0	0	0	0	0	0	0	0	0	0	0	0	0	0	0	0	0	0	0	0	0	0	0	0	0	4	0	0	23	28	55	33	0	9	20	0	0	10	0	42	0	0	0	9
0b4a33e63a27b124bd1905d9428ec960	0	0	0	0	0	0	0	0	0	0	0	0	0	0	0	0	0	0	0	35	0	0	0	0	0	0	0	0	0	0	0	0	0	18	0	0	0	0	0	0	0	0	0	0	0	0	10	10	141
e4265d6912d17d79eeba3d4117bae48c	0	0	0	0	0	0	0	0	0	0	0	0	0	0	0	0	0	0	0	0	0	0	0	0	0	0	0	0	0	0	0	0	0	0	0	0	0	0	0	0	0	0	0	0	0	0	0	0	0
abaf93a3603a7dbda28564faab0726a3	0	0	0	0	0	0	0	97	35	0	0	52	0	0	0	0	36	0	27	0	0	0	48	87	28	44	0	0	0	0	0	31	46	54	0	20	0	0	0	18	32	34	21	26	0	0	74	25	49
2b893cec687a4ca4258f8c49c9d9d8e7	0	0	0	0	0	0	0	0	0	0	0	0	0	0	0	0	0	0	0	0	0	0	0	0	0	0	0	0	0	0	0	0	0	0	0	0	0	0	0	0	0	0	0	0	0	0	0	0	0
040dcd995c0291b67a3eed273f166252	0	0	0	0	0	0	0	0	0	0	0	0	0	0	0	0	0	0	0	0	0	0	0	0	0	0	0	0	0	0	0	0	0	0	0	0	0	0	0	0	0	0	0	0	0	0	0	0	0
d85f23701b192dcf76c268e9c93e8a43	4	0	0	0	0	0	0	0	0	0	0	0	0	0	0	0	0	0	0	0	0	0	0	0	17	0	0	0	0	0	0	0	0	0	0	0	0	0	0	0	0	0	0	0	0	0	0	20	21
fb96603c51e7f6596f3e430d5816b688	0	0	0	0	0	0	0	0	0	0	0	0	0	0	0	0	0	0	0	0	0	0	0	0	0	0	0	0	0	0	0	0	0	0	0	0	0	0	0	0	0	0	0	0	0	0	0	0	0
d7b45dbdd56517020d149dc429431e7a	0	0	9	24	0	0	42	1452	0	0	0	66	0	0	38	13	0	11	0	0	0	0	18	0	0	165	146	0	0	0	0	0	0	0	0	0	6	0	0	0	0	0	0	0	0	0	0	0	9
0d24e3b1575adcba75900dffeaf9b4d0	0	0	0	0	0	0	0	0	0	0	0	0	0	0	0	0	0	0	0	0	0	0	0	0	0	0	0	0	0	0	0	0	0	0	0	0	0	0	0	0	0	0	0	0	0	0	0	0	0
c5b6e94e046113bea1167290fe148222	0	0	15	0	0	0	0	41	0	0	0	0	0	0	12	0	0	0	0	62	0	0	0	0	17	11	0	0	0	0	0	0	0	0	0	0	0	0	18	47	26	23	96	28	38	0	0	0	33
360a231f6c2925c9af83c88b0eb99950	0	0	0	0	0	0	0	0	0	0	0	0	0	0	0	0	0	0	0	0	0	0	0	0	0	0	0	0	0	0	0	0	0	0	0	0	0	0	0	0	0	0	0	0	0	0	0	0	0
641906c5fd5638fe2d366f73d0397798	0	0	0	0	0	0	0	0	0	0	0	0	0	0	0	0	0	0	0	0	0	0	0	0	0	0	0	0	0	0	0	0	7	0	7	0	10	0	0	0	30	0	0	0	0	0	0	0	0
1a887c32cea468e9382fd7599a709e38	0	0	0	0	0	0	0	0	0	0	0	0	0	0	0	0	0	0	0	25	0	0	0	0	0	0	0	0	0	0	0	0	0	0	0	0	0	0	0	0	0	0	0	0	0	0	0	0	0
9c6c674d765a60bd9beb7d511e1d8301	18	0	37	12	0	0	3	25	4	5	0	0	0	33	18	0	0	10	0	21	31	14	21	16	0	40	31	15	14	0	14	0	0	0	19	25	5	0	30	0	46	14	0	18	0	22	0	0	14
b280f0016d6532f29164cda958ad6298	0	0	94	19	0	0	0	438	55	0	0	132	0	0	47	108	0	0	0	0	0	0	0	0	0	0	0	0	0	0	0	0	0	0	0	0	0	0	0	49	109	0	0	0	47	0	81	0	0
d0bca0f4b1852e513f50153ef6b26435	0	0	0	0	0	0	0	0	0	0	0	0	0	0	0	0	0	0	0	0	0	0	0	0	0	0	0	0	0	0	0	0	0	0	0	0	0	428	917	0	0	0	0	0	0	0	0	0	0
8ca89d76abf3b77bce9966efeec764fa	2	0	0	0	0	0	0	12	0	0	0	0	0	0	0	0	0	0	0	0	0	0	0	0	0	0	0	0	0	0	0	0	0	0	0	0	0	0	0	0	0	0	0	0	10	0	0	6	0
d00c13d4a5ddf2e6433d8721e8e34f22	0	0	81	0	0	0	0	0	0	0	0	0	0	0	0	0	0	0	0	0	0	0	0	0	0	0	0	0	0	0	0	0	0	0	0	0	0	0	0	0	0	0	0	0	0	0	46	36	88
6e4b11440eff6a8846642ea97f52fee2	0	0	19	0	0	0	0	151	0	0	0	81	0	0	0	40	0	0	0	26	0	0	0	0	0	0	0	0	0	0	0	0	0	0	0	17	0	43	100	0	0	0	19	0	0	0	0	0	0
83217d43a03a0f1d286fac36f83a25bf	0	0	15	6	16	0	0	30	0	0	0	20	0	0	49	39	0	0	0	0	0	0	0	0	0	0	0	0	0	0	0	0	0	0	0	0	0	1171	15	72	0	0	31	85	0	0	0	0	0
0bc1aba98750bf1280befbd5465b1870	0	0	5	0	0	0	0	2536	0	0	0	0	0	0	0	0	0	0	0	0	0	0	0	0	0	0	0	0	0	0	0	0	0	0	0	0	0	0	0	0	0	0	0	0	0	0	0	0	0
643c4cec526a255e84a16e9f132a6585	0	0	0	0	0	0	0	12	5	0	0	0	0	0	0	6	0	0	0	0	0	0	0	0	0	0	0	0	0	0	0	0	0	0	0	6	0	0	0	0	0	0	0	0	0	0	0	17	0
0f25fd590e089a0d6f00f7b77323b258	0	0	0	0	0	0	0	0	0	0	0	0	0	0	0	0	0	0	0	19	0	0	0	0	0	10	0	0	0	0	0	12	0	0	0	18	0	0	0	0	0	0	0	0	0	0	0	0	72
606aa415eb57813f0cff1d0d08509305	0	0	0	0	0	0	0	0	0	0	0	0	0	0	0	0	0	0	0	0	0	0	0	0	0	0	0	0	0	0	0	89	28	0	38	0	32	0	0	0	0	0	0	0	0	0	0	0	0
99a483eb4a33a643dfa016f5cd6b3f16	0	0	0	0	0	0	0	23	0	0	0	0	0	0	0	0	0	0	24	492	0	0	0	0	0	0	0	0	9	0	0	0	0	0	0	0	0	0	0	0	13	0	0	0	0	0	0	0	0
affbbf870fa39948e37f297f1ed45028	0	0	0	0	0	0	0	82	0	0	0	135	0	0	0	0	0	0	0	0	0	0	95	0	117	26	52	52	0	0	0	0	0	0	0	0	0	0	0	0	0	0	0	43	0	0	0	0	58
10155cea8c7ff730cc0691e436229d0e	0	0	0	0	0	0	0	0	0	0	0	0	0	0	0	0	0	0	0	0	0	0	0	0	0	0	0	0	0	0	0	0	0	0	0	0	0	0	0	0	0	0	0	14	46	0	0	0	0
c15bda58be2e8422e55cdc04a12621d6	0	0	0	0	0	0	0	141	0	0	0	0	0	0	32	0	0	0	0	20	0	0	0	0	29	0	0	0	0	0	0	0	0	0	0	0	0	0	0	0	0	0	0	0	33	0	0	0	0
9107b32e6678ba3e917df8e493e1d8aa	0	0	0	0	0	0	0	0	0	0	0	0	0	0	0	0	0	0	0	0	0	30	0	0	0	0	0	0	0	0	0	0	0	0	0	0	0	0	0	0	0	16	0	0	0	0	0	0	0
8ecfe998af5cfa849e8b354172ad8b87	3	0	29	11	0	0	0	9	0	12	0	0	0	0	23	0	0	0	0	0	0	33	18	0	25	58	0	29	0	0	6	0	21	0	33	29	16	0	7	0	25	0	33	27	0	74	0	21	0
d2b7cb56917bb1e8a3fc13d5e6810265	0	0	58	0	20	0	0	196	10	7	0	43	0	0	41	0	0	0	0	0	0	37	0	0	13	0	0	0	0	0	0	62	0	0	0	0	0	0	0	0	0	0	28	0	0	0	0	0	0
5a8c0afa730c72006fa7b095d3d05aa5	0	0	0	0	0	0	0	0	0	0	0	0	0	0	0	0	0	0	14	407	0	0	0	0	0	0	0	0	0	0	0	0	0	0	0	0	0	0	0	0	0	0	0	0	0	0	0	0	0
bb87f0ca8578030325e174404462b8ce	0	0	0	0	0	0	0	0	0	4	0	25	0	0	0	0	0	0	0	12	0	0	0	0	7	0	0	11	0	0	0	0	0	0	0	0	0	0	0	0	0	11	0	0	0	0	0	0	0
4334068b1c91f78802cc259b2825c5ab	0	0	0	0	0	0	0	12	0	0	0	0	0	0	0	7	0	0	2	201	0	0	0	0	0	0	0	0	0	0	0	0	0	0	11	28	23	0	14	1	8	1	1	0	0	0	0	0	0
655b35d294c0c007958862e344a4ac9f	0	0	0	0	0	0	0	0	0	0	0	0	0	62	0	0	52	22	0	0	0	0	0	0	0	0	0	0	35	0	0	0	0	0	0	0	0	0	0	0	0	0	0	38	0	0	0	0	0
25b66ee17503973a52ce019a65afeab4	0	0	0	0	0	0	0	0	0	0	0	0	0	0	0	0	0	0	0	0	0	0	0	0	0	0	0	0	0	0	0	0	0	0	0	0	0	0	0	0	0	0	0	210	0	0	0	49	0
50d3b1902e09059275f2b8a4884764b5	0	0	0	0	0	0	0	0	0	0	0	0	0	0	0	0	0	14	0	0	0	9	0	0	10	0	0	0	0	0	0	0	0	0	0	0	0	0	0	0	0	13	12	0	4	0	0	0	0
ae8521ce62a54ac67c19d26d8fda9c81	0	0	0	0	0	0	0	0	0	0	0	0	0	0	0	0	0	0	0	0	0	0	0	0	0	0	0	0	0	0	0	0	0	0	0	0	0	0	0	0	0	0	0	0	0	0	0	0	0
8e7fd0aff299ef4d9315a69e06d5b9c5	0	0	0	0	0	0	0	16	0	0	0	34	0	0	0	0	0	0	0	0	0	0	0	0	0	0	0	0	0	0	0	0	8	0	12	11	0	0	20	0	56	21	25	23	102	0	9	20	33
69241add654687d8b6b0b2a2e4021311	0	0	0	0	0	0	0	0	0	0	0	0	0	0	0	0	0	0	0	0	0	0	0	0	0	0	0	0	0	0	0	0	0	0	0	0	22	0	0	0	0	0	18	0	0	0	0	0	0
8446e280d63837e481c86f8af94fa252	12	0	0	0	0	0	0	0	0	0	0	0	0	0	0	0	0	0	0	0	0	0	0	0	0	0	0	0	0	0	0	0	0	0	0	0	0	0	0	0	0	0	0	7	0	0	0	0	0
f344f1b197ed737ec68d995b32d4f805	0	0	0	0	0	0	0	0	0	0	0	0	0	0	0	0	0	0	0	0	0	0	0	0	0	0	0	0	0	0	0	0	0	0	0	0	0	0	0	0	0	0	0	0	0	0	0	0	0
4534d9c21ee7dab1aa8590ba33de2eec	0	0	51	0	0	0	0	41	0	0	0	0	0	23	0	0	0	0	0	0	0	0	0	0	0	0	0	0	0	0	0	0	0	0	0	0	0	0	0	0	0	0	0	0	0	0	0	0	0
5cb8f5347103a8551c7a087269a56bc5	0	0	0	0	0	0	0	0	0	0	0	0	0	0	0	0	0	0	0	0	0	0	0	0	0	0	0	0	0	0	0	0	0	0	0	0	0	0	0	0	0	0	0	0	0	0	0	0	0
b40e15884f2a8f68ce7fd75f83bf6b7c	17	0	42	11	0	0	0	35	0	0	0	0	0	0	0	7	0	8	0	0	0	0	0	0	0	0	0	0	12	0	0	19	21	0	16	16	10	0	0	0	0	0	8	66	32	0	0	0	0
a32045ad999a1d7273a46604f4a07957	0	0	34	0	0	0	0	0	0	0	0	0	0	0	0	0	0	0	0	21	0	0	0	0	0	16	32	0	0	0	0	0	0	0	0	0	0	0	22	0	15	0	28	0	0	0	0	0	0
65ecf63a08316000aee9bb696d2e2fcf	0	13	0	0	0	0	0	0	0	0	0	0	0	0	0	0	234	21	0	0	0	0	69	73	42	25	0	0	0	0	0	0	0	0	0	0	0	0	0	0	0	0	0	0	0	0	0	0	0
083058bb0fd4f96be9950c6a7733981f	0	0	0	0	0	0	0	0	0	0	0	0	0	0	0	0	0	0	0	0	0	0	0	0	0	0	0	0	0	0	0	0	0	10	0	0	0	55	69	0	0	0	0	0	0	0	0	0	0
063ca1eed0d9e925ed19fd738b9e94d3	0	0	0	0	0	0	0	0	0	0	0	0	0	0	0	0	0	0	0	0	0	0	0	0	0	0	0	0	0	0	0	0	0	0	0	0	0	0	0	0	0	0	0	0	0	0	0	0	0
9b0c6c26fc4f02a180d80ce9e1330813	0	0	0	0	3	0	0	0	0	0	0	37	0	12	0	0	0	4	0	12	0	0	0	0	0	18	22	0	16	0	0	0	0	0	7	10	5	2	0	0	16	21	6	14	0	10	0	0	0
b90b6070f7ab14df57662f872248a860	0	0	0	0	0	0	0	0	0	0	0	0	0	0	0	0	0	0	0	0	0	0	0	0	0	0	0	0	0	0	0	0	0	0	0	0	0	0	0	0	0	0	0	0	0	0	0	0	0
08378c2226c7625aeaf1dd37ea976eaa	0	0	93	0	0	0	0	4	0	0	0	0	0	0	0	0	0	0	0	4	0	0	0	0	17	0	0	0	0	0	0	0	0	0	7	0	0	0	0	0	0	0	0	0	0	0	0	0	0
6ae2ccff7486d727f089ebe4fe6ae8c7	59	0	280	45	11	0	0	0	0	0	0	0	0	4	15	0	0	0	0	0	0	0	0	0	0	0	0	0	0	0	0	0	0	0	0	0	0	0	0	0	0	0	0	0	0	0	0	0	0
3ffdfce9d60b31f506d81fdb13ea3774	0	0	0	0	0	0	0	0	0	0	0	0	0	0	0	0	0	0	0	0	0	0	0	0	0	0	0	0	0	0	0	0	0	0	0	0	0	0	0	0	0	0	0	0	0	0	0	0	0
5754b3e804dda8a50c40142a699f8729	0	0	19	0	0	0	0	23	18	0	0	77	0	57	4	0	0	8	0	0	6	27	7	0	0	9	0	0	12	0	0	0	0	0	0	0	9	0	12	0	49	23	33	0	0	19	0	0	28
343c12687b55f837640cd4c867adbc4a	0	0	0	0	0	0	0	0	0	0	0	0	0	0	0	0	0	0	0	2	0	0	0	0	0	0	0	0	0	0	0	0	0	0	0	13	0	0	0	0	0	3	0	0	0	0	0	0	0
1c4a2f16136f276ad8d41cd13e5ca203	0	0	0	0	0	0	0	0	0	0	0	0	0	0	2	0	0	0	0	6	0	0	0	0	0	0	0	0	0	0	0	0	0	0	0	0	0	0	0	0	0	0	0	0	0	0	0	0	0
30e7bee7a5b65c0108d94dd88d196010	7	0	5	0	0	0	0	0	0	0	0	0	0	0	0	0	0	0	0	0	0	0	0	0	0	0	0	0	0	0	0	0	0	0	0	1	1	0	0	0	0	0	0	0	0	0	0	23	19
c3789dd58e0e9e2d47a28b50883f5b27	0	0	0	0	0	0	0	0	0	0	0	0	0	0	0	0	0	0	0	9	0	0	0	0	0	0	0	0	0	0	0	0	0	0	0	0	0	0	0	0	0	11	0	0	0	0	0	0	27
ed3723a6e1cf22296c40326f467dc78f	0	0	0	0	0	0	0	0	0	0	0	0	0	0	0	0	0	0	0	0	0	0	0	0	0	0	0	0	0	0	0	0	0	0	0	0	0	0	0	0	0	0	0	0	0	0	0	23	97
ff08bca3439dcf8f5743de53c270d66b	0	0	0	0	0	0	0	12	15	0	0	7	0	0	8	0	0	0	24	0	0	12	0	0	0	0	21	0	0	11	0	33	44	55	0	0	8	7	0	39	37	48	32	17	0	0	27	0	9
faa5024369575b2c717819986a0183db	0	0	0	0	0	0	0	0	0	0	0	0	0	0	0	0	59	35	0	51	0	114	45	0	8	92	10	0	0	0	0	4	0	13	0	0	0	0	0	12	0	0	32	0	4	0	11	49	85
8019431443010868b621d011016fd617	0	0	0	0	0	0	0	0	0	0	0	0	0	0	0	0	0	0	0	0	0	0	0	0	8	0	0	0	0	0	0	0	0	0	0	0	0	0	0	0	0	6	0	0	0	0	0	0	8
0eb766b37959f18c3b3067846f2067a5	0	0	0	0	0	0	0	0	0	0	0	0	0	0	0	0	0	0	0	0	0	0	0	0	0	0	0	0	0	0	24	161	22	47	56	43	45	0	0	0	0	0	0	0	0	0	0	0	0
7cf8734b64d2dc71a62e6b65372f2d54	0	0	0	0	0	0	0	18	0	0	0	0	0	0	0	0	0	0	0	0	0	0	0	0	0	0	0	0	0	0	0	0	0	7	0	0	0	0	0	0	0	3	17	0	0	0	0	0	0
752948d2ebe38097c2e0adf606d94178	0	0	81	22	13	0	0	0	0	0	0	0	0	0	0	0	0	0	0	0	0	0	0	0	0	0	0	0	0	0	0	0	0	0	0	0	0	0	0	24	0	0	0	0	0	0	0	0	0
93cc1390bb79f829adde87f0840a394b	0	0	0	0	0	0	0	0	0	0	0	0	0	0	0	0	0	0	0	0	0	0	0	0	0	0	0	0	0	0	0	0	0	0	0	0	0	0	0	0	0	0	0	0	0	0	0	0	0
97c0a78f2083a05f58ab5745383421d7	0	0	0	0	0	0	0	0	0	2	0	0	0	0	0	0	0	0	0	0	0	0	0	0	0	0	0	0	13	0	0	0	0	0	0	0	0	0	0	11	0	0	3	0	0	0	0	0	0
09fb8e7ff93d325b7564fa48d08a3c5e	0	0	0	0	0	0	782	2174	0	0	0	34	0	0	0	0	0	0	0	0	0	0	0	0	0	0	0	0	0	0	0	0	0	0	0	0	0	0	0	0	0	0	0	0	0	0	0	0	0
21f56d1b0fcb14b2063655971ad12d26	0	0	412	39	0	0	0	0	0	0	0	0	0	0	0	0	0	0	0	0	0	0	0	0	0	0	0	0	0	0	0	0	0	0	0	0	0	0	0	0	0	0	0	0	0	0	0	0	0
7305e81f24cb93c8142ed21caaabc374	0	0	0	0	0	0	0	0	0	0	0	0	0	0	0	0	0	0	0	0	0	0	0	0	0	0	0	0	0	0	0	0	0	0	0	0	0	0	0	0	0	0	0	0	0	0	0	0	0
a2404dcc0520a3d1a20cf3cfe86c2632	0	0	0	0	0	0	0	0	0	0	0	0	0	0	0	0	0	0	0	0	0	0	0	0	0	0	0	0	0	0	0	0	0	0	0	0	0	0	0	0	0	0	0	0	0	0	0	0	0
36db93cd56554102a8e6c3ad383b06a5	0	0	0	0	0	0	0	0	0	0	0	0	0	0	0	0	0	0	0	0	0	0	0	0	0	0	0	0	0	0	0	0	0	0	0	0	0	0	0	0	0	0	0	0	0	0	0	0	0
4bd25d9577503f9c3c9e4b3e966a30e5	0	0	0	0	0	0	0	0	0	0	0	0	0	0	0	0	0	0	0	0	0	0	0	0	0	0	0	0	0	0	0	0	0	0	0	0	0	0	0	0	0	0	0	0	0	0	0	0	0
3e487984a4dffda24dd0a50b83ed0fb5	0	0	0	0	0	0	0	17	0	0	0	0	0	0	25	0	57	11	85	0	0	0	24	9	30	8	0	0	0	0	0	0	29	38	0	0	0	0	0	0	0	0	0	21	0	0	0	0	0
2ac41a42cd2a3bb9d6e4db2b183604ae	0	0	0	0	0	0	0	0	0	0	0	0	0	0	0	0	0	0	0	0	0	0	0	0	0	0	0	0	0	0	0	0	0	0	0	0	0	0	0	0	0	0	0	0	0	0	0	0	0
3818516d2c3fa3101270aaebe890adf9	0	0	20	0	0	0	62	808	0	0	0	18	0	0	0	11	0	0	0	0	0	0	0	0	0	0	0	0	0	0	0	0	0	0	0	0	0	0	0	0	0	0	0	0	0	0	0	0	0
0595c865b03382e318cff583fd095051	0	0	0	0	0	0	0	0	0	0	0	0	0	0	0	0	0	0	0	0	0	0	0	0	0	0	0	0	0	0	0	0	0	0	0	0	0	0	0	0	0	0	0	0	0	0	0	0	0
2151cedc1d73e939e452deda667d99a2	0	0	0	0	0	0	0	0	0	0	0	0	0	0	0	0	0	0	0	0	0	0	0	0	0	0	0	0	0	0	0	0	0	0	0	0	0	0	0	0	0	0	0	0	0	0	0	0	0
3d47733e512c4c98ddfed680fa206fc8	0	0	0	0	0	0	0	0	0	0	0	0	0	23	0	0	0	0	0	48	0	0	0	0	0	0	50	0	0	0	0	0	0	0	33	0	0	0	0	0	0	0	0	0	0	0	0	0	0
07acd0168f9e0151083c402c24bc5564	0	0	0	0	0	0	0	0	0	0	0	0	0	0	0	0	0	0	0	0	0	0	0	0	0	0	0	0	0	0	0	0	0	0	0	0	0	0	0	0	0	0	0	0	0	0	0	0	0
219f05a94983b108afff5b4539186cc2	0	0	0	0	0	0	0	0	0	0	0	0	0	0	0	0	0	0	0	0	0	0	0	0	0	0	0	0	0	0	0	0	0	0	0	0	0	0	0	0	0	0	0	0	0	0	0	0	0
c465c0ec29483c1d435624e0b3e40b0c	0	0	0	0	0	0	0	0	0	0	0	0	0	0	0	0	0	0	0	0	0	0	0	0	0	0	0	0	0	0	0	0	0	0	0	0	0	0	0	0	0	0	0	0	0	0	0	0	0
8cd3600ad1b97edfd7460eb820e31320	0	0	0	0	0	0	0	0	0	0	0	0	0	0	0	0	0	0	0	3	0	0	0	0	4	0	3	0	7	0	0	0	10	0	3	0	10	0	0	0	0	11	23	0	0	0	6	0	3
291dd3ab0fd2e743250dc7f2a7ccee66	0	0	0	0	0	0	0	0	0	0	0	0	0	0	0	0	0	0	0	0	0	0	0	0	0	0	0	0	0	0	0	0	0	0	0	0	0	0	0	0	0	0	0	0	0	0	0	0	0
4aa1c390f8aa0afe5fcbd7e7c346cc37	0	0	0	0	0	0	0	0	0	0	0	0	0	0	0	0	0	0	0	0	0	0	0	0	0	0	0	0	0	0	0	0	0	0	0	0	0	0	0	0	0	0	0	0	0	0	0	0	0
b8afe5874a72f32ad615a731c169cfa3	0	0	0	0	0	0	0	53	0	0	0	0	0	0	0	0	0	0	0	0	0	0	0	0	0	0	0	0	0	0	0	0	0	0	0	0	0	0	0	0	0	0	0	0	0	0	0	0	0
037a7741647b7c5c576a987d897a913c	0	0	0	0	0	0	0	0	0	0	0	0	0	0	0	0	0	0	0	0	0	0	0	0	0	0	0	0	0	0	0	0	0	0	0	0	0	0	0	0	0	0	0	0	0	0	0	0	0
92b17dac2dd33e478a7113d38a3738e6	0	0	0	0	0	0	0	0	0	0	0	0	0	0	0	0	0	0	0	0	0	0	0	0	0	0	0	0	0	0	0	0	0	0	0	10	0	0	0	0	0	0	0	7	0	0	0	0	0
b960ea5dd6f2c44309d0840e33cc6328	0	0	0	0	0	0	0	0	0	0	0	0	0	0	0	0	0	0	0	0	0	0	0	0	0	0	0	0	0	0	0	0	0	0	0	0	0	0	0	0	0	0	0	0	0	0	178	43	144
f749f0d299115ee029c41de8b5ba8107	0	0	0	0	0	0	0	0	0	0	0	0	0	0	0	0	0	0	15	359	0	0	0	0	0	0	0	0	0	9	0	0	0	0	0	0	0	0	0	0	0	0	0	0	0	0	0	0	0
cc801cdad812ebe1cd0c64e59e7e45ae	0	0	0	0	0	0	0	0	0	0	0	0	0	0	0	0	0	0	30	197	0	0	0	0	0	0	0	0	0	0	0	0	0	0	0	0	0	0	0	0	0	0	0	0	0	0	0	0	0
79484afba12f466a23a7dbb85cde3164	3	2	0	0	0	0	2	3	16	0	0	0	0	0	5	0	81	0	39	0	0	0	9	6	23	0	0	0	0	0	2	12	0	0	0	0	11	0	0	20	0	81	0	14	12	0	11	7	13
cf0de17bc499b980e5fa6003094bd485	0	0	103	53	0	0	0	0	0	0	0	0	0	0	0	0	0	0	0	0	0	0	9	0	0	0	0	7	0	0	0	0	0	0	0	0	0	0	0	0	0	0	0	0	0	0	19	0	0
581e15bc7974f566f2ee677c10c0ed58	0	0	0	0	0	0	0	0	0	0	0	0	0	0	0	0	0	0	0	0	0	0	0	0	0	0	0	0	0	0	0	7	0	0	0	0	0	0	0	0	0	0	0	0	0	0	0	0	0
9696b42b8c3efccce2ae13f6c3545383	9	0	0	0	15	0	0	0	0	0	0	43	0	0	0	0	0	0	0	72	0	18	0	0	0	0	0	0	0	0	368	109	11	17	2	3	95	10	7	20	0	0	25	0	17	0	15	41	0
72e696ed707270afd251f7d8daeea238	21	3	85	42	38	0	0	0	0	0	0	0	0	0	0	0	0	0	0	0	0	0	0	0	0	0	25	0	0	0	0	73	195	222	515	165	105	0	0	0	0	0	0	0	0	0	0	0	0
a691261a6351702d73313a4c7cfd8521	0	0	0	0	0	0	0	0	0	0	0	0	0	0	0	0	7	0	0	31	0	0	0	27	73	0	50	19	0	0	4	0	0	11	18	0	0	0	0	34	0	0	53	65	85	71	0	0	0
87f635b711858f472f3ee99f09c6587d	15	0	44	16	21	0	0	0	0	0	0	0	0	0	0	0	0	0	0	33	0	0	0	0	0	0	0	0	0	0	12	197	41	33	19	47	21	0	0	0	0	0	0	0	0	0	0	0	0
a9510884c443af030ae9a55e15e0a370	0	0	0	0	0	0	0	0	0	0	0	0	0	0	0	0	0	0	0	0	0	0	0	0	0	0	0	0	0	0	0	0	0	0	0	0	0	0	0	0	0	0	0	0	0	0	0	0	0
d81a252b0daa3bc248e47fc95bb02a96	0	0	0	0	0	0	0	0	0	0	0	0	0	0	0	0	0	0	0	0	0	0	0	0	0	0	0	0	0	0	0	0	0	0	0	0	0	0	0	0	0	0	0	0	0	0	0	0	0
974f763f7276d64937a276eb4651c3b4	0	0	100	33	15	0	69	573	96	52	0	257	38	0	84	147	0	0	0	0	0	0	0	0	0	0	0	0	0	0	0	0	0	0	0	0	0	0	0	0	0	0	0	0	0	0	0	0	0
e1181f5d99810734e7f879574c76327f	0	0	0	0	0	0	0	29	0	0	0	0	0	0	0	0	0	0	0	0	0	0	54	14	26	19	89	0	0	0	0	0	0	0	0	0	0	0	0	0	0	0	0	0	0	0	0	0	0
9338c979160f48d090d3f6ba12092e98	0	0	23	19	8	0	0	100	19	16	0	30	0	16	29	24	0	0	0	0	0	0	23	0	0	0	9	0	0	0	0	0	0	0	0	11	0	6	10	22	0	0	15	0	10	0	5	0	0
f3bc761855136aa04ea45c53c9fa0fc0	0	0	16	0	0	0	0	0	0	0	0	0	0	0	0	0	0	0	0	69	0	20	0	0	0	0	0	0	22	0	0	0	0	0	0	0	0	0	0	0	0	0	12	0	0	0	0	0	15
7763d9499b45fcfcbf995202465702a3	0	0	0	0	0	0	0	0	0	0	0	0	0	0	0	0	0	0	0	0	0	0	0	0	0	0	0	0	0	0	0	0	0	0	0	0	0	0	0	0	0	0	0	0	0	0	0	0	0
ab3cab74c3a2a9fe8b88ad59f802f6cc	0	0	0	0	0	0	0	0	0	0	0	0	0	0	0	0	0	0	0	0	0	0	0	0	0	0	0	0	0	0	15	151	119	82	906	464	250	0	0	0	31	0	0	0	0	0	0	0	0
4bda53e9a6ebeaef1583c72da468cf46	0	0	0	0	0	0	0	0	0	0	0	0	0	0	0	0	0	0	0	0	0	0	0	0	0	0	0	0	0	0	0	0	0	0	0	0	0	0	0	0	0	0	0	0	0	0	0	0	0
44070e129b86b8a95ce708dd3a72af74	0	0	0	0	0	0	0	0	667	0	0	0	0	0	0	0	0	0	0	0	0	0	0	0	0	0	0	0	0	0	0	0	0	0	0	0	0	26	5	0	0	0	0	0	0	0	0	0	0
a3c8e176b0b4b18c96538f00a297de9c	0	0	0	0	0	0	0	0	0	0	0	0	0	0	0	0	0	0	0	0	0	0	0	0	0	0	0	0	0	0	0	0	0	0	0	0	0	0	0	0	0	0	0	0	0	0	0	0	0
67ebff0882040f726c3745e42d9380c3	0	0	0	0	0	0	0	0	0	0	0	0	0	0	0	0	0	0	0	0	0	0	0	0	0	0	0	0	0	0	0	0	0	0	0	0	0	0	0	0	0	0	0	0	0	0	0	0	0
01ac0d82889a4ea2a2715259281a5170	0	0	0	0	0	0	0	62	0	0	0	0	0	0	0	0	0	0	0	180	0	0	0	0	12	0	0	0	0	0	0	0	0	0	0	0	0	0	0	0	26	0	194	183	42	0	0	19	17
f86a51410d40e0a4722bcf61af738883	0	0	0	0	0	0	0	94	20	20	0	0	6	0	0	22	0	0	0	36	0	0	0	0	0	0	7	0	0	0	0	0	0	0	0	0	0	0	0	0	0	0	0	13	20	0	0	3	0
5dd50bfba5ebedeb9d45435dbaec1a26	0	0	0	0	0	0	8	50	0	0	0	0	0	0	13	7	0	0	0	0	0	0	0	0	0	0	3	13	0	0	0	32	9	5	7	0	15	0	0	8	0	16	0	18	0	0	5	0	34
5e41628348ea3bcedbdb6126d6d45fd0	0	0	0	0	0	0	7	74	11	0	7	0	0	0	47	12	0	0	0	0	0	0	5	0	0	0	11	0	0	0	0	0	0	0	0	0	0	0	0	0	0	0	0	0	0	0	0	16	5
ba079614bc8e598bdf11556523825a46	0	0	0	0	0	0	0	0	0	0	0	0	0	0	0	0	0	0	0	0	0	0	0	0	0	0	0	0	0	0	0	0	0	0	0	0	0	0	0	0	0	0	0	0	0	0	0	0	0
16a461920d550272bc0ce53b94c57bc6	0	0	0	0	14	0	30	180	0	0	0	62	0	0	0	0	0	82	0	117	0	0	0	0	0	20	0	0	84	0	0	0	0	0	0	0	0	0	0	0	0	33	29	0	127	0	0	0	0
85f0103923ee7bebe7e04b8220e5c0b0	0	0	0	0	0	0	0	0	0	0	0	0	0	0	0	0	0	0	0	0	0	0	0	0	0	0	0	0	0	0	0	0	0	0	0	0	0	0	0	0	0	0	0	0	0	0	0	0	0
9ed6db03a9eb18c2b178d36d3535dadb	0	0	0	0	0	0	0	0	0	0	0	0	0	0	0	0	0	0	0	0	0	0	0	0	0	0	0	0	0	0	0	0	0	0	0	0	0	0	0	0	0	0	0	0	0	0	0	0	0
55587dec3843ff41f83be44bfafcc625	0	0	0	0	0	0	0	0	0	0	0	0	0	0	0	0	0	0	0	0	0	0	0	0	0	0	0	0	0	0	0	0	0	0	0	0	0	0	0	0	0	0	0	0	0	0	0	0	0
60e78d0404911fa43c1592b34d380797	0	0	0	0	0	0	0	0	0	0	0	0	0	0	0	0	0	0	0	0	0	0	0	0	0	0	0	0	0	0	0	0	0	0	0	0	0	0	0	0	0	0	0	0	0	0	0	0	0
1d146fc75680f681e4f883d9db9d0053	0	0	0	0	0	0	0	12	10	0	0	0	0	0	0	0	0	19	15	0	0	0	18	0	0	18	0	0	0	0	0	16	16	29	0	32	13	9	0	0	0	15	0	14	0	0	0	0	0
0cde74bc2bf714ba61d47f8291b0e0c6	0	0	112	0	0	0	0	0	0	0	0	0	0	0	0	0	0	0	0	0	0	0	0	0	0	0	0	0	0	0	0	0	0	0	0	0	0	0	0	0	0	0	0	0	0	0	0	0	0
d3b02c6476b923f975e345fbab0c81a7	0	0	0	0	0	0	0	19	0	0	0	0	0	0	0	5	0	0	0	0	0	0	7	0	0	0	0	0	0	0	0	0	0	0	0	0	0	0	0	0	0	0	0	0	9	0	0	0	0
ac3be79ad2d339d67e8e9d3402b100a8	0	0	0	0	0	0	0	0	0	0	0	0	0	0	0	0	0	0	0	0	0	371	0	0	0	0	0	0	0	0	0	0	0	0	0	0	0	0	0	0	0	0	0	0	0	0	0	0	0
5f8c4551754e1a2273d29f80310df992	0	0	0	0	0	0	0	0	0	0	0	0	0	0	0	0	0	0	0	0	0	0	0	0	0	0	0	0	0	0	0	0	0	0	0	0	0	660	0	0	0	0	180	150	0	0	0	0	0
b4d716b9a40a6a47958a9c9833fc6dfc	0	0	0	0	0	0	0	0	0	0	0	0	0	0	0	0	0	0	0	0	0	0	0	0	0	0	0	0	0	0	0	0	30	47	83	0	0	0	0	0	0	34	0	0	52	0	0	0	0
e8229d8e528202c4a2a946255240b591	0	0	0	0	0	0	0	0	0	0	0	0	0	0	0	0	0	0	0	0	0	0	0	0	0	0	0	0	0	0	0	0	0	0	0	0	0	0	0	0	0	0	0	0	0	0	0	0	0
366cf8db9f70bb9a967049acdc31b3c6	0	0	9	0	0	0	0	0	0	0	0	0	0	0	0	0	17	0	0	3	6	0	0	20	0	0	0	0	0	0	0	0	0	4	0	0	7	155	129	1	0	1	2	1	0	0	4	2	0
63dddee5904853d3e631f21a8457a0a4	0	0	0	0	0	0	0	0	0	0	0	0	0	0	0	0	0	0	0	0	0	0	0	0	0	0	0	0	0	0	0	0	0	0	0	0	0	0	0	0	0	0	0	0	0	0	0	0	0
896d82b400f0d08f4424c3106e25394b	0	0	0	0	0	0	0	0	0	0	0	0	0	0	0	0	0	0	0	31	0	0	0	0	15	0	19	0	18	0	0	0	0	0	0	0	0	0	0	0	32	0	34	0	38	41	0	0	0
403f2414b65ba8e353f9432e92354a75	0	0	0	0	0	0	0	0	0	0	0	0	0	0	0	0	0	0	2	5	0	0	0	0	0	0	0	0	0	0	0	0	0	0	0	0	0	0	0	0	0	0	0	0	0	0	0	0	0
473ad3630da41013cf36f9ef2b27717a	0	0	0	0	0	0	0	0	0	0	0	0	0	0	6	0	0	0	0	0	0	0	0	0	0	31	17	0	0	0	0	0	0	0	0	0	0	0	0	0	0	0	0	0	0	0	0	0	0
55742644af93ed5cf34c5be11580f9bf	0	0	0	0	0	0	0	25	0	0	0	0	0	0	7	0	0	0	0	0	0	0	0	0	0	0	0	0	13	0	0	0	0	0	0	0	0	0	0	0	0	24	0	0	45	0	0	0	0
9b437ab09e969d81b52345151cba0762	0	0	17	4	0	0	0	0	0	0	0	0	0	0	21	0	13	22	0	42	0	419	40	0	0	42	0	0	0	0	0	0	0	0	0	0	0	0	0	0	0	0	0	0	0	0	0	0	0
95d6a94177862a50e86f9ec5ebdaa70f	0	0	0	0	0	0	0	0	0	0	0	0	0	0	0	0	0	0	0	0	0	0	0	0	0	0	0	0	0	0	0	0	0	0	0	0	0	0	0	0	0	0	0	0	0	0	144	41	153
91132cd56d2f2862d5503b8da67381fd	0	0	0	0	0	0	0	0	0	0	0	0	0	0	0	0	0	0	0	0	0	0	0	0	0	0	0	0	0	0	0	0	0	0	0	0	0	0	0	0	0	0	0	186	0	0	0	0	0
cc1a2232f2840449019c04e28b2baf87	0	0	0	0	0	0	0	0	0	2	0	0	0	0	0	0	0	0	0	0	0	0	0	0	0	0	0	0	0	0	0	0	0	0	0	0	0	0	0	0	0	0	0	0	0	0	0	0	0
853dab422bf7aef381e088a29e44baf3	0	0	0	0	0	0	0	0	0	0	0	0	0	0	0	0	0	0	0	0	0	0	0	0	0	0	0	0	0	0	0	0	0	0	23	11	0	0	0	0	0	0	0	0	0	0	0	0	0
c33701291342f8d365fb05ff8e757d17	0	0	0	0	0	0	0	0	0	0	0	0	0	0	0	0	0	0	0	3	0	0	0	0	0	0	0	0	0	0	0	0	0	0	0	0	0	0	0	0	0	0	0	0	0	0	0	0	0
00a8ffe7ae424d41ae5393a3c7320f6a	0	0	0	0	0	0	4	25	0	0	0	29	0	0	9	5	0	0	0	0	0	7	0	0	0	0	0	0	0	0	0	18	0	0	0	0	0	0	0	0	0	11	10	0	32	0	0	0	0
a5c4a464f4172048bfd9f0d929f21bb8	21	0	68	3	0	0	0	24	0	0	0	46	0	0	0	0	0	0	0	0	0	27	45	0	0	0	0	0	0	0	0	50	17	0	4	25	29	0	0	0	0	0	5	3	0	0	0	0	44
a3c1b575eae15173d2aa7c3d42a7d861	0	0	0	0	0	0	0	0	0	0	0	0	0	0	0	0	0	0	0	0	0	0	0	0	0	0	0	0	0	0	0	0	0	0	0	0	0	0	0	0	0	0	0	0	0	0	0	0	0
1b3f1c11a1462592fb173e4d8e5baa53	0	0	0	0	0	0	0	0	0	0	0	0	0	0	0	0	0	0	0	0	0	0	0	0	0	0	0	0	0	0	0	0	0	0	0	0	0	0	0	0	0	0	0	0	0	0	0	0	0
0825290383e37356619c7a2d908df6d8	0	0	0	0	0	0	0	0	0	0	0	0	0	0	0	0	0	0	0	0	0	0	0	0	0	0	0	0	0	0	0	0	0	0	0	0	0	0	0	0	0	0	0	0	0	0	0	0	0
f905802fe6cd6494f3c5ee670f8bc998	0	0	0	0	0	0	0	0	0	0	0	0	0	0	0	0	0	0	0	0	0	0	0	0	0	0	0	0	0	0	0	0	0	0	0	0	0	0	0	0	0	0	0	0	0	0	0	0	0
bb0c0edfd8de0e2978d5a12c54301ffe	0	0	0	0	0	0	0	0	0	0	0	0	0	0	0	0	0	0	0	0	0	0	0	0	0	0	0	0	0	0	0	0	0	0	0	0	0	0	0	0	0	0	0	0	0	0	0	0	0
597ef468a07f876ba4d9e6ce4c1aff2d	0	0	0	0	0	0	0	0	0	0	0	0	0	0	0	0	0	0	0	0	0	0	0	0	0	0	0	0	0	0	0	0	0	0	0	0	0	0	0	0	0	0	0	0	0	0	0	0	0
a8b56d6d1626b51c17f3af7c68ce1687	0	0	39	0	0	0	0	0	0	0	0	0	0	0	0	0	0	0	0	0	0	0	0	0	0	0	0	0	0	0	0	0	0	0	0	0	0	0	0	0	0	0	0	0	0	0	0	0	0
8238da5c920adfb6b0f5af9bc0080db9	0	0	0	0	0	0	0	47	0	0	0	0	0	0	23	23	0	27	0	0	0	0	24	0	15	0	11	0	0	0	7	39	0	0	0	11	21	0	0	0	0	0	0	0	0	0	0	0	0
d940c6801bd5b732e8627f02ce0b88cb	0	0	0	0	0	0	0	41	0	0	0	0	0	0	0	0	0	0	0	0	0	0	0	0	0	0	0	0	0	0	0	0	0	0	0	0	0	0	0	0	117	0	13	0	0	0	0	0	0
abc844ecc1ac7f3bc7792cc9a5ae8241	0	0	0	0	0	0	0	0	0	0	0	0	0	0	0	0	0	0	0	0	0	0	0	0	0	0	0	0	0	0	0	0	0	0	0	0	0	0	0	0	0	0	0	0	52	0	0	0	0
74495030ba0f60b6c754454ec8a5b30a	0	0	0	0	0	0	656	1461	0	0	0	112	0	0	0	0	0	0	0	0	0	0	0	0	0	0	0	0	0	0	0	0	0	0	0	0	0	0	0	0	0	0	0	0	0	0	0	0	0
6367385e3867374c637b1936a4bd24de	0	0	0	0	0	0	0	0	0	0	0	0	0	0	0	0	0	0	0	0	0	0	0	0	0	0	0	0	0	0	0	0	0	0	0	0	0	177	227	0	0	0	0	0	0	0	0	0	0
5c40647cc33a1c5a8085afffa30bb95a	0	0	0	0	0	0	0	0	0	0	0	0	0	0	0	0	0	0	0	0	0	0	0	0	0	0	0	0	0	0	0	0	0	0	0	0	0	0	0	0	0	0	0	0	0	0	0	0	0
a67367d6e4fe0302f5505c0a16d866db	0	0	0	0	0	0	0	0	0	0	0	0	0	0	0	0	0	0	0	0	0	0	0	0	0	0	0	0	0	0	0	0	0	0	0	0	0	0	0	0	0	0	0	0	0	0	0	0	0
d321bc140d6241667b41412c4a369d72	0	0	0	0	4	0	0	49	0	5	0	22	0	0	11	29	0	0	0	0	0	0	0	0	0	0	11	0	0	0	0	0	0	0	0	0	0	0	0	57	0	24	190	67	51	0	9	0	12
0ff2a39ca6032f08721c886f440ca45f	0	0	0	0	0	0	0	0	0	0	0	0	0	0	0	0	0	0	0	0	0	0	0	0	0	0	0	0	0	0	4	19	18	8	0	0	0	0	0	0	0	0	0	0	0	0	0	0	0
691ca471754d08b39166a41e255068b0	0	0	0	0	0	0	0	0	0	0	0	0	0	0	0	0	0	0	0	0	0	0	0	0	0	0	0	0	0	0	0	0	0	0	0	0	0	0	0	0	0	0	0	0	0	0	0	0	0
0c3f4d6fc3a3fd97c6788e716bd46354	0	0	0	0	0	0	0	46	0	0	0	0	0	0	0	0	0	0	0	0	0	0	0	0	0	0	0	0	0	0	0	0	0	0	0	0	0	0	0	11	0	0	0	0	0	0	16	0	0
a7cc24df54db2931f8e0c0202db28bc3	0	0	0	0	0	0	0	0	0	0	0	0	0	0	0	0	0	0	0	189	353	0	0	0	0	0	0	0	1189	0	0	0	0	8	0	0	0	0	0	0	0	47	74	7	0	0	0	0	0
efb4c9c28937f9896caa07cec03864e8	0	0	0	0	0	0	0	0	0	0	0	0	0	0	0	0	0	0	0	0	0	0	0	0	0	0	0	0	0	0	0	0	0	0	0	0	0	0	0	0	0	0	0	0	0	0	0	0	0
e232854b2bbf2e5285791faf51a0e648	0	0	0	0	0	0	0	0	0	0	0	0	0	0	0	0	0	0	0	0	0	0	0	0	0	0	0	0	0	0	42	157	267	317	858	349	191	0	0	0	0	0	0	0	0	0	0	0	0
08c49155b3e428221045aa8b7962772f	0	0	0	0	0	0	0	0	0	0	0	0	0	0	0	0	0	0	0	0	0	0	0	0	0	0	0	0	0	0	0	0	0	0	0	0	0	0	0	0	0	0	0	0	0	0	0	0	0
1e1d809ac6a7d26ee7eab9176b74151b	0	0	18	0	0	0	0	51	0	0	0	0	0	0	0	0	0	0	0	0	0	0	0	0	0	0	0	0	0	0	0	0	0	0	0	0	0	0	0	0	0	0	0	0	0	0	0	0	0
0eb45c0acc17191b72ca6fd226e1af9a	0	0	0	0	0	0	0	0	0	0	0	0	0	0	0	0	0	0	0	0	0	0	0	0	0	0	0	0	0	0	0	0	0	0	0	0	0	0	0	0	0	0	0	0	0	0	0	0	0
e92cf078ee0cff283091d79732f4bb70	0	0	0	0	0	0	0	0	0	0	0	0	0	0	0	0	0	0	0	0	0	0	0	0	0	0	0	0	0	0	0	0	0	0	0	0	0	0	0	0	0	0	0	0	0	0	0	0	0
86a099c0626f3b8b7549688009258b75	0	0	0	0	0	0	0	0	0	0	0	0	0	0	0	0	0	0	0	0	0	0	0	0	0	0	0	0	0	0	0	0	0	0	0	0	0	0	0	0	0	0	0	0	0	0	0	0	0
cc540f6fc7fa623a80b9f7ae58731f7b	0	0	0	0	0	0	0	4	0	0	0	0	0	0	0	0	0	0	0	0	0	0	0	0	0	0	0	0	0	0	0	0	0	0	0	0	0	0	0	0	0	0	0	0	0	0	0	0	8
f84e2d5c304aab906722cb5f3eea06e6	0	0	0	0	0	0	0	0	0	0	0	0	0	0	0	0	0	0	0	0	0	0	0	0	0	0	0	0	0	0	0	0	0	0	0	0	0	0	0	0	0	0	0	0	0	0	0	0	0
eef88e8e5f930d915a6a757472a2b52e	0	0	0	0	0	0	0	0	0	0	0	0	0	0	0	0	0	0	0	0	0	0	0	0	0	0	8	0	0	0	0	0	0	0	0	0	0	0	0	0	0	0	0	0	0	0	0	0	0
9cf78bf346901bb9e23b0d3e370d16e9	2	0	0	0	0	0	9	14	0	0	5	0	0	0	13	3	50	5	78	7	0	0	22	10	10	10	0	0	9	4	0	0	0	0	0	0	10	0	0	33	0	47	0	14	0	0	21	14	8
65270234395fdb41e4b3dd5f5da5ab5f	0	0	0	0	0	0	0	0	0	0	0	0	0	0	0	0	0	0	0	0	0	0	0	0	0	0	0	0	0	29	49	140	298	259	832	310	222	0	0	0	0	0	0	0	0	0	0	0	0
26b2e6a77f5ecd1b202564a223899230	0	0	0	0	0	0	0	6	0	0	0	0	0	15	0	0	0	0	0	0	0	0	5	0	6	0	0	0	4	0	0	0	0	0	0	5	0	0	0	0	9	0	0	0	0	0	0	0	0
91f08eba230d8eeaaee167ad9f7b27d5	0	0	0	0	0	0	0	0	0	0	0	0	0	0	0	0	0	0	0	0	0	0	0	0	0	0	0	0	0	0	0	0	0	0	0	0	0	0	0	0	0	0	0	0	0	0	0	0	0
4a0cd0a168fbe38a4be30937c479f2ba	0	0	0	0	0	0	8	84	0	0	0	0	0	35	5	0	0	0	0	0	0	0	10	0	0	0	55	0	0	0	0	0	0	0	0	4	0	0	0	0	13	0	0	0	0	0	0	0	0
485714504bee30e5bc2c12f3f0d15dcf	0	0	0	7	0	0	0	0	0	0	0	0	0	0	0	4	0	0	0	58	0	0	0	0	0	7	0	0	0	8	27	29	4	0	0	0	0	72	182	0	0	0	0	0	0	0	21	56	8
5817b8ae17b8ea57a33a885a3c6ced01	0	0	0	0	0	0	0	0	0	0	0	0	0	0	0	0	0	0	0	0	0	0	0	0	0	0	0	0	0	0	0	0	0	0	0	0	0	0	0	0	0	0	0	0	0	0	0	0	0
e508d376bc6c5b99235bad8f16f37dc7	0	0	0	0	0	0	0	0	0	0	0	0	0	0	0	0	0	0	0	0	0	0	0	0	0	0	0	0	0	0	0	0	0	0	0	0	0	0	0	0	0	0	14	0	0	0	0	24	42
dcb69f11f82ba4e809062a918625ccdb	0	0	0	0	0	0	0	234	0	0	0	0	0	62	34	46	0	0	0	0	0	0	0	0	0	0	0	0	0	0	0	0	0	0	0	0	0	0	0	0	0	0	0	0	0	0	0	0	0
e9f86f32551a34615699493d65d9567a	0	0	0	0	0	0	0	0	0	0	0	0	0	0	0	0	0	0	0	0	0	0	0	0	0	0	0	0	0	0	0	0	0	0	0	0	0	0	0	0	0	0	0	0	0	0	0	0	0
d46eaab7c71d2a968a4adc36f35258f3	0	0	60	5	0	0	0	0	0	0	0	0	0	0	0	0	0	0	0	0	12	0	0	0	0	0	0	0	0	0	0	150	18	13	30	36	20	0	0	8	0	0	0	15	0	0	0	0	0
7637c2dd28dc3b4657f82117ce0eb466	0	0	0	0	0	0	0	0	0	0	0	0	0	0	0	0	0	0	0	0	0	0	0	0	0	0	0	0	0	0	0	0	0	0	0	0	0	0	0	0	0	0	0	0	0	0	0	0	0
f91735431c7e835bed93a1fa8b020d4e	0	0	0	0	0	0	0	0	0	0	0	0	0	0	30	0	0	0	0	0	0	0	0	0	12	0	24	0	0	0	0	0	0	0	0	0	0	0	0	0	0	0	0	0	0	0	18	0	21
1fe9501e469e6c41e8f48d7754b327f3	0	0	0	0	0	0	10	0	0	0	0	0	0	61	31	6	0	0	0	35	11	36	0	0	0	0	13	0	13	0	0	0	0	0	0	0	0	0	0	0	0	0	0	0	39	43	0	0	22
818e09bcd7c475d0b6db028d99f32352	0	0	0	0	0	0	0	0	0	0	0	0	0	0	0	0	0	0	0	0	0	0	0	0	0	0	0	0	0	0	0	0	0	0	0	0	0	0	0	0	0	0	0	0	0	0	0	0	0
80cc7351508e42b53f99746a05d40846	0	0	0	0	0	0	0	0	0	0	0	0	0	0	0	0	0	0	0	0	0	0	0	0	0	0	0	0	0	0	0	0	0	0	0	0	0	561	1112	86	43	25	40	31	35	93	0	0	0
6e80322366b026ce9c1400c81b46ca88	0	0	0	0	0	0	0	0	0	0	0	0	0	0	0	0	0	0	0	0	0	0	0	0	0	0	0	0	0	0	0	0	0	0	0	0	0	0	0	0	0	0	0	0	0	0	0	0	0
46ed6a751c794faf8916809d5ec5c055	0	0	25	5	9	0	0	0	0	0	0	0	0	0	0	0	0	0	0	0	0	22	8	0	28	0	7	0	0	0	0	0	0	0	0	0	0	0	7	0	9	0	19	11	7	0	0	0	10
f614bec4f2911cd9086be19ff05b688e	0	0	0	0	0	0	0	0	0	0	0	0	0	0	0	0	0	0	0	0	0	0	0	0	0	0	0	0	0	0	0	0	0	0	0	0	0	0	0	0	0	0	0	0	0	0	0	0	0
c407cf5a4fdec53473f50e80882edafa	0	0	0	0	0	0	11	22	13	0	0	0	6	18	0	0	0	16	0	0	0	12	6	0	0	0	0	0	0	0	0	0	0	0	0	0	0	0	0	0	12	0	15	0	0	0	0	0	0
21398670644a8b82c57927ed9bfbc2c8	0	0	19	0	0	0	0	0	0	0	0	0	0	0	0	0	0	0	0	0	0	0	0	0	0	8	0	0	0	0	0	0	0	0	0	0	0	0	0	0	0	0	0	0	0	0	0	0	0
0bbd42c5c6ddae2e618fc425cbc2757e	0	0	0	0	0	0	0	0	0	0	0	0	0	0	16	0	0	0	0	0	0	0	0	0	0	0	0	0	0	0	34	0	26	17	13	23	0	0	0	0	11	0	0	73	0	0	0	0	0
601e8510167894b7c28be9df1536f42a	0	0	0	0	0	0	0	0	0	0	0	0	0	0	0	7	0	0	0	0	0	31	63	0	38	0	7	0	0	0	0	0	0	0	0	0	0	0	0	0	0	0	0	0	0	0	0	0	0
23b692df885934d2db63462def69dd54	0	0	0	0	0	0	0	0	0	0	0	0	0	0	0	0	0	0	0	0	0	0	0	0	0	0	0	0	0	0	196	0	0	0	0	0	0	0	0	0	0	0	0	0	0	0	0	0	0
04ebaea61c45a68e06ddb3915358972d	0	0	0	0	0	0	0	0	0	0	0	0	0	0	0	0	0	0	0	0	0	0	0	0	0	0	0	0	0	0	0	0	0	0	0	0	0	0	0	0	0	0	0	0	0	0	0	0	0
9d593faa66b1df7b90380e2c481d1f13	0	0	0	0	0	0	10	32	0	0	0	0	0	0	0	16	0	0	0	87	0	0	0	0	0	0	0	0	0	0	0	0	0	0	0	0	0	0	0	0	0	0	0	0	0	0	0	0	0
1ce057c4d8f7f0cdd7536660f5edad73	0	0	0	0	0	0	0	0	0	0	0	0	0	0	0	0	0	0	0	0	0	0	0	0	0	0	0	0	0	0	0	0	0	0	0	0	0	0	0	0	0	0	0	0	0	0	0	0	0
62ea0fb8a1c1a82240850226f211e3e8	0	0	0	0	0	0	0	0	0	0	0	0	0	0	0	0	0	0	0	0	0	0	0	0	0	0	0	0	0	0	0	7	26	9	27	13	12	0	0	0	41	0	0	10	8	0	0	0	0
e82732e209298874710c81f12d99d7ef	0	0	0	0	0	0	0	0	0	0	0	0	0	0	0	0	0	0	0	36	565	0	0	0	0	0	0	0	1088	0	0	0	0	0	0	0	0	0	0	0	34	0	65	0	0	0	0	0	0
f33cc32cd087c20afab520cd2455ee3c	0	0	40	33	0	0	0	0	0	0	0	0	0	0	0	0	0	0	0	0	0	0	0	0	0	0	0	0	12	0	0	0	0	5	11	0	0	0	8	6	22	0	0	25	140	0	0	0	0
9f036867e15372fbcfe60123daa7bf51	0	0	0	0	0	0	0	0	0	0	0	0	0	0	0	0	0	0	0	0	0	0	0	10	0	0	0	0	0	0	0	0	0	0	0	0	0	0	0	0	0	0	0	0	0	0	125	207	55
b7158f872b7874a987536a01172f237c	0	0	0	0	0	0	0	0	0	0	0	0	0	0	0	0	0	0	0	0	0	0	0	0	0	0	0	0	0	0	0	0	0	0	0	0	0	0	0	0	0	0	0	0	0	0	0	0	0
e0e1a528b917eed9c6b81ae86c9f8f4c	0	0	42	0	0	0	0	0	0	0	0	0	0	0	0	0	0	0	0	0	0	9	0	0	37	0	0	0	0	0	0	49	19	0	0	0	0	0	0	3	0	0	0	0	0	0	0	0	0
d0a9f518d6082cf078fe8e01f25d65fd	0	0	0	0	0	0	0	0	0	0	0	0	0	0	0	0	0	0	0	0	0	0	0	0	0	0	0	0	0	0	0	0	0	0	0	0	0	0	0	0	0	0	0	0	0	0	0	0	0
208be00f530682d3683ac981461e1b41	0	0	0	0	0	0	0	107	0	0	0	0	0	0	0	33	0	0	0	0	0	0	0	0	0	0	0	0	0	0	0	0	0	0	0	0	0	0	0	0	0	0	0	0	0	0	0	0	0
957f22a9091bd59b123a274dacd08847	0	0	0	0	0	0	0	0	0	0	0	0	0	0	0	0	0	0	0	0	0	0	0	0	0	0	0	0	0	0	0	0	0	0	0	7	0	0	0	0	0	0	0	0	0	0	0	0	0
bbe15acb59a7d96929af7884abe01a38	0	0	14	0	10	0	0	18	0	0	0	0	0	0	0	0	0	0	0	0	0	18	12	0	0	0	0	0	0	0	0	0	0	0	7	0	0	0	0	16	0	0	9	0	0	0	0	0	0
67a65acaedd8ba05718f96997afe80c4	0	0	0	0	0	0	0	0	0	0	0	0	0	0	0	0	0	0	0	396	0	0	0	0	0	0	0	0	0	0	0	0	0	0	0	0	0	0	0	0	0	0	0	0	0	0	0	0	0
8fe64d52acdce843d09bea25b3fb7e50	0	0	0	0	0	0	0	0	0	0	0	0	0	0	0	0	0	0	0	0	0	0	0	0	0	0	0	0	0	0	0	0	0	0	0	0	0	0	0	0	0	0	0	0	0	0	0	0	0
2291c9dd8592ae39c3ef14055543c311	0	0	0	0	0	0	0	0	0	0	0	0	0	0	0	0	0	0	0	0	0	0	0	0	0	0	0	0	0	0	0	0	0	0	0	0	0	0	0	0	0	0	0	0	0	0	0	0	0
7afbbab92faa46f3915b17eeddb2ff54	0	0	0	0	0	0	8	34	0	0	0	0	0	0	0	0	0	0	0	0	12	0	0	0	17	0	0	0	11	0	0	0	0	0	0	0	0	0	0	0	0	0	0	0	7	0	0	0	0
b2ed9b30680b30adf245e21c53fce51a	0	0	0	0	0	0	0	0	0	0	0	0	0	0	0	0	0	0	0	28	0	0	0	0	13	0	0	0	0	0	0	0	0	0	0	0	0	0	0	0	0	0	0	0	0	0	0	0	0
be8c3bfb5fe13305591872ceba2f2a6e	36	0	46	6	0	0	0	0	0	0	0	0	0	0	0	0	0	0	0	0	0	0	0	0	0	0	0	0	0	0	0	0	0	10	0	0	18	0	0	0	0	0	0	0	19	0	0	0	11
223779785dd71fd10a13aee06ac49fed	0	0	0	0	0	0	0	0	0	0	0	0	0	0	0	0	0	0	0	0	0	0	0	0	0	0	0	0	0	0	0	0	0	0	0	0	0	0	0	0	0	0	0	0	0	0	0	0	0
d553f31faeb3c0824874c903f612c360	0	0	0	0	0	0	0	64	0	0	0	0	0	0	0	0	0	0	0	0	0	0	0	0	0	0	0	0	0	0	0	0	0	0	0	0	0	0	0	0	0	0	0	0	0	0	0	0	0
8d8dfb1cd700690fce34d929f170b13c	0	0	7	9	8	0	0	0	32	0	0	0	0	0	0	0	0	0	0	0	0	0	0	0	0	0	0	0	0	0	0	0	0	0	0	0	0	0	0	0	0	0	0	0	0	0	0	0	0
a786454c69e66cd0ac11541dda666187	38	0	66	0	0	0	0	145	0	0	5	0	0	0	0	0	0	0	0	27	0	0	0	0	0	0	0	0	0	0	0	0	0	0	0	0	0	0	0	0	0	0	0	0	0	0	0	0	0
4aa9f46b10f3d97d224e2ff6195673de	0	6	9	0	0	0	0	0	0	0	0	0	0	0	0	0	0	0	0	0	0	0	0	0	0	0	0	0	0	0	0	68	0	0	0	39	19	0	0	0	0	8	0	10	20	0	0	0	0
f08d483ef834a178d28cb2b87db2f52d	0	0	0	0	16	0	27	0	0	0	0	0	0	0	0	0	0	0	0	0	0	0	0	10	0	0	11	0	0	0	0	0	0	0	0	0	0	0	0	0	0	0	0	0	0	0	0	0	0
e0c25e232d84a46d232d87d57dbe6570	0	0	0	0	0	0	0	0	0	0	0	0	0	0	0	0	0	0	0	0	0	0	0	0	0	0	0	0	0	0	0	0	0	0	0	0	0	0	0	0	0	0	0	0	0	0	0	0	0
7b92d87dc9959d3557fb5b042e401469	0	0	0	0	0	0	0	0	0	0	0	0	0	0	0	0	0	8	0	0	0	0	15	0	14	10	0	0	8	0	0	0	0	0	0	0	0	0	0	0	0	0	0	0	0	0	7	15	28
8805cad3edccc4205c5bd47aba5df071	0	0	0	0	0	0	0	0	0	0	0	0	0	0	0	0	0	0	0	0	0	0	0	0	0	0	0	0	0	0	0	0	0	0	0	0	0	0	0	0	0	0	0	0	0	0	0	0	0
5470c8b3ddfb4a891daaf938b5f4ca8d	0	0	0	0	0	0	0	0	0	0	0	0	0	0	0	0	0	0	0	0	0	0	0	0	0	0	0	0	0	0	0	5	0	0	0	0	0	0	0	0	0	0	0	0	11	0	0	0	0
d408c35f000853a82087bb42a092c600	0	0	0	0	0	0	0	0	0	0	0	0	0	0	0	0	0	0	0	0	0	0	0	0	0	0	0	0	0	0	0	0	0	0	0	0	0	0	0	0	0	0	0	0	0	0	0	0	0
d54f00f5414d9626606a484e75917787	0	0	0	0	0	0	0	0	0	0	0	0	0	0	0	0	0	0	0	0	0	0	0	0	0	0	0	0	0	0	0	0	0	0	0	0	0	0	7	0	0	0	0	0	0	0	0	0	0
4eea068fa01ab0a96fb875fdcb194a52	0	0	0	0	0	0	0	0	0	0	0	0	0	0	0	0	0	0	0	0	0	0	0	0	0	0	0	0	0	0	0	0	0	0	0	0	0	0	0	0	0	0	0	349	0	0	0	0	0
141b58aad4d6b77fc3efa53cf9146327	0	0	0	0	0	0	0	0	0	0	0	0	0	0	0	0	0	0	0	0	0	0	0	0	0	0	0	0	0	0	0	0	0	0	0	0	0	0	0	0	0	0	0	0	0	0	0	0	0
1ec6d09669578d2a277b7f6838c007f2	0	0	0	0	0	0	0	0	0	0	0	0	0	0	0	0	0	0	0	0	0	0	0	0	0	0	0	0	0	0	0	0	0	0	0	0	0	0	0	0	0	0	0	0	0	0	0	0	0
1367595b6f082ed300210349f1ff2cdb	6	0	20	17	0	0	0	0	0	0	0	0	0	0	0	0	0	0	0	0	0	0	0	0	0	0	0	0	0	0	0	0	0	0	0	0	0	0	0	12	0	16	15	0	17	0	0	0	0
275fefb6b828aa45a9ca83cb6057d0e8	0	0	0	0	0	0	0	0	0	0	0	0	0	0	0	0	0	0	0	10	0	0	0	0	1	0	0	0	10	0	0	0	0	0	0	0	0	0	0	0	0	0	0	0	0	0	0	0	42
ff3fdafa4071609eb08fb953c3a47c19	0	0	0	0	0	0	0	38	0	0	0	0	0	0	0	34	0	0	0	0	0	0	0	0	0	0	0	0	0	0	0	0	0	0	0	0	0	0	0	0	0	0	0	0	0	0	0	0	0
6f3064d08bad139200e4165d4703571f	0	0	0	0	0	0	0	0	0	0	0	0	0	0	0	0	0	0	0	0	0	0	0	0	0	0	0	0	0	0	0	0	0	0	0	0	0	0	0	0	0	0	17	0	0	0	0	0	0
cee5741bd2bfe8ed1107f71de36d6cb1	0	0	0	0	0	0	0	0	0	0	0	0	0	0	0	0	0	0	52	0	0	0	0	0	0	0	0	0	0	0	0	0	44	0	0	0	0	0	0	0	0	0	0	0	0	0	0	0	0
f4dfb078cd5137d5c82dd4f6d2de8fa2	0	0	0	0	0	0	0	0	0	0	0	0	0	0	0	0	0	0	0	0	0	5	0	0	0	0	0	0	0	0	0	0	0	0	0	0	0	0	0	0	0	0	0	0	0	0	0	0	0
88382bbd75ba2824e90ec6dbd1217f72	0	0	0	0	0	0	0	0	0	0	0	0	0	0	0	0	0	0	0	0	0	0	0	0	0	0	0	0	0	0	0	0	0	0	0	0	0	0	0	0	0	0	0	0	0	0	0	0	0
3b7ff0d33fd4334b1de1b19ca2e49b5d	0	0	0	0	0	0	0	0	0	0	0	0	0	0	0	0	0	0	0	0	0	0	0	0	0	0	0	0	0	0	0	0	0	0	0	0	0	0	0	0	0	0	0	0	0	0	0	0	0
afaafbfd2b8e4981c83f72edd0ba9530	0	0	0	0	0	0	0	0	0	0	0	0	0	0	0	0	0	0	0	0	0	0	0	0	0	0	0	0	0	0	0	0	0	0	0	0	0	0	0	0	0	0	0	0	0	0	0	0	0
00253b76944fe07fe3f05e3bbc64c95f	0	0	0	0	0	0	0	0	0	0	0	0	0	0	0	0	0	0	0	0	0	0	0	0	0	0	0	0	0	0	0	0	0	0	0	0	0	0	0	0	0	0	0	0	0	0	0	0	0
79ff13007bc1fa477cd075616e8e7988	0	0	0	0	0	0	0	0	0	0	0	0	0	0	0	0	0	0	0	0	0	0	0	0	0	0	0	0	0	0	0	0	0	0	0	0	0	0	0	0	0	0	0	0	0	0	0	0	0
1380985c8516df660b11dfc4e1a5cbf4	0	0	0	0	0	0	0	0	3	0	0	12	0	0	0	0	0	0	0	0	0	0	0	0	0	0	0	0	0	0	0	0	0	0	0	0	0	0	0	5	0	0	0	0	0	0	0	0	0
675ef65d25c87d5e66621a49263dc7e4	0	0	0	0	0	0	0	0	0	0	0	0	0	0	0	0	0	0	0	0	0	0	0	0	0	0	0	0	0	0	0	0	0	0	0	0	0	105	69	0	0	0	0	0	0	0	0	0	0
3417bc13de11b04cb447e8b63f2b0630	0	0	0	0	0	0	0	0	0	0	0	0	0	0	0	0	0	0	0	0	0	0	0	0	0	54	0	0	0	0	0	0	0	0	0	0	0	0	0	0	0	0	0	0	0	6	0	0	0
21e329a16f9418ab029c4127dd527829	0	0	0	0	0	0	0	0	0	0	0	0	0	0	0	0	0	0	0	0	0	0	0	0	0	0	0	0	0	0	0	0	0	0	0	0	0	0	0	0	0	0	0	0	0	0	0	0	0
2b2b8f932cb0f13198d0cc9090d1e2fe	0	0	0	0	0	0	0	0	0	0	0	0	0	0	0	0	0	0	0	0	0	0	0	0	0	0	0	0	0	0	0	0	0	0	19	9	8	0	0	0	0	0	20	12	15	0	0	0	0
7e3d63a333b28bd66468b500fac24d43	0	0	0	0	0	0	0	0	0	0	0	0	0	0	0	0	0	0	0	0	0	0	0	0	0	0	0	0	0	0	0	0	0	0	0	0	0	0	0	0	0	0	0	0	0	0	0	0	0
34c6af930ac08112a351c3c1766a4a43	0	0	0	0	0	0	0	0	0	0	0	0	0	0	0	0	0	0	0	0	0	0	0	0	0	0	0	0	0	0	0	0	0	0	0	0	0	0	0	0	0	0	0	0	0	0	0	0	0
f7324c5be5484632288dd2323ac4a5fd	0	0	0	0	0	0	0	0	0	0	0	0	0	0	0	0	0	0	0	0	0	0	0	0	0	0	0	0	0	0	0	0	0	0	0	0	0	0	0	0	0	0	0	0	0	0	0	0	0
8f7f2f2af619aa8224bcaedf05837930	0	0	0	0	0	0	13	135	0	0	0	44	15	0	37	14	0	0	0	0	0	0	0	0	9	0	0	0	0	0	0	0	0	0	23	0	0	0	0	0	0	0	0	0	0	0	0	0	0
763b2b0e4dc6e3a3d9a03c694dbd50f3	0	0	0	0	0	0	0	0	0	0	0	0	0	0	0	0	0	0	0	0	0	17	0	0	0	0	0	0	0	0	0	0	0	0	0	0	0	0	0	0	0	0	0	0	0	0	0	0	0
24ed5ae3a557061460ac6c49505346ae	0	0	0	0	0	0	0	0	0	0	0	0	0	0	0	0	0	0	0	0	0	0	0	0	0	0	0	0	0	0	0	0	0	0	0	0	0	0	0	0	0	0	0	0	0	0	0	0	0
961563b2802619a396ef5a0a28e7f60f	0	0	0	0	0	0	0	0	0	0	0	0	0	0	0	0	0	0	0	0	0	0	0	0	0	0	0	0	0	0	0	0	0	0	0	0	0	0	0	0	0	0	0	0	0	0	0	0	0
7e2f474acc9af9155c865a0d03039bb1	0	0	0	0	0	0	0	0	0	0	0	0	0	0	0	0	0	0	0	0	0	0	0	0	0	0	0	0	0	0	0	0	0	0	0	0	0	0	0	0	0	0	0	0	0	0	0	0	0
dd787bf9f9951e2feaf0503676deeb49	0	0	0	0	0	0	0	63	0	0	0	0	0	0	0	0	0	0	0	13	10	0	0	0	0	0	0	0	0	0	13	94	44	33	40	42	74	0	0	0	0	0	0	33	0	0	0	14	0
08156582f32ddccaad0bfd89cadba34b	0	0	0	0	0	0	0	0	0	0	0	0	0	0	0	0	0	0	0	0	0	0	0	0	0	0	0	0	0	0	0	0	0	0	0	0	0	0	0	0	0	0	0	0	0	0	0	0	7
c7d4f408bd95c48b604e370b91bdadb3	0	0	0	0	0	0	0	0	0	0	0	0	0	0	0	0	0	0	0	0	0	0	0	0	0	0	0	0	0	0	0	0	0	0	0	0	0	0	0	0	0	0	0	0	0	0	0	0	0
75a94bfdbf203791339417861f9a4980	0	0	0	0	0	0	0	20	0	0	0	0	0	0	0	0	0	0	0	0	0	0	0	0	0	0	0	0	0	0	0	0	0	0	0	0	0	0	0	0	0	0	14	0	0	0	0	0	0
4aa0768c7b7badba915738d9d43f163d	0	0	0	0	0	0	0	0	0	0	0	0	0	0	0	3	0	0	0	0	0	0	0	0	0	0	0	0	0	0	0	0	0	0	0	0	0	0	0	0	0	6	0	18	30	0	0	0	0
f477d02a3184138eb3ab9ac29b005ff1	0	0	0	0	0	0	0	0	0	0	0	0	0	0	0	0	0	0	0	0	0	0	0	0	0	0	0	0	0	0	0	0	0	0	0	0	0	0	0	0	0	0	13	14	0	0	0	0	0
255832fca2fe41656b5aff97931b28d1	0	0	0	0	0	0	0	0	0	0	0	0	0	0	0	0	0	0	0	0	0	37	0	0	0	0	0	0	0	0	0	0	0	0	0	0	0	0	0	51	0	0	0	0	0	0	0	0	0
f5c82373d161beefe37cb2ba67864fa4	0	0	0	0	0	0	0	0	0	0	0	0	0	0	0	0	0	0	0	0	0	0	0	0	0	0	0	0	0	0	0	0	0	0	0	0	0	0	0	0	0	0	0	0	0	0	0	11	37
607d681411eea59e7bc304eb9b4e7d74	0	0	0	0	0	0	0	10	0	0	0	0	0	0	0	0	0	0	0	0	0	0	0	0	0	0	0	0	0	0	0	11	0	0	0	0	9	0	0	0	0	0	0	0	0	0	0	0	0
50146597a553128c5b1eca0ae5a6d3c1	0	0	0	0	0	0	0	0	0	0	0	0	0	0	0	0	0	0	0	0	0	0	0	0	0	0	0	0	0	0	0	0	0	0	0	0	124	157	173	86	93	0	0	243	0	0	0	0	0
59167931ef00fe5486f55cc0afc43422	0	0	0	0	0	0	0	0	0	0	0	0	0	0	0	0	0	0	0	0	0	0	0	0	0	0	0	0	0	0	0	0	0	0	0	0	0	0	0	0	0	0	0	0	0	0	0	0	0
5536875c4a328b5a68b6cfc030b37055	0	0	0	0	0	0	0	0	0	0	0	0	0	0	0	0	0	0	0	0	0	0	0	0	0	0	0	0	0	0	0	0	0	0	0	0	0	0	0	0	0	0	0	0	0	0	0	0	0
1b0999f5c1a4395fa07b6d9d52c56d0b	0	0	0	0	0	0	0	0	0	0	0	0	0	0	0	0	0	0	0	0	0	0	0	0	0	0	0	0	0	0	0	0	0	0	0	0	0	0	0	0	0	0	0	0	0	0	0	0	0
8a11f7513ad9d1b7b2ea5306e22fa721	0	0	5	0	0	0	0	0	0	0	0	0	0	0	0	0	0	0	0	0	0	0	0	0	0	0	0	0	0	0	0	0	0	0	0	0	0	0	0	0	0	0	0	0	0	0	0	0	0
6f96b32e03b83922b0aa5a00401c2389	0	0	0	0	0	0	0	0	0	0	0	0	0	46	0	0	0	0	0	0	0	0	0	0	0	0	0	4	0	0	0	0	0	0	0	0	0	0	0	0	0	0	0	0	0	0	0	0	0
dc9b66381d78643d0f95aca8d3693c2e	0	0	0	0	0	0	0	0	0	0	0	0	0	0	0	0	0	0	0	0	0	0	0	0	0	0	0	0	0	5	0	46	0	0	0	0	0	0	0	13	0	0	0	0	0	0	0	0	0
a5e31cd624d25673dd17cbcf237bfd63	0	0	0	0	0	0	0	0	0	0	0	0	0	0	0	0	0	0	0	0	0	0	0	0	0	0	0	0	0	0	0	0	0	0	0	0	0	0	0	0	0	0	0	0	0	0	0	0	0
c5f5911acc38754d87b55c08808bb418	0	0	0	0	0	0	0	0	0	0	0	0	0	0	0	0	0	0	0	0	0	0	0	0	0	0	0	0	0	0	0	0	0	0	0	0	0	0	0	0	0	0	0	0	0	0	0	0	0
5cc77068d3177c5ff6f78e16e68d3260	0	0	0	0	0	0	0	0	0	0	0	0	0	0	0	4	0	0	0	0	0	0	0	0	0	0	0	0	0	0	0	0	0	0	0	0	0	0	0	0	0	0	0	7	0	0	0	0	0
165cbab849e1ae66e6cd6b66a64b116b	0	0	0	0	0	0	0	0	0	0	0	0	0	0	0	0	0	0	0	0	0	0	0	0	0	0	0	0	0	0	0	0	0	0	0	0	0	0	0	0	0	0	0	0	0	0	0	0	0
3547ba9930d44afed95200f926c2504b	0	0	0	0	0	0	0	0	0	0	0	0	0	0	0	0	0	0	0	0	0	0	0	0	0	0	0	0	0	0	0	0	0	0	0	0	0	0	0	0	0	0	0	0	0	0	0	0	0
7abb890a0adf360712e84cf033bd9817	0	0	0	2	0	0	0	0	24	0	0	0	0	0	0	0	0	0	0	0	0	19	0	0	0	0	0	0	0	0	0	21	24	57	0	3	0	0	0	0	26	0	0	0	0	0	0	0	0
33138b13e4a9869a6da82ab83d2a93be	0	0	0	0	0	0	11	444	11	0	0	28	11	60	118	103	0	0	0	8	0	0	0	0	0	0	0	0	0	0	0	0	0	0	0	0	0	0	0	0	0	0	0	0	0	0	0	0	0
f1d1a571dc6147bf2d0c699bc046f825	0	0	0	0	0	0	0	0	0	0	0	0	0	0	0	0	0	0	0	0	0	0	0	0	0	0	0	0	0	0	0	0	0	0	0	0	0	0	0	0	0	0	0	0	0	0	0	0	0
3791f9e5ead2e2983e11f37ff21fa18e	0	0	0	0	0	0	0	0	0	0	0	0	0	0	0	0	0	0	0	0	0	0	0	0	0	0	0	0	0	0	0	0	0	0	0	0	0	0	0	0	0	0	0	0	0	0	0	0	0
732881820629327ce405bcad00d3e8b5	0	0	0	0	0	0	0	0	0	0	0	0	0	0	0	0	0	0	0	0	0	0	0	0	0	0	0	0	0	0	0	0	0	0	0	0	0	0	0	0	0	0	0	0	0	0	0	0	0
7cc833365a0828f7b149ed570186fe4d	0	0	0	0	0	0	0	0	0	0	0	0	0	0	0	0	0	0	0	126	0	0	0	0	0	0	0	0	0	0	0	0	0	0	0	0	0	0	0	0	0	0	0	0	0	0	0	0	0
636ccf57e04b0960929464e2736a20b5	0	0	0	0	0	0	0	0	0	0	0	0	0	0	0	0	0	0	0	0	0	0	0	0	0	0	0	0	0	0	0	0	0	0	0	0	0	0	0	0	0	0	0	0	0	0	0	0	0
035c63c5dadd44de6e7072fc7acb709d	0	0	0	0	0	0	0	0	0	0	0	0	0	0	0	0	0	0	0	0	0	0	0	0	0	0	0	0	0	0	0	0	0	0	0	0	0	0	0	0	0	0	0	0	0	0	0	0	0
de2c04724675a090cdd914a0691fbaef	0	0	0	0	0	0	0	0	0	0	0	0	0	0	0	0	0	0	0	0	0	0	0	0	0	0	0	0	0	0	0	0	0	0	0	0	0	0	0	0	0	0	0	0	0	0	0	0	0
9ff73560aef20de3ca4353ca12643404	0	0	0	0	0	0	0	0	0	0	0	0	0	0	0	0	0	0	0	0	8	0	0	0	0	0	10	0	0	0	0	0	0	0	0	17	9	18	83	43	24	15	51	0	18	30	0	0	0
5c5bf010779bd20e23915a8343ac89a4	0	0	0	0	0	0	0	0	0	0	0	0	0	0	0	0	0	0	0	0	0	9	0	0	0	0	0	0	0	0	0	0	0	0	0	16	0	0	0	0	0	0	0	0	0	0	0	7	39
c8ec5b351baeb4e37b2ce37cbdea74f0	0	0	0	0	0	0	0	0	0	0	0	0	0	0	0	0	0	0	0	0	0	0	0	0	0	0	0	0	0	0	0	0	0	0	0	0	0	0	0	0	0	0	0	0	0	0	0	0	0
c9f7ae5d26276b8c0c304f62d864cb98	0	0	0	0	0	0	0	0	0	0	0	0	0	0	0	0	0	0	0	0	0	0	0	0	0	0	0	0	0	0	0	0	0	0	0	0	0	0	0	0	0	0	0	0	0	0	0	0	0
4052f94796f89d0b516f6bf32fab5944	0	0	0	0	0	0	0	0	0	0	0	0	0	0	0	0	0	0	0	0	0	0	0	0	0	0	0	0	0	0	0	0	0	0	0	0	0	0	0	0	0	0	0	0	0	0	0	0	0
4913aa3b9af36c833023533d265430f2	0	0	0	0	4	0	0	0	0	7	0	5	0	0	27	0	0	0	0	7	5	0	8	0	14	0	0	8	35	0	4	0	0	0	18	0	5	0	0	8	11	8	0	0	17	15	0	0	11
4e756e341650a1ab5344201c64ffbe86	0	0	42	0	34	0	0	0	0	0	0	0	0	0	0	0	0	0	0	0	0	0	0	0	0	0	0	0	0	0	0	0	0	0	0	0	0	0	0	0	0	0	0	0	0	0	0	0	0
9957e95c15d8fae4c557b43796c1568d	0	0	0	0	0	0	0	5	6	0	0	23	0	43	0	0	0	0	0	0	0	0	0	0	0	0	10	12	4	0	0	0	0	0	0	0	3	0	0	0	0	4	0	0	0	0	0	0	0
5546dc706296f3b4ddb730f906086b5d	0	0	0	0	0	0	0	0	0	0	0	0	0	0	0	0	0	0	0	0	0	0	0	0	0	0	0	0	0	0	0	0	0	0	0	0	0	0	0	0	0	0	0	0	0	0	0	0	0
09538f44209df4887ad23d5ff719bf99	0	0	0	0	0	0	0	0	0	0	0	0	0	0	0	0	0	0	0	0	0	0	0	0	0	0	0	0	0	0	0	60	136	155	268	165	97	0	0	0	0	0	0	0	0	0	0	0	0
6fe21bb7fab9161bb01b7abe0ee85999	0	0	0	0	0	0	0	0	0	0	0	68	0	0	27	0	0	0	0	0	0	0	0	0	0	0	0	0	0	0	0	35	0	0	0	0	0	0	0	0	0	18	0	0	0	0	0	0	0
474475aa2b7034bfa5907386a826b5c6	0	0	0	0	0	0	0	160	0	0	0	0	0	0	0	0	0	0	0	0	0	0	0	0	0	0	0	0	0	0	0	0	0	0	0	0	0	0	0	0	0	0	0	0	0	0	0	0	0
9e4b928c890078be3905e999cf05e660	0	0	0	0	0	0	0	0	0	0	0	0	0	0	0	0	0	0	0	0	0	0	0	0	0	0	0	0	0	0	0	0	0	0	0	0	0	0	0	0	0	0	0	0	0	0	0	0	0
decf20b1c973f068637d7161552e37e5	0	0	0	0	0	0	0	67	0	0	0	0	0	0	0	77	0	0	0	0	0	0	0	0	0	0	0	0	0	0	0	0	0	14	8	0	0	0	0	0	0	0	0	0	0	0	0	0	0
3465cd9fb366cc544cb8a6baeb06088e	0	0	0	0	0	0	0	0	0	0	0	0	0	0	0	0	0	0	0	0	0	0	8	0	0	0	0	0	0	4	0	0	0	0	0	0	0	0	0	0	0	0	40	0	0	0	0	7	0
4d0bc9d480b9b409cbf55309f5437bae	0	0	0	0	0	0	0	0	0	0	0	0	0	0	0	0	0	0	0	0	0	0	0	0	0	0	0	0	0	0	0	0	0	0	0	0	0	0	0	0	0	0	0	0	0	0	0	0	0
c054ad4a97df20af9b14262db8211403	0	0	10	0	0	0	10	201	0	0	5	32	8	11	20	16	0	0	0	0	0	0	0	0	0	0	0	0	0	6	4	11	21	23	184	32	22	0	0	0	49	0	6	0	0	0	0	0	0
374465c70e4de0a1ca3c669925d55cd0	0	0	0	0	0	0	0	0	0	0	0	0	0	0	0	0	0	0	0	0	0	0	0	0	12	0	0	0	0	0	0	0	0	0	0	0	0	0	0	0	0	0	0	0	0	0	0	0	0
876eed8c3783db664b6e693e0af190e7	0	0	0	0	0	0	0	0	0	0	0	0	0	0	0	0	0	0	0	0	0	0	0	0	0	0	0	0	0	0	0	0	0	0	0	0	0	0	0	0	0	0	0	0	0	0	0	0	0
096e43acf16ab09e5de0e33baf70893d	0	0	0	0	0	0	0	0	0	0	0	0	0	0	0	0	0	0	0	0	0	0	0	0	0	0	0	0	0	0	10	25	58	54	198	75	25	0	0	0	17	0	0	0	0	0	0	0	0
186def06e68a61dbba21255379f7d0ec	0	0	0	0	0	0	0	0	0	0	0	0	3	0	0	0	0	0	0	0	6	0	0	0	0	0	0	0	0	0	0	0	0	0	0	0	0	0	0	0	0	0	0	0	0	0	11	50	26
3c30b8496cbe9f75f142176df6f9a13a	0	0	0	0	0	0	0	0	0	0	0	0	0	0	0	0	0	0	0	0	0	0	0	0	0	11	0	0	0	0	0	0	0	0	0	0	0	0	0	0	0	0	0	0	0	0	0	0	0
1f428ca3c881592c045454295b9493f0	0	0	0	0	0	0	0	0	0	0	0	0	0	0	0	0	0	0	0	0	0	0	0	0	0	0	0	0	0	0	0	0	0	0	0	0	0	0	0	0	0	0	0	0	0	0	0	0	0
5d66e7a8817f30f1438081f8071b444c	0	0	0	0	0	0	0	0	0	0	0	0	0	0	0	0	0	0	0	0	0	15	23	0	47	0	0	0	0	0	0	64	24	8	0	0	40	0	0	0	0	0	0	0	0	0	11	0	0
25f5ea8b7dad5a150dc26ea2ba2f3645	0	0	0	0	0	0	0	0	0	0	0	0	0	0	0	0	0	0	0	0	0	0	0	0	0	0	0	0	0	0	0	0	0	0	0	0	0	0	0	0	0	0	0	0	0	0	0	0	0
0e792a1234e736a3332b25ca20ddc8de	0	0	38	0	0	0	0	4	0	0	0	0	0	0	0	0	0	9	0	0	0	8	8	0	0	0	0	0	0	4	0	0	0	0	12	17	11	0	0	5	7	9	0	0	10	0	0	0	30
1bf9c79a02891cb5ca18026a78613a98	0	0	0	0	0	0	0	0	0	0	0	0	0	0	0	0	0	0	0	0	0	0	0	0	0	0	0	0	0	0	0	0	0	0	0	0	0	0	0	0	0	0	0	0	0	0	0	0	0
7f2c5a8f776c1e76fe0ebdddbe47beeb	0	0	0	0	0	0	0	0	0	0	0	0	0	0	0	0	0	0	0	0	0	20	0	0	0	0	0	0	0	0	0	0	0	0	0	0	0	0	0	0	0	0	0	0	0	0	0	0	0
6858501b42e1a93a79c83347eee65416	0	0	0	0	0	0	0	0	0	0	0	0	0	0	0	0	0	0	0	0	0	0	0	0	0	0	0	0	0	0	0	0	0	0	0	0	0	0	0	0	0	0	0	0	0	0	0	0	0
0dd1c1da2b1ded5633da544d3fcd7ba7	0	0	0	0	0	0	0	0	0	0	0	0	0	0	0	0	0	0	0	0	0	0	0	0	0	0	0	0	0	0	0	13	0	0	23	0	0	0	0	4	0	0	0	0	0	0	0	0	0
71b867c2d63287847cd61c619dbb3089	0	0	0	0	0	0	0	0	0	0	0	0	0	0	0	0	0	0	0	0	0	0	0	0	0	0	0	0	0	0	0	0	0	0	0	0	0	0	0	0	0	0	0	0	0	0	0	0	0
380510b1f3aef0156a5cf5c92126835b	0	0	0	0	0	0	0	0	0	0	0	0	0	0	0	0	0	0	0	0	0	0	0	0	0	0	0	0	0	0	0	0	0	0	0	0	0	0	0	0	0	0	0	0	0	0	0	0	0
5ea8f21632ced3ceebd945ca42c40e22	0	0	0	0	0	0	0	0	0	0	0	0	0	0	0	0	0	0	0	0	0	0	0	0	0	0	0	0	0	0	0	0	0	0	0	0	0	0	0	0	0	0	0	0	0	0	0	0	0
9fcd7ed6ad2c5933d3e2c107a9cbfe41	0	0	0	0	0	0	0	0	0	0	0	0	0	0	0	0	0	0	0	0	0	0	0	0	0	0	0	0	0	0	0	0	0	0	0	0	0	0	0	0	0	0	0	0	0	0	0	0	0
255a9d01b5c4cccc3bea25290ad27959	0	0	0	0	0	0	0	0	0	0	0	0	0	0	0	0	0	0	0	0	0	0	0	0	0	0	0	0	0	0	0	0	0	0	0	0	0	0	0	0	0	0	0	0	0	0	0	0	0
a2a5229a3a0ab347fa325a6eb12b9432	0	0	0	0	0	0	0	2	0	0	0	0	0	0	0	0	0	0	0	0	0	0	0	0	0	0	0	0	0	0	0	0	0	0	0	0	0	0	17	6	17	0	9	50	0	0	0	0	0
c31cba563c0fef2a8784693e2c3778d8	0	0	0	0	0	0	0	0	0	0	0	0	0	0	0	0	0	0	0	0	0	0	0	0	0	0	0	0	0	0	0	0	0	0	0	0	0	0	0	0	0	0	0	0	0	0	0	0	0
f46a69dd977acd64f4741f1c90c37a47	0	0	0	0	0	0	0	0	0	0	0	0	0	0	0	0	0	0	0	0	0	0	0	0	0	0	0	0	0	0	0	0	0	0	0	0	0	0	0	0	0	0	0	0	0	0	0	0	0
041ea9c8a2e05f48345dc3f27a8fca40	0	0	0	0	0	0	0	0	0	0	0	0	0	0	0	0	0	0	0	0	0	0	0	0	0	0	0	0	0	0	0	0	0	0	0	0	0	0	0	0	0	0	0	0	0	0	0	0	0
473d1b2fcfc3b71d92a3403a623a4cf7	0	0	0	0	0	0	0	0	0	0	0	0	0	0	0	0	0	0	0	0	0	0	0	0	0	0	0	0	0	0	0	0	0	0	0	0	0	0	0	0	0	0	0	0	0	0	0	6	18
15e2778e45aa8f7317ac4cbd11ffa278	0	0	0	0	0	0	0	0	0	0	0	0	0	0	0	0	0	0	0	0	0	0	0	0	0	0	0	0	0	0	0	0	0	0	0	0	0	36	75	0	0	0	0	0	0	0	0	0	0
b0338dee92d28c5625cf75b5028dd93a	0	0	0	0	0	0	0	0	0	0	0	0	0	0	0	0	0	0	0	0	0	0	0	0	0	0	0	0	0	0	0	0	0	0	0	0	0	0	0	0	0	0	0	0	0	0	0	0	0
1f65fca2e078896a2b3c7c3ea1f5b75d	0	0	0	0	0	0	0	0	0	0	0	0	0	0	0	0	0	0	0	0	0	0	0	0	0	0	0	0	0	0	0	0	0	0	0	0	0	0	0	0	0	0	0	0	0	0	0	0	0
e954cd517dc2bf84a0c12f004cb6146b	0	0	0	0	0	0	0	0	0	0	0	0	0	0	0	0	0	0	0	0	0	0	0	0	0	0	0	0	0	0	0	0	0	0	0	0	0	0	0	0	0	0	0	0	0	0	0	0	0
6019e1e39a5508d8626773e8a985a84a	0	0	42	0	0	0	0	0	0	0	0	0	0	46	0	0	0	0	0	0	0	0	0	0	57	0	0	0	0	0	0	0	0	0	0	0	0	0	0	0	0	0	66	0	0	0	0	0	0
64d63ce046376c80df38e98c5ffc4f10	0	0	0	0	0	0	0	0	0	0	0	0	0	0	0	0	0	0	0	0	0	0	0	0	0	0	0	0	0	0	0	0	0	0	0	0	0	0	0	0	0	0	0	0	0	0	0	0	0
7afb1c701736f3df000744b9bb29379f	0	0	0	0	0	0	0	0	0	0	0	0	0	0	0	0	0	0	0	0	0	0	0	0	4	0	0	0	0	0	0	0	0	0	0	0	0	0	0	30	0	10	0	29	14	0	0	0	0
8ee869f10064beb0107452b5c3802808	0	0	0	0	0	0	7	87	0	0	0	52	3	0	9	2	0	0	0	0	0	0	0	0	10	0	0	7	19	0	0	0	0	0	0	0	0	0	0	14	0	0	0	0	0	0	0	0	0
bdde6587889429d2723602e354199c46	0	0	0	0	0	0	0	0	0	0	0	0	0	0	0	0	0	0	7	87	0	0	0	0	0	0	24	0	0	0	0	0	0	0	0	0	0	0	0	0	0	0	0	0	0	0	0	0	0
2179106bb47bee4efabebc98ffecd064	0	0	0	0	0	0	22	192	0	0	0	97	0	0	0	0	0	0	0	0	0	0	0	0	0	0	0	0	0	0	0	0	1	0	0	0	0	0	0	0	0	0	11	0	0	0	0	0	0
5e4b7c9310bfcc7b3263ee142e16fc28	0	0	0	0	0	0	0	0	0	0	0	0	0	0	0	0	0	0	0	0	0	0	0	0	0	0	0	0	0	0	0	0	0	0	0	0	0	0	0	0	0	0	0	0	0	0	0	0	0
8e69ca93d4967892be45305eff18530f	0	0	0	0	0	0	0	0	0	0	0	0	0	0	0	0	0	0	0	0	0	0	0	0	0	0	0	0	0	0	0	0	0	0	0	0	0	0	0	0	0	0	0	0	0	0	0	0	0
3d569fc5230a5379d76b0eb1e03956b0	0	0	0	0	0	0	0	9	0	0	0	0	0	0	17	0	0	0	0	1	2	0	0	0	0	0	0	0	0	0	0	0	0	0	4	0	0	50	21	0	0	0	0	0	0	0	14	25	24
eb87af64544a2198aeec784402c2a90a	0	0	0	0	0	0	0	0	0	0	0	0	0	0	0	0	18	12	0	0	0	77	68	0	16	13	38	0	0	0	0	0	0	0	0	0	0	0	0	18	0	0	39	0	0	0	0	0	0
c70c810b67b61be59fd74f8bc4aa71e3	0	0	0	0	0	0	0	0	1224	0	0	0	0	0	0	0	0	0	0	0	0	0	0	0	0	0	0	0	0	0	0	0	0	0	0	0	0	0	0	0	0	0	0	0	0	0	0	0	0
d16a9502ee78eaf98586013054b72829	0	0	0	0	0	0	0	0	0	0	0	0	0	0	0	0	0	0	0	0	0	0	0	0	0	0	0	0	0	0	0	0	0	0	0	0	0	0	0	0	0	0	0	0	0	0	0	0	0
eda2716f845d5033166a724b8f9edb90	0	0	0	0	0	0	0	0	0	0	0	0	0	0	0	0	0	0	0	0	0	0	0	0	0	0	0	0	0	0	0	0	0	0	0	0	0	0	0	0	0	0	0	0	0	0	0	0	0
0a9b48ee55667023f8864bc149811084	23	0	126	0	5	0	0	0	0	0	0	0	0	0	0	0	0	0	0	0	0	0	0	0	0	0	0	0	0	0	0	0	0	0	0	0	0	0	0	0	0	0	0	0	33	0	0	0	31
2827ca8fdf77f96d525369dadfa591a7	0	0	65	16	0	0	0	36	0	0	0	0	0	0	0	0	0	0	0	0	0	0	0	0	0	0	0	0	0	0	0	0	0	0	0	0	0	0	0	22	0	0	0	0	15	0	0	0	0
5ecd88b5d302f4fd211c5e93f0c22857	0	0	0	0	0	0	0	0	0	0	0	0	0	0	0	0	0	0	0	0	0	0	0	0	0	0	0	0	0	0	0	0	0	0	0	0	0	0	0	0	0	0	0	0	0	0	0	0	0
7ca6046ae52f6db87fb1ae914e26cb11	0	0	0	0	0	0	0	0	0	0	0	0	0	0	0	0	0	0	0	0	0	0	0	0	0	0	0	0	0	0	0	0	6	0	0	10	0	0	0	8	18	0	0	0	0	0	0	8	0
f22957620fc19d73106f35d2de389b88	0	0	0	0	0	0	0	0	0	0	0	0	0	0	0	0	0	0	0	0	0	0	0	0	0	0	0	0	13	0	0	0	0	0	0	0	104	0	0	113	55	56	113	267	101	0	0	0	0
b5f5e83b132db4260327e0d75962affc	0	0	0	0	0	0	0	0	0	0	0	0	0	0	0	0	0	0	0	0	0	0	0	0	0	0	0	0	0	0	0	0	0	0	0	0	0	0	0	0	0	0	0	0	0	0	0	0	0
d1d2063505754147b51ff5d37b8bd9d1	0	0	0	5	0	0	11	126	4	0	0	23	3	11	111	0	0	0	3	39	0	0	0	0	0	0	0	0	0	0	0	0	0	0	0	0	0	0	0	0	0	11	0	0	0	0	5	0	0
72843c1d618180e2d5926de562b09b9d	0	0	0	0	0	0	0	0	0	0	0	0	0	0	0	0	0	0	0	12	0	0	38	0	0	0	0	0	0	0	0	0	0	0	0	0	0	0	0	0	0	0	0	0	0	0	0	0	0
536127c4cf8aeae870205904513850e7	0	0	0	0	0	0	0	0	0	0	0	0	0	0	0	0	0	0	0	0	0	0	0	0	0	0	0	0	0	0	0	0	0	0	0	0	0	0	0	0	0	0	0	0	0	0	0	0	0
2a0e9b2a3911346cb4bb438df377d6f1	0	0	0	0	0	0	0	0	0	0	0	0	0	0	0	0	0	0	0	0	0	0	0	0	0	0	0	0	0	0	0	40	0	0	0	0	0	0	0	0	0	0	0	0	0	0	0	0	0
980ee6c63a490f671d0d7d0fd0d94b5b	0	0	0	0	0	0	0	0	0	0	0	0	0	0	0	0	0	0	0	0	0	0	0	0	0	0	0	0	0	0	0	0	0	0	0	0	0	0	0	0	0	0	0	0	0	0	0	0	0
88fed2db75af6a7806f4c96fc878f093	0	0	0	0	0	0	0	0	0	0	0	0	0	0	0	0	0	0	0	0	0	0	0	0	0	0	0	0	0	0	0	0	0	0	0	0	0	0	0	0	0	0	0	0	0	0	0	0	0
3eb99c7c9b9fa1c258ca16c22a9efd15	0	0	0	0	0	0	0	3	0	0	0	0	0	0	0	0	0	0	0	0	0	0	0	0	0	0	0	0	0	0	0	0	0	0	0	0	0	0	0	3	0	1	0	0	0	0	0	0	0
6a6a66cee77ed7801a83b5396f2f5e4c	0	0	0	0	0	0	0	23	0	0	0	55	0	0	0	0	0	0	0	0	0	0	0	0	0	0	0	0	0	0	0	0	0	0	0	0	0	0	0	45	0	0	0	0	0	0	0	0	0
581a34104fcc90e057353196f30c8c55	0	0	0	0	0	0	0	7	0	0	0	0	0	0	0	0	0	0	0	0	0	0	0	0	0	17	0	4	0	0	0	0	0	0	0	0	0	0	0	0	0	0	0	4	0	0	0	0	0
c1d78cb716f1c73e6b21ae0a1f60b10b	0	0	0	0	0	0	0	0	0	0	0	0	0	0	0	0	0	0	0	0	0	0	0	0	0	0	0	0	0	0	0	0	0	0	0	0	0	0	0	0	0	0	0	0	0	0	0	0	0
bb940efbefa480d3e039fdafc5251965	0	0	0	0	0	0	0	0	0	0	0	0	0	0	0	0	11	0	0	0	0	10	10	7	15	12	0	11	0	0	0	0	17	18	0	0	0	0	0	0	0	27	0	0	0	0	0	9	0
721798c0327ed94e68bcc992f4150a7b	0	0	0	0	0	0	0	20	0	0	0	0	0	0	0	0	0	0	0	9	0	16	0	0	14	0	0	0	14	0	0	0	0	12	0	0	0	0	0	0	0	13	0	0	0	0	0	0	8
745f9038c7da6160910ff890650c4f5b	0	0	0	0	0	0	0	0	0	0	0	0	0	0	0	0	0	0	0	0	0	0	0	0	0	0	0	0	0	0	0	0	0	0	0	0	0	0	0	0	0	0	0	0	0	0	0	0	0
5982532b7b5729a26497eee1f37c5ba8	0	0	0	0	2	0	0	0	0	0	0	0	0	0	0	0	0	0	0	0	0	0	0	0	0	0	0	0	0	0	0	24	0	0	0	11	6	0	0	10	0	0	0	9	0	0	0	0	0
32a769ef0764859241b9bdf57cda4347	0	0	0	0	0	0	0	0	0	0	0	0	0	0	0	0	0	0	0	0	0	0	0	0	0	0	0	0	0	0	0	0	0	0	0	0	0	0	0	0	0	0	0	0	0	0	0	0	0
759a558bc5a5bb8ab0e7cb1a165afd1a	0	0	0	0	0	0	0	0	0	0	0	0	0	0	0	0	0	0	0	0	0	0	0	0	0	0	0	0	0	0	0	0	0	0	0	0	0	0	0	0	0	0	0	0	0	0	0	0	0
137e95b34fc1de4755e19cd325636cb4	0	0	0	0	0	0	0	0	0	0	0	0	0	0	0	0	0	0	0	0	0	0	0	0	0	0	0	0	0	0	0	0	0	0	0	0	0	0	0	0	0	0	0	0	0	0	0	0	0
d9e3a08fd84fc81662cca185fbf3d47d	0	0	0	0	0	0	0	0	0	0	0	0	0	0	0	0	0	0	0	0	0	0	0	0	0	0	0	0	0	0	0	0	0	0	0	0	0	0	0	0	0	0	0	0	0	0	0	0	0
adf1ec26baf5c8533138955a5afabc91	0	0	0	0	0	0	0	0	0	0	0	0	0	0	0	0	0	0	0	0	0	0	0	0	0	0	0	0	0	0	0	0	0	0	0	0	0	0	0	0	0	0	0	0	0	0	0	0	0
7bbb73b6026b4fb086cbdf386c04031c	0	0	0	0	0	0	0	0	0	0	0	0	0	0	0	0	0	0	0	148	175	0	0	0	0	0	0	0	755	0	0	0	0	0	0	0	0	0	0	0	18	0	46	7	0	0	0	0	0
3824d1db56bdcaf89d14dbad16bbbc5f	0	0	8	0	8	0	0	0	0	0	0	0	0	0	0	0	0	0	0	0	0	0	0	0	0	0	0	0	0	0	0	0	0	0	0	0	0	0	17	23	0	0	48	0	0	0	13	0	33
3a7ccb57a2b60db98ed717743d7ac4a5	0	0	0	0	0	0	0	0	0	0	0	0	0	0	0	0	0	4	0	0	0	0	0	0	0	0	0	0	0	0	0	18	0	0	0	0	0	0	0	0	0	0	0	0	0	0	0	0	39
38df9bebe6334261d5572e26f7fd6edb	0	0	0	0	0	0	0	0	0	0	0	0	0	0	0	0	0	0	0	0	0	0	0	0	0	0	0	0	0	0	0	0	0	0	0	0	0	0	0	0	0	0	0	0	0	0	0	0	0
23cb2aff208acb6d552736cf9a1d1297	0	0	0	0	0	0	0	11	0	0	0	0	0	0	0	0	0	0	0	0	0	6	0	0	0	0	0	0	0	0	0	0	0	0	0	0	0	0	0	0	0	0	0	0	0	0	0	0	0
796c07ceb0602c2a365745430e8b435b	0	0	0	0	0	0	0	0	0	0	0	0	0	0	0	0	0	0	0	0	0	0	0	0	0	0	0	0	0	0	0	0	0	0	0	0	0	0	0	0	0	0	0	0	0	0	6	0	0
014be045a93ad5cca1463ea45b8a033e	38	5	338	15	0	0	0	0	0	0	0	0	0	2	0	0	0	0	0	0	0	0	0	0	0	0	0	0	0	0	0	0	0	0	0	0	0	0	0	0	0	0	0	0	0	0	0	0	5
4d2e2b33378ace3afcdf90dccf56cea5	0	0	0	0	0	0	0	0	0	0	0	0	0	0	0	0	0	0	0	0	0	0	0	0	0	0	0	0	0	0	4	0	0	0	0	0	0	0	0	0	0	0	0	0	0	0	0	0	0
42af3eec6066cba5eda5ef2a0b498f4c	2	0	114	13	0	0	0	0	0	0	0	0	0	0	0	0	0	0	0	0	47	0	13	0	0	0	0	0	0	0	0	10	4	0	12	9	9	0	0	5	0	0	0	9	1	0	0	0	0
f1cb5ee11d0037b4d124c66ca3c5e618	0	0	0	0	0	0	0	0	0	0	0	0	0	0	0	0	0	0	0	0	0	0	0	0	0	0	0	0	0	0	0	0	0	0	0	0	0	0	0	0	0	0	0	0	0	0	0	0	0
99561043ee989ce2f8b6110ad130e5f1	0	0	0	0	0	0	0	18	0	0	0	0	0	0	0	0	0	0	0	0	0	0	0	0	0	0	0	0	0	0	0	0	0	0	0	0	0	0	0	0	0	0	0	0	28	0	0	0	0
2546c43ce1a1f49492d7622a4041d3c1	0	0	0	0	0	0	0	0	0	0	0	0	0	0	0	0	0	0	0	0	0	0	0	0	0	9	0	0	0	0	0	0	0	0	7	0	0	0	0	0	5	0	0	0	0	0	0	0	0
d9e43e0cf39fc640c965c1047c5ac1a1	0	0	0	0	0	0	0	0	0	0	0	0	0	0	0	0	0	9	0	0	0	0	0	0	0	0	0	0	0	0	13	0	0	0	0	0	0	0	0	0	0	0	0	0	0	0	0	0	0
5c608dd4208dff1e6e23e25a77006184	0	0	0	0	0	0	0	0	0	0	0	0	0	0	0	0	0	0	0	0	0	0	0	0	0	0	0	0	0	0	0	0	0	0	0	0	0	0	0	0	0	0	0	0	0	0	0	0	0
bac0cccefa1794786349e25979db2db3	0	0	0	0	0	0	0	0	0	0	0	0	0	0	0	0	0	0	0	0	0	0	0	0	0	0	0	0	0	0	0	52	65	27	242	235	127	0	0	0	0	0	0	0	0	0	0	0	0
2f59aad17c1173489fecbe453e4bca95	0	0	0	0	0	0	0	0	0	0	0	0	0	0	0	0	0	0	0	0	0	0	0	0	0	0	0	0	0	0	0	0	0	0	0	0	0	0	0	0	0	0	0	0	0	0	0	0	0
3ebae6eaa182714be40308349332dee2	0	0	0	0	0	0	0	0	0	0	0	0	0	0	0	0	0	0	0	0	0	0	0	0	0	0	0	0	0	0	0	20	39	40	118	91	35	0	0	0	0	0	0	0	0	0	0	0	0
6d5c3857d4479ea9e6cf1e81ee65b632	0	0	0	4	5	0	0	0	0	0	0	0	0	0	0	0	0	0	0	0	0	0	0	0	0	0	0	0	0	0	0	0	0	0	0	0	0	0	0	0	0	0	0	0	0	0	0	0	0
b808e39704eaea044c21982cda5bb485	0	0	0	0	0	0	0	0	0	0	0	0	0	0	0	0	0	0	0	0	0	0	0	0	0	0	0	0	0	0	0	0	0	0	0	5	0	0	0	0	0	0	0	0	0	0	0	0	0
19fff7a7b18660a5af1b6668e32653fa	0	0	0	0	0	0	0	0	0	0	0	0	0	0	0	0	0	0	0	0	0	0	0	0	0	0	0	0	0	0	0	0	0	0	0	17	0	0	0	0	0	0	0	0	0	0	0	0	0
860dff95cbb8ef3d1dec677b2ff51287	0	0	0	0	0	0	3	0	0	0	0	0	0	0	0	0	0	0	0	0	0	0	0	0	0	0	0	0	0	0	0	0	0	0	0	0	0	0	0	0	0	0	0	0	0	0	0	0	0
cc4b98305dc87e01388a3a1f70864941	0	0	0	0	0	0	0	0	0	0	0	0	0	0	0	0	0	0	0	0	0	0	0	0	0	0	0	0	0	0	0	0	0	0	0	0	0	0	0	0	0	0	0	0	0	0	0	0	0
a6772dfe8048196fd64a4ac76f837286	0	0	0	0	0	0	0	0	0	0	0	0	0	0	0	0	0	0	0	0	0	0	0	0	0	0	0	0	0	0	0	0	0	0	0	0	0	0	0	0	0	0	0	0	0	0	0	0	0
d3af0f788163f9b16560fdf43b8839e6	0	0	9	0	0	0	0	0	0	0	0	0	0	0	0	0	0	8	0	0	0	0	0	0	0	0	0	0	0	0	0	0	0	0	0	0	0	0	0	0	0	14	0	0	0	0	0	0	0
96e728d431d37ed2b73e98c58ac0d026	0	0	0	0	0	0	0	0	0	0	0	0	0	0	0	0	0	0	0	7	0	0	0	0	0	0	0	0	0	0	0	0	0	0	0	0	0	0	0	0	0	0	0	0	0	0	0	5	0
c87532a69d6df41a6c3b8cdcd455cca5	0	0	0	0	0	0	0	0	0	0	0	0	0	0	0	0	0	0	0	0	0	0	0	0	0	0	0	0	0	0	0	0	0	0	0	0	0	0	0	0	0	0	0	0	0	0	0	0	0
f95af2d98f34de857eceb8dea681c360	0	0	0	0	0	0	0	0	0	0	0	0	0	0	0	0	0	0	0	0	0	0	0	0	0	0	0	0	0	0	0	0	0	0	0	0	0	0	0	0	0	0	0	0	0	0	0	0	0
08cdc3c03e6386b7e9816117df56c4d6	0	0	0	0	3	0	0	0	0	0	0	0	0	0	0	0	0	0	0	0	0	0	0	0	0	0	0	0	0	0	0	0	0	0	0	0	0	0	0	0	0	0	0	24	0	0	0	0	0
2297657a1db0ea69b1e08c008c5cc017	0	0	0	0	0	0	0	0	0	0	0	0	0	0	0	0	0	0	0	0	0	0	0	0	0	0	0	0	0	0	0	0	0	0	0	0	0	0	0	0	0	0	0	0	0	0	0	0	0
da7d5763dd613ec858b8e470ff818548	0	0	0	0	0	0	0	0	0	0	0	0	0	0	0	0	0	0	0	0	0	0	0	0	19	0	0	0	0	0	0	0	0	0	0	0	0	0	0	0	0	0	0	0	0	0	0	0	0
8a8e4be085a7b6465d0a64caafd9e448	0	0	0	0	0	0	0	0	0	0	0	0	0	0	0	0	0	0	0	0	0	0	0	0	0	0	0	0	0	0	0	0	0	0	0	0	0	0	0	0	0	0	9	0	0	0	0	0	0
fbbc59510346528bebd6266fb75499e4	0	0	0	0	0	0	0	0	0	0	0	0	0	0	0	0	0	0	0	0	0	0	0	0	0	0	0	0	0	0	0	0	0	0	0	0	0	0	0	0	0	0	0	0	0	0	0	0	0
5b8d2e363505f3044fadaeaaa1b3c40a	0	0	0	0	0	0	0	0	0	0	0	0	0	0	0	0	0	0	0	0	0	0	0	0	0	0	0	0	0	25	0	76	166	156	422	192	102	0	0	0	0	0	0	0	0	0	0	0	0
5a03a27f118c75079aa45279d52dfc2f	0	0	0	0	0	0	0	0	0	0	0	0	0	0	0	0	0	0	0	0	0	0	0	0	0	0	0	0	0	0	0	0	0	0	0	0	0	0	0	0	0	0	0	0	0	0	0	0	0
65a02a34b0c253af4ea3b3cf3d618287	0	0	0	0	0	0	0	0	0	0	0	0	0	0	0	0	0	0	0	0	0	0	0	0	0	0	0	0	0	0	0	0	0	0	0	0	0	0	0	0	0	10	0	0	0	0	0	0	0
9f7d4d23bb0a7752dc9b22df59c44d46	0	0	0	0	0	0	0	0	0	0	0	0	0	0	0	0	0	0	0	0	0	0	0	0	0	0	0	0	0	0	0	0	0	0	0	7	0	0	0	17	0	0	0	0	0	0	0	0	0
cf5c30f8991cbbe6009b4c28bce59ab2	0	0	33	0	0	0	0	0	0	0	0	0	0	0	0	0	0	0	0	0	0	0	0	0	0	0	0	0	0	0	0	0	0	0	0	0	0	66	146	51	31	32	21	18	34	0	0	0	0
ec9b56777cd63536674a1c93627484c3	0	0	0	0	0	0	0	0	0	0	0	0	0	0	0	0	0	0	0	0	0	0	0	0	0	0	0	0	0	0	0	7	0	0	0	0	0	0	0	0	0	0	0	0	0	0	0	0	0
9f8c18ed3daab92be4c186f6ace2c538	0	0	0	0	0	0	0	11	0	0	0	0	0	0	0	0	0	0	0	15	0	0	0	0	0	0	0	0	0	0	0	0	0	0	0	0	0	0	0	0	0	0	0	0	0	0	0	0	19
bc14a1b53433b1e0942146b31391d420	0	0	0	0	0	0	0	0	0	0	0	0	0	0	0	0	0	0	0	0	0	0	0	0	0	0	0	0	0	0	0	0	0	0	0	0	0	0	0	0	0	0	0	0	0	0	0	0	0
39a0b86568cfb091a542b6c44b461a23	0	0	0	0	0	0	0	0	0	0	0	0	0	0	0	0	0	0	0	0	0	0	0	0	0	0	0	0	0	0	0	0	0	0	0	0	0	0	0	0	0	0	0	0	0	0	0	0	0
b03077176a4d4e9a5b0ba2fea59e3599	0	0	0	0	0	0	0	0	0	0	0	0	0	0	0	0	0	0	0	0	0	0	0	0	0	0	0	0	0	0	0	0	0	0	0	0	0	0	0	0	0	0	0	0	0	0	0	0	0
4450b7d238d48c3cc7495a8c0e158580	0	0	0	0	0	0	0	0	0	0	0	0	0	0	0	0	0	0	0	0	0	0	0	0	0	0	0	0	0	0	0	37	41	0	0	86	0	0	0	14	0	0	10	0	14	0	0	0	0
661b8dff5593c17e79196e061b692583	0	0	0	0	0	0	0	0	0	0	0	0	0	0	0	0	0	0	0	0	0	14	0	0	0	0	7	0	0	0	0	0	0	0	0	0	0	0	0	0	0	0	0	4	0	0	0	0	0
b6243a5cf4900a086b84ce40b289db96	0	0	0	0	0	0	0	0	0	0	0	0	0	0	0	0	0	0	0	0	0	0	0	0	0	0	0	0	0	0	0	11	10	13	56	11	17	0	0	0	0	0	0	0	0	0	0	0	0
f44d92479b94dcecac21f2152a1f974b	0	0	0	0	0	0	0	0	0	0	0	0	0	0	0	0	0	0	0	0	0	0	0	0	0	0	0	0	0	0	0	0	0	0	0	0	0	0	0	0	0	0	0	0	0	0	0	0	0
193b399d6f7ced58d81d650a537ebd1f	0	0	0	0	0	0	0	0	0	0	0	0	0	0	0	0	0	0	0	0	0	0	0	0	0	0	0	0	0	0	0	0	0	0	0	0	0	0	0	0	0	0	0	0	0	0	0	0	0
226d560596879050ff3ab3bb847c69ec	0	0	0	0	0	0	0	0	0	0	0	0	0	0	0	0	0	0	0	0	0	0	0	682	0	0	0	0	0	0	0	0	0	0	0	0	0	0	0	0	0	0	0	0	0	0	0	0	0
03b89902924eb9b91ac28b71ec230445	0	0	0	0	0	0	0	0	0	0	0	0	0	0	0	0	0	0	0	0	0	0	0	0	0	0	0	0	0	0	0	0	0	0	0	0	0	0	0	0	0	0	0	0	0	0	0	0	0
c685163eaf49b366a595768a57ebcf74	0	0	0	0	0	0	17	185	0	0	0	61	0	152	15	21	0	0	0	0	0	0	0	0	0	0	0	0	0	0	0	0	0	0	0	0	0	0	0	11	0	0	0	0	0	0	0	0	0
d3184db3a508f47c7c63d2b3ce9190cb	0	0	0	0	0	0	0	0	0	0	0	0	0	0	0	0	0	0	0	0	0	0	0	0	0	0	0	0	0	0	0	0	0	0	0	0	0	0	0	0	0	0	0	0	0	0	0	0	0
d963b268b832df6ef21ec30228ee73f7	0	0	0	0	0	0	0	0	0	0	0	0	0	0	0	0	0	0	0	0	0	0	0	0	0	0	0	0	0	0	0	0	0	0	0	0	0	0	0	0	0	0	0	0	0	0	0	0	0
5d05d60b1e6981aff5ee72d70fab1366	0	0	0	0	0	0	0	0	0	0	0	0	0	0	0	0	0	0	0	0	0	0	0	0	0	0	0	0	0	0	0	0	0	0	0	0	0	0	0	0	0	0	0	0	0	0	0	0	0
2b14d276804b7e028cd26a939decbd3b	0	0	0	0	0	0	0	0	0	0	0	0	0	0	0	0	0	0	0	0	0	0	0	0	0	0	0	0	0	0	0	0	0	0	0	0	0	0	0	0	0	0	0	0	0	0	0	0	0
d5b4e1e705f96f7443684d352948dc9d	0	0	0	0	0	0	0	0	0	0	0	0	0	0	0	0	0	0	0	43	0	0	0	0	0	0	0	0	0	0	0	0	0	0	0	0	0	0	0	0	0	0	0	0	0	0	0	0	0
dc364468432d4326f2af93277ce87ec5	0	0	10	0	0	0	0	0	0	0	0	0	0	0	0	0	5	0	0	0	0	0	0	0	0	0	0	0	0	0	0	0	0	0	7	0	10	0	0	0	9	12	0	19	0	0	0	0	0
3d9d5003b776df8fc2d1e45c3445c892	0	0	0	0	0	0	0	0	0	0	0	0	0	0	0	0	0	0	0	0	0	0	0	0	0	0	0	0	0	0	0	0	0	0	0	0	0	0	0	0	0	0	0	0	0	0	0	0	0
2a2ea43a4346585bd63077d104aaedc9	0	0	0	0	0	0	0	0	0	0	0	0	0	0	0	0	0	0	0	0	0	0	0	0	0	0	11	0	0	0	0	0	0	0	0	0	0	0	0	0	0	0	0	0	0	0	0	0	0
d3ab711f24ec761a8b2084f09b4b8152	0	0	0	0	0	0	0	0	0	0	0	0	0	0	0	0	0	0	0	0	0	0	0	0	0	0	0	0	0	0	0	0	0	0	0	0	0	0	0	0	0	0	0	0	0	0	0	0	0
ed389eac075642bcd346f9971b2eddb8	0	0	0	0	0	0	0	0	0	0	0	0	0	0	0	0	0	0	0	0	0	0	0	0	0	0	0	0	0	0	0	0	0	0	0	0	0	0	0	0	0	0	0	0	0	0	0	0	12
4e351f5d63862aa72517571895677fc3	0	0	0	0	0	0	0	0	0	0	0	0	0	0	0	0	0	0	0	0	0	0	0	0	0	0	0	0	0	0	0	0	0	0	0	0	0	0	0	0	0	0	0	0	0	0	0	0	0
d235f2d67cdeeea0420228e9af7c967a	0	0	0	0	0	0	0	0	0	0	0	0	0	0	0	0	0	0	0	0	0	0	0	0	0	0	0	0	0	0	0	0	0	0	0	0	0	0	0	0	0	0	0	0	0	0	0	0	0
64c93e4b8bdbb3836e099f4b4dc93e68	0	0	0	0	0	0	0	0	0	0	0	0	0	0	0	0	0	0	0	0	0	0	0	0	0	7	0	0	0	0	0	0	7	0	0	0	0	0	0	0	0	9	0	0	0	0	0	0	0
adc7eaeda1d99b9dedb450e7595b3cdd	0	0	0	0	0	0	0	0	0	0	0	0	0	0	0	0	0	0	0	0	0	0	0	0	0	0	0	0	0	0	0	0	0	0	0	0	0	0	0	0	0	0	0	0	0	0	0	0	0
a6d95a0d8582a6363c82820d0c57a941	0	0	0	0	0	0	0	0	0	0	0	0	0	0	0	0	0	0	0	0	0	0	0	0	0	0	0	0	0	0	0	67	0	0	0	0	0	0	0	0	0	0	0	0	0	0	0	0	0
67247d2b85036443ec290519584ab117	0	0	0	0	0	0	0	0	0	0	0	0	0	0	0	0	0	0	0	0	0	0	0	0	0	0	0	0	0	0	0	0	0	0	0	0	0	0	0	0	0	0	0	0	13	0	0	18	0
bec5582033c73f7c47f5d532586d5351	0	0	0	0	0	0	0	0	0	0	0	0	0	0	0	0	0	0	0	0	0	0	0	0	0	0	0	0	0	0	0	0	0	0	0	0	0	0	0	0	0	0	0	0	0	0	0	0	0
297ec268f9a30792517f1af7e8a31c24	0	0	0	0	0	0	0	0	0	0	0	0	0	0	13	0	0	0	0	0	0	24	0	0	0	0	0	0	0	0	0	0	0	0	0	0	0	0	0	0	0	0	0	0	0	0	0	0	9
fb08f1f65ac64532be7a7be83ac2e2bc	0	0	0	0	0	0	0	0	0	0	0	0	0	0	0	0	0	0	0	0	0	0	0	8	0	0	0	0	0	0	0	0	0	0	0	0	0	0	0	0	0	0	0	0	0	0	0	0	0
76d808190aac3d14a355e12bb5b7fb7f	0	0	0	0	0	0	0	0	0	0	0	0	0	0	0	0	0	0	0	0	0	0	0	0	0	0	0	0	0	0	0	0	0	0	0	0	0	0	0	0	0	0	0	29	41	0	0	0	0
0ac53652891ab8d871aedec65590c3b3	0	0	0	0	0	0	0	0	0	0	0	0	0	0	0	0	0	0	0	0	0	0	0	0	0	0	0	0	0	0	0	0	0	0	0	0	0	0	0	0	0	0	0	0	0	0	0	0	0
29968b57deab38c62e78cf503c6f7856	0	0	16	0	0	0	0	0	0	0	0	0	0	0	0	0	0	0	0	0	0	0	0	0	0	0	0	0	0	0	0	68	40	29	213	235	89	0	0	0	0	0	0	0	0	0	0	0	0
b02169c7bb09c26825e7234a1e359795	0	0	0	0	0	0	0	0	0	0	0	0	0	0	0	0	0	0	0	0	0	0	0	0	0	0	0	0	0	0	0	0	0	0	0	0	0	0	0	0	0	0	0	0	0	0	0	0	0
20d0cec694f0a991a3333658512753f8	0	0	0	0	0	0	0	0	0	0	0	0	0	0	0	0	0	0	0	0	0	27	0	0	0	0	0	0	0	0	0	0	0	0	0	0	0	0	0	0	0	0	0	0	0	0	0	0	0
1f21b60a3c46b47d9fd10f821f1e276c	0	0	14	0	0	0	0	0	0	0	0	0	0	0	0	0	0	0	0	14	0	0	0	0	0	0	0	0	0	0	5	0	0	0	14	0	0	0	0	0	0	0	17	0	0	0	0	19	9
0ae0e435e32f743eaae7d97d288e9c49	0	0	19	0	5	0	0	115	0	0	4	0	9	0	15	0	0	0	0	9	0	0	0	6	0	0	15	0	0	0	0	0	0	0	0	0	19	0	0	6	0	0	0	10	0	0	0	0	0
70a8251ac93c6dc10115fce2fdc876f9	0	0	0	0	0	0	0	0	0	0	0	0	0	0	0	0	0	0	0	0	0	0	0	0	0	0	0	0	0	0	0	9	0	0	0	0	0	0	0	0	0	0	0	0	0	0	0	0	0
f0193572fc9c97b941e2dacb5b413bd0	0	0	0	0	0	0	0	0	0	0	0	0	0	0	0	0	0	0	0	0	0	0	0	0	0	0	0	0	0	0	0	0	0	0	0	0	0	0	0	0	0	0	0	0	0	0	0	0	0
5f8862d17f84902f055dfb880c30d4fb	0	0	0	0	0	0	0	0	0	0	0	0	0	0	0	0	0	0	0	0	15	0	0	0	0	0	0	0	0	0	0	0	0	0	0	0	0	0	0	0	0	0	0	0	0	0	0	0	0
603fded0fa2f413dcbe5c9d4370070a4	0	0	0	0	0	0	0	0	0	0	0	0	0	0	0	0	0	0	0	0	0	0	0	0	0	0	0	0	0	0	0	0	0	0	0	0	0	0	0	0	0	0	0	0	0	0	0	0	0
60d47a343cfc93066c045678c52a29d7	0	0	0	0	0	0	0	0	0	0	0	0	0	0	0	0	0	0	0	0	0	0	21	0	0	0	10	5	0	0	0	0	0	0	0	17	0	0	0	0	0	0	0	0	0	8	0	0	0
7a3fb778ef855d9f38b29deb441dca28	0	0	0	0	3	0	0	0	0	0	0	0	0	0	0	0	0	0	0	0	0	0	0	0	0	0	0	0	0	0	0	0	0	0	0	0	0	0	0	0	0	0	0	0	0	0	0	0	13
359e441b32c987aee3726e6f94061f7d	0	0	0	0	0	0	0	0	0	0	0	0	0	0	0	0	0	0	0	0	0	15	17	0	0	0	0	0	0	0	0	0	0	0	0	35	0	0	0	0	0	0	0	0	10	0	0	0	0
8c8b64aa5c4513801de1c6084bc65906	0	0	0	0	0	0	0	0	0	0	0	0	0	0	0	0	0	0	0	0	0	0	0	0	0	0	0	0	0	0	0	0	0	0	0	0	0	0	0	0	0	0	0	0	0	0	0	0	0
4bd7f76429b7535f41b0ac4130161528	0	0	0	0	0	0	0	31	0	0	0	0	0	0	0	0	0	0	5	0	0	0	0	0	0	0	0	0	0	0	0	0	0	0	0	0	0	0	0	0	0	0	0	19	0	0	0	18	0
3f1f371bb51f70d1f525737407ecb1a8	0	0	0	0	0	0	0	0	0	0	0	0	0	0	0	0	0	0	0	0	0	0	0	0	0	0	0	0	0	0	0	0	0	0	0	0	0	150	214	0	0	259	47	73	0	0	0	0	0
bb082d78c89a90158df63c8cba4cfae8	0	0	0	0	0	0	0	0	0	0	0	0	0	0	0	0	0	0	0	0	0	0	0	0	0	0	0	0	0	0	0	0	0	0	0	0	0	0	0	0	0	0	0	0	0	0	0	0	0
1adee92f30c5a500c99124ca324b8c0f	0	0	0	0	0	0	0	0	0	0	0	0	0	0	0	0	0	0	0	0	0	0	0	0	0	0	0	0	0	0	0	0	0	0	0	0	0	0	0	0	0	0	0	0	0	0	0	0	0
55ad804342e154f89e5040609a2a78d2	0	0	0	0	0	0	0	0	0	0	0	0	0	0	0	0	0	0	0	0	0	0	0	0	13	6	0	0	0	7	0	0	0	0	0	0	0	0	0	0	0	0	0	0	0	0	0	0	0
e2a0f6f72c2cfb460dcdf9d8b90ee6ca	0	0	0	0	0	0	0	0	0	0	0	0	0	0	0	0	0	0	0	0	0	0	0	0	0	0	34	0	0	0	45	47	14	75	0	0	0	0	0	0	0	0	0	0	0	0	0	0	0
d60c1ec002fae22dfaa187453ec9f6e0	0	0	0	0	0	0	0	0	0	0	0	0	0	0	0	0	0	18	0	0	0	0	0	0	0	0	0	0	0	0	0	0	0	0	0	0	0	0	0	0	0	0	0	0	0	0	0	0	0
9c54558a18e33c8addcb31e59d609379	0	0	0	0	0	0	0	0	0	0	0	0	0	19	0	0	0	0	0	0	0	0	0	0	0	0	0	0	0	0	0	0	0	0	0	0	0	0	0	0	0	0	0	26	0	0	0	0	0
9bb3fdcd458c5a7b8ee97a1062503c71	0	0	0	0	0	0	0	584	36	0	0	158	0	84	112	0	0	0	0	0	0	0	0	0	0	0	0	0	0	0	0	0	0	0	0	0	0	0	0	0	0	0	0	0	0	0	0	0	0
8397308c3e8644ed116721b5e8bbed7e	0	0	0	0	0	0	0	0	0	0	0	0	0	0	0	0	0	0	0	0	0	0	0	0	0	0	0	0	0	0	0	0	0	0	0	0	0	0	0	0	0	0	0	0	0	0	0	0	0
9608501ae6df549f45b2a9e0b8e4b878	0	0	11	0	0	0	0	0	0	0	0	0	0	0	0	0	0	11	0	0	0	0	0	0	40	14	0	0	0	0	0	508	13	8	0	0	13	0	0	0	0	0	0	0	0	0	0	0	0
dc37163fcdea7126d0012988ef52c5d6	0	0	0	0	0	0	0	0	0	0	0	0	0	0	0	0	0	0	0	0	0	0	0	0	0	0	0	0	0	0	0	0	0	0	0	0	0	0	0	0	0	0	0	0	0	0	0	0	0
3b11648730247cf497154d1f313df46b	0	0	0	0	0	0	0	0	0	0	0	0	0	0	0	0	0	0	0	0	0	0	0	0	0	0	0	0	0	0	0	0	0	0	0	0	0	0	0	0	0	0	0	0	0	0	0	0	0
e5699f6d2a442c01f5abfed589a47582	0	0	0	0	0	0	0	0	0	0	0	0	0	0	0	0	0	0	0	0	0	0	0	0	0	0	0	0	0	0	0	0	0	0	0	0	0	0	0	0	0	0	0	0	0	48	0	0	0
40e1ab6bea0d2747e255a0f8369604d0	0	0	0	0	0	0	0	0	0	0	0	891	0	0	0	0	0	0	0	0	0	0	0	0	0	0	0	0	0	0	0	0	0	0	0	0	0	0	0	0	0	0	0	0	0	0	0	0	0
e8d53fa96e0a6a3b308d684f1ffe075c	0	0	0	0	0	0	0	0	0	0	0	0	0	0	0	0	0	0	0	0	0	0	0	0	0	0	0	0	0	0	0	0	0	0	0	0	0	0	0	0	0	0	0	0	0	0	0	0	0
dd50d50759d371b56dc0e406b01c4cc9	0	0	0	0	0	0	0	0	0	0	0	0	0	36	8	0	11	0	10	0	0	0	0	14	8	0	0	0	20	0	0	0	0	8	16	0	0	0	0	28	0	0	0	0	0	0	0	0	0
2d1d27b1283b30cb12e2c7d5378c79fe	0	0	0	0	0	0	0	0	0	0	0	0	0	0	0	0	0	0	0	0	0	0	0	0	0	0	0	0	0	0	0	0	0	0	0	0	0	0	0	0	0	0	0	0	0	0	0	0	0
663b90efc02cc0ce1b864209c187356d	0	0	0	0	0	0	0	10	0	0	0	0	0	0	0	0	0	0	0	10	0	0	0	0	0	0	0	0	13	0	0	0	0	0	0	0	0	0	0	0	0	0	0	0	0	0	0	0	0
4ebe231a4b890d4f8e9e4cede81a49fa	0	0	0	0	0	0	0	0	0	0	0	0	0	0	0	0	0	0	0	0	0	0	0	0	0	0	0	0	0	0	0	0	0	0	0	0	0	0	0	0	0	0	0	0	5	0	0	0	0
0a957706ac762c4682af80884a752c69	0	0	0	0	0	0	0	0	0	0	0	0	0	0	0	0	0	0	0	0	0	0	0	0	0	0	0	0	0	0	0	0	0	0	0	0	0	0	0	0	0	0	0	0	0	0	0	0	0
c765b6710cea5e976c8e1b923f8f293f	0	0	0	0	0	0	0	0	0	0	0	0	0	0	0	0	0	0	0	0	0	0	0	0	0	0	0	0	0	0	0	0	0	0	0	0	0	0	0	9	0	0	0	0	0	0	0	0	0
7a9577b007584c4dd4cee84fcbbb0d6b	0	0	0	0	0	0	0	0	0	0	0	0	0	0	0	0	0	0	0	0	0	0	0	0	0	0	0	0	0	0	0	0	0	0	0	0	0	0	0	0	0	0	0	0	0	0	0	0	0
02add02861c994f2df45f0e136860340	0	0	0	0	0	0	0	0	0	0	0	0	0	0	0	0	0	0	0	0	0	0	0	0	0	0	0	0	0	0	0	0	0	0	0	0	0	0	0	0	0	0	0	0	0	0	0	0	0
54e6cf8044a61abe80730ae5384cd375	0	0	0	0	0	0	0	0	0	0	0	0	0	0	0	0	0	0	0	0	0	0	0	0	0	0	0	0	0	0	0	0	0	0	0	0	0	0	0	0	0	0	0	0	0	0	0	0	0
ea17e7032437cc367296c4676db838c9	0	0	0	0	0	0	4	15	0	0	0	0	0	0	5	0	0	0	0	0	0	0	0	0	0	0	0	0	0	0	0	0	0	0	0	0	0	0	0	0	0	0	0	0	0	0	0	0	0
27c095193445b886b3094b97070474dd	0	0	0	0	0	0	0	0	0	0	0	0	0	0	0	0	0	0	0	0	0	0	0	0	0	0	13	0	0	0	0	4	0	0	33	0	27	0	0	0	0	0	31	0	0	0	0	0	0
9cad613775a125eea804d0b68dbfe20c	0	0	0	0	0	0	0	0	0	0	0	0	0	0	0	0	0	0	0	0	0	0	0	0	0	0	0	0	0	0	0	0	0	0	0	0	0	0	0	0	0	0	0	0	0	0	0	0	0
08f6d051077bfb4fcfb80db582d5ea4e	0	0	0	0	0	0	0	0	0	0	0	0	0	0	0	0	0	0	0	0	0	0	0	0	0	0	0	0	0	0	0	0	0	0	0	0	0	0	0	0	0	0	0	0	0	0	0	0	0
38f6ee1d520617eabe74dafc3dd1a15f	14	0	0	2	0	0	0	0	0	0	0	0	0	0	0	0	0	0	0	0	0	0	0	0	0	0	0	0	0	0	0	0	0	0	0	0	0	0	0	0	0	0	0	0	0	0	7	0	0
47d065669807a703075c1d6b21a3eb44	0	0	0	0	0	0	0	0	0	0	0	0	0	0	0	0	0	0	0	0	0	0	0	0	0	0	0	0	0	0	0	0	0	0	0	0	0	0	0	0	0	0	0	0	0	0	0	0	0
b2a145540c82f3b0211f2a4252e26b84	0	0	0	0	0	0	0	0	0	0	0	0	0	0	0	0	0	0	0	0	0	0	0	0	0	0	0	0	0	0	0	0	0	0	0	0	0	0	0	17	0	0	7	0	0	0	0	0	0
32849156622d624efea1b4113959d093	0	0	0	0	0	0	0	0	0	0	0	0	0	0	0	0	0	0	0	0	0	0	0	0	0	0	0	0	0	0	0	0	0	0	0	0	0	0	0	0	0	0	0	0	0	0	0	0	0
0cfb7b05e4a9603258d2531df4158a99	0	0	0	0	0	0	0	0	0	0	0	0	0	0	0	0	0	0	0	0	0	0	0	0	0	0	0	0	0	0	0	0	0	0	0	0	0	0	0	0	0	0	0	0	0	0	0	0	0
86977b932a431ef141a17e70f6606b47	0	0	0	0	0	0	0	0	0	0	0	0	0	0	0	0	0	0	0	0	0	13	0	0	0	0	0	0	0	0	0	272	50	57	20	17	14	0	0	0	0	0	0	0	0	0	0	0	0
6874aa2045793188ae1151e36b319c86	0	0	0	0	0	0	0	0	0	0	0	0	0	0	0	0	0	0	0	0	0	0	0	0	0	0	0	0	0	0	0	0	0	0	0	0	0	0	0	0	0	0	0	0	0	0	0	0	0
a1ddbf1bab788d4bfe8381b72497988b	4	0	0	0	0	0	8	0	0	0	0	0	0	0	0	0	0	0	0	0	0	0	0	0	0	0	0	0	0	0	0	0	0	0	0	0	0	0	0	0	0	0	0	0	0	0	0	0	0
74a47e9b8eee900b18f56184a676306d	0	0	0	0	0	0	0	23	0	0	0	0	0	0	0	0	0	0	0	9	0	0	0	0	0	0	0	0	0	0	0	40	9	12	28	0	0	0	0	0	0	0	0	0	0	0	0	0	13
86be6493876aa488646b79673b187cb6	0	0	0	0	0	0	0	0	0	0	0	0	0	0	0	0	0	0	0	0	0	0	0	0	0	0	0	0	0	0	0	0	0	0	0	0	0	0	0	0	0	0	0	0	0	0	0	0	0
e7ae2acda353a72ef73b408a0249c414	0	0	0	0	0	0	0	0	0	0	0	0	0	0	0	0	0	0	0	0	0	0	0	0	0	0	0	0	0	0	0	0	0	0	0	0	0	0	0	0	0	0	0	0	0	0	0	0	0
bb0d73f5b521624c1e4f9aafc963ff31	0	0	0	0	0	0	0	0	0	0	0	0	0	0	0	0	0	0	0	0	0	0	0	0	0	0	0	0	0	0	0	0	0	0	0	0	0	0	0	0	0	0	0	0	0	0	0	0	0
0b511abd7dfe1c090e49195ae5ef82a2	0	0	0	0	0	0	0	0	0	0	0	0	0	0	0	0	0	0	0	0	0	0	0	0	0	0	0	0	0	0	0	0	0	0	0	0	0	0	0	0	0	0	0	0	0	0	0	0	0
cfd18387b9cbe3385fb620b8d042f75c	0	0	0	0	0	0	0	0	7	5	0	0	0	0	0	0	0	0	0	0	0	0	0	0	0	0	0	0	0	0	0	0	0	0	0	0	0	0	0	0	0	0	0	0	0	0	0	0	0
458e798c8f1fc6661b588056b24ea7a7	0	0	0	0	0	0	0	0	0	0	0	0	0	0	0	0	15	0	0	0	0	0	13	0	12	0	15	20	38	0	0	10	11	0	0	0	0	0	0	0	0	16	21	0	0	0	0	0	14
0c9c9a3a68e095266a11150188908e4a	0	0	0	0	0	0	0	0	0	0	0	0	0	0	0	0	0	0	0	0	0	0	0	0	0	0	0	0	0	0	0	0	0	0	0	0	0	0	0	0	0	0	0	0	0	0	0	0	0
18d3c1c8c894b13badbd20d2ef818339	0	0	0	0	0	0	0	0	0	0	0	0	0	0	0	0	0	0	0	99	0	0	0	0	0	0	35	0	0	0	0	0	0	0	0	0	0	0	0	0	0	0	0	0	0	0	0	0	0
127a9494f3b4563f4ef42b8b9cbec41a	0	0	0	0	0	0	0	0	0	0	0	0	0	0	0	0	0	0	0	0	0	0	0	0	0	0	0	0	0	0	0	0	0	0	0	0	0	0	0	0	0	0	0	0	0	0	0	0	0
48a130b2c5944eb24df4bcffb753ec12	0	0	0	0	0	0	0	0	0	0	0	0	0	0	0	0	0	0	0	0	0	0	0	0	0	0	0	5	0	0	0	0	0	0	0	0	0	0	0	0	0	0	0	0	0	0	0	0	0
01b56b7d3de84fa8a9af30c0fc56659d	0	0	0	0	0	0	0	0	0	0	0	0	0	0	0	0	0	0	0	0	0	0	0	0	0	0	0	0	0	0	0	0	0	0	0	0	0	0	0	0	0	0	0	21	0	0	0	0	0
a444b65b49256bf209de6f7ab59163e3	0	0	0	0	0	0	0	0	0	0	0	0	0	0	0	0	0	0	0	0	0	0	0	0	0	0	0	0	0	0	0	0	0	0	0	0	0	0	0	0	0	0	0	0	0	0	0	0	0
b1249d904cd3f55f92180bb3f901f6ed	0	0	0	0	0	0	0	0	0	0	0	0	0	0	0	0	0	0	0	0	0	0	4	0	0	0	0	0	0	0	0	0	0	0	0	0	0	0	0	0	0	0	0	0	0	0	0	0	0
3b6f15455e069de5df737887eb6c4f0f	0	0	0	0	0	0	0	0	0	0	0	0	0	0	0	0	0	0	0	0	0	0	0	0	0	0	0	0	0	0	0	0	0	0	0	0	0	0	0	18	0	0	0	0	0	0	0	0	0
50209b25b0f5ab089a59b85f935bf017	0	0	0	0	0	0	0	96	0	0	0	0	0	0	75	0	0	0	0	0	0	0	0	0	0	0	0	0	0	0	0	0	0	0	0	0	0	0	0	0	0	0	0	0	0	0	0	0	0
41254b986b636925075e2142b1a5c4fb	0	0	0	0	0	0	0	0	0	0	0	0	0	0	0	0	0	0	0	0	0	0	0	0	0	0	0	0	0	0	0	0	0	0	0	0	0	0	0	0	0	0	0	0	0	0	0	0	0
1c973e790ac5f5cf38885106391e0cc7	0	0	0	0	0	0	0	20	0	0	0	0	0	0	0	0	0	0	0	0	0	0	0	0	0	0	0	0	0	0	0	0	0	0	0	0	0	0	0	0	0	0	0	0	0	0	0	0	0
6c1cb41ca6ae52585739341f33965cb4	0	0	0	0	0	0	0	0	0	0	0	0	0	0	0	0	0	0	0	0	0	0	0	0	0	0	0	0	0	0	0	0	0	0	0	0	0	0	0	0	0	0	0	0	0	0	0	0	0
18f635a6c0da66cbe6c38a375d6d935e	0	0	0	0	0	0	0	0	0	0	0	0	0	0	0	0	0	0	0	0	5	0	0	0	0	0	0	0	0	0	0	0	0	0	0	0	0	0	0	0	0	0	0	0	0	6	15	0	0
2d5644d658b1a489e1521506fc68e8e5	0	0	0	0	0	0	0	0	0	0	0	0	0	0	0	0	0	0	0	0	0	0	0	0	0	0	0	0	0	0	0	0	0	0	0	0	0	0	0	0	0	0	0	0	0	0	0	0	0
bb9d9b47c29e9e29947a4d343dbdd780	5	0	0	0	0	0	0	0	0	0	0	0	0	0	0	0	0	0	0	0	0	0	0	0	0	0	0	0	0	0	0	0	0	0	0	0	0	0	0	0	0	0	0	0	0	0	0	0	0
47f4fe3b35c87c31d73c02f9ed6c5ba8	0	0	0	0	0	0	0	11	0	0	0	0	0	0	0	0	0	0	0	0	0	0	0	0	0	0	0	0	0	0	0	0	0	0	0	7	0	0	0	9	0	0	0	0	0	0	0	0	0
60acdb438e8c3a6652f8ea37f9483e19	0	0	0	0	0	0	0	0	0	0	0	0	0	0	0	0	0	0	0	0	0	0	0	0	0	0	0	0	0	0	0	0	0	0	0	0	0	0	0	0	0	0	0	0	0	0	0	0	0
b53fdbce979e0c165752b51b74b435a9	0	0	0	0	0	0	0	0	0	0	0	0	0	0	0	0	0	0	0	8	0	0	0	0	16	0	0	0	0	0	0	0	0	0	0	0	0	0	0	0	8	0	0	0	7	18	0	0	0
c1fb8cbd3c7a66f25c0a94ddb870685b	0	0	0	0	0	0	0	0	0	0	0	25	0	0	0	0	0	0	0	0	4	0	0	0	0	0	0	0	0	0	0	0	0	0	0	0	5	0	0	0	0	0	0	0	0	0	0	0	0
51b0ddbd04edb4ea7ba3d06b2bd11642	0	0	0	0	0	0	0	0	0	0	0	0	0	0	0	0	0	0	0	6	0	0	0	0	0	0	0	0	0	0	0	21	0	0	0	0	21	0	0	0	0	0	0	0	0	0	0	0	0
78f3708527b6c4cf8b268c73bb5c5d7c	0	0	0	0	0	0	0	0	0	0	0	0	0	0	0	0	0	0	0	0	0	0	0	0	0	0	0	0	0	0	0	0	0	0	0	0	0	0	0	0	0	0	0	0	0	0	0	0	0
5cc330265746481c64fe0b29ae230dac	0	0	0	0	0	0	0	0	0	0	0	0	0	0	0	0	0	0	11	74	0	0	0	0	0	0	0	0	0	0	0	0	0	0	0	0	0	0	0	7	0	0	0	0	0	0	0	0	0
c8d45b7f91b54d427567bd802458c4f9	0	0	0	0	0	0	0	0	0	0	0	0	0	0	0	0	0	0	0	0	0	0	0	0	0	0	0	0	0	0	0	0	0	0	0	0	0	0	0	0	0	0	0	0	0	0	0	0	0
2381d9d75239703f4bf88c624dd08a40	0	0	0	0	0	0	0	0	0	0	0	0	0	0	0	0	0	0	0	0	0	0	0	0	31	0	0	0	7	0	0	0	0	0	0	0	0	0	0	0	0	0	0	0	0	0	0	0	0
b8af9ec934780f61d8ecb509ff6bb6bf	0	0	0	0	0	0	0	0	0	0	0	0	0	0	0	0	0	0	0	0	0	0	0	0	0	0	0	0	0	0	0	0	0	0	14	0	0	0	0	0	0	0	0	0	0	0	0	0	0
0b162941856b807d206c19d227982c01	0	0	0	0	0	0	0	0	14	0	3	0	0	0	0	0	12	0	13	14	0	0	18	0	0	0	0	0	0	5	0	2	6	3	0	0	0	0	0	25	0	31	17	5	0	0	0	0	0
9884cd66adfa016feeef988ef1b126b1	0	0	0	0	0	0	0	0	0	0	0	0	0	0	0	0	0	0	0	0	0	0	0	0	0	0	0	0	0	0	0	0	3	0	0	0	0	0	0	0	0	0	0	0	0	0	0	0	0
d21cbf69428283a934bb727ebd392305	0	0	0	0	0	0	0	0	0	0	0	0	0	0	0	0	0	0	0	0	0	0	0	0	0	0	0	0	0	0	0	0	0	0	0	0	0	0	0	0	0	0	0	0	0	0	0	0	0
e0b8212d67f7aca3440a896d2cf49f4c	0	0	0	0	0	0	0	0	0	0	0	0	0	0	0	0	0	0	0	0	0	0	0	0	0	0	4	0	0	0	0	0	0	0	0	0	0	0	0	0	0	0	0	0	0	0	0	0	0
c961a7fcb14c5cb2375e6205b8e86fc4	0	0	0	0	0	0	5	224	0	0	0	0	9	0	7	15	0	0	0	0	0	0	0	0	0	0	0	0	0	0	0	0	0	0	0	0	0	0	0	0	0	0	0	0	0	0	0	0	0
e0a79ae0df89083ad77e9262b3b24832	0	0	0	0	0	0	0	0	0	0	0	0	0	0	0	0	0	0	0	0	0	0	0	0	0	0	0	0	0	0	0	0	0	0	0	0	0	0	0	0	0	0	0	0	0	0	0	0	0
a96577316e0202eeb2b18a559cf83126	0	0	0	0	0	0	0	0	0	0	0	0	0	0	0	0	0	0	0	0	0	0	0	0	0	0	0	0	0	0	0	0	0	0	0	0	0	0	0	0	0	0	0	0	0	0	0	0	0
5f8c27ecf1e77f28319d8bb996279351	0	0	0	0	0	0	0	0	0	0	0	0	0	0	0	0	0	0	0	0	0	0	0	0	0	0	0	0	0	0	0	0	0	0	0	0	0	0	0	0	0	0	0	0	0	0	0	0	0
84ea90a04658541f76fe5aade8c5d3bd	0	0	0	0	0	0	0	0	0	0	0	0	0	0	0	0	0	0	0	0	0	0	0	0	0	0	0	0	0	0	0	0	0	0	0	0	0	0	0	0	0	0	0	0	0	0	0	0	0
4c37358bef57cf93393a8992806f3ce3	0	0	0	0	0	0	0	0	0	0	0	0	0	0	0	0	0	0	0	0	0	0	0	0	0	0	0	0	0	0	0	0	0	0	0	0	0	0	0	0	0	0	0	0	0	0	0	0	0
c4a51f469f7b5eded5647231a4a93788	0	0	0	0	0	0	0	0	0	0	0	0	0	0	0	0	0	0	0	0	0	0	0	0	0	0	0	0	0	0	0	0	0	0	0	0	0	0	0	0	0	0	0	0	0	0	0	0	0
1d082d2e56860f505fb65f80e3f6aeab	0	0	0	0	0	0	0	0	0	0	0	0	0	0	0	0	0	0	0	0	0	0	0	0	0	0	0	0	0	0	0	0	0	0	0	0	11	0	0	0	0	0	0	0	0	0	0	0	0
761654d7526e55caeceb53a95dbb39a7	0	0	0	0	0	0	0	0	0	0	0	0	0	0	0	0	0	0	0	0	0	0	0	0	0	0	0	0	0	0	0	0	0	0	0	0	0	0	0	0	0	0	0	0	9	0	0	0	0
304e5dcf1a9b437f29871b11d2b34c54	0	0	0	0	0	0	8	0	8	0	0	0	0	0	0	0	0	0	0	35	0	0	0	0	0	0	0	0	0	0	0	0	0	0	0	0	0	0	0	0	12	0	0	0	0	0	0	0	0
d908d4640d67220d4c58b96e448006d8	0	0	0	0	0	0	0	0	0	0	0	0	0	0	0	0	0	0	0	0	0	0	0	0	0	0	0	0	0	0	0	0	0	0	0	0	0	0	0	0	0	0	0	0	0	0	0	0	0
b989f1ea94c59fb96025b4ee8a837144	0	0	0	0	0	0	0	36	0	0	0	0	0	0	54	0	0	0	0	0	0	0	0	0	0	0	0	0	0	0	0	0	0	0	0	0	0	0	0	0	0	0	0	0	0	0	0	0	0
7e17ba48a8339a8758769159de74b169	0	0	0	0	0	0	0	43	0	0	0	0	0	0	14	0	0	0	0	0	0	0	0	0	0	0	0	0	0	0	0	0	0	0	0	0	0	0	0	19	0	0	7	17	0	0	0	0	0
1afd0c418c4833c2fcb3a7e28906b496	0	0	0	0	0	0	0	0	0	0	0	0	0	0	0	0	0	0	0	0	0	0	0	0	0	0	0	0	0	0	0	0	0	0	0	0	0	0	0	0	0	0	0	0	0	0	0	0	0
47d48d79fdf8b17459c5b40b8e1b8ab2	0	0	0	0	0	0	0	0	0	0	0	0	0	0	0	0	0	0	0	0	0	0	0	0	0	0	0	0	0	0	0	0	0	0	0	0	0	0	0	0	0	0	0	0	0	0	0	0	0
2cf7bbde9609f025b478a36cca7c5e56	0	0	0	0	0	0	0	32	0	0	0	0	0	0	0	0	0	0	0	0	0	0	0	0	0	0	0	0	0	0	0	0	0	0	0	0	0	0	0	0	0	0	0	0	0	0	0	0	0
3a92adce8dc6c1dbc1c15d7f5c41ad28	0	0	0	0	0	0	0	0	0	0	0	0	0	0	0	0	0	0	0	0	0	0	0	0	0	0	0	0	0	0	0	0	0	0	0	0	0	0	0	0	0	0	0	0	0	0	0	0	0
b077691d19919c8c662b8eeb172038a4	0	0	0	0	0	0	0	0	0	0	0	0	0	0	0	0	0	0	0	0	0	0	0	0	0	0	0	0	0	0	0	0	0	0	0	0	0	0	0	0	0	6	805	0	0	0	0	0	0
d8d04ab65473cd091255b2b95118cd9f	0	0	0	0	0	0	0	0	0	0	0	0	0	0	0	0	0	0	0	0	0	0	0	0	0	0	0	0	0	0	0	0	0	0	0	0	0	0	0	0	0	0	0	0	0	0	0	0	0
e02e4b3d56a678c1ddb0521c224e76db	0	0	0	0	0	0	0	0	0	0	0	0	0	0	0	0	0	0	0	0	0	0	0	0	0	0	0	0	0	0	0	0	0	0	32	46	14	0	0	0	0	0	50	0	10	0	0	0	0
8c9eb896285a9e7aa79fe1d9cc0000b3	0	0	0	0	0	0	0	0	0	0	0	0	0	0	0	0	0	0	0	0	0	0	0	0	0	0	0	0	0	0	0	0	0	0	0	0	0	0	0	0	0	0	0	0	0	0	0	0	0
36a79a2ba3f459eefd0ad698362f8144	0	0	0	0	0	0	0	0	0	0	0	0	0	0	0	0	0	0	0	0	0	0	0	0	0	0	0	0	0	0	0	0	0	0	0	0	0	0	0	0	0	0	0	0	0	0	0	0	0
74b91bda4348d94463daee6d607e84f4	0	0	0	0	0	0	0	0	0	0	0	0	0	0	0	0	0	0	0	0	0	0	7	0	0	0	0	0	0	0	0	0	39	27	36	35	0	0	5	0	0	0	14	9	33	0	0	0	10
28a83d8e8fa13503bdad42cb2ae313fd	0	0	0	0	0	0	0	0	0	0	0	0	0	0	0	0	0	0	0	0	0	0	0	0	0	0	0	0	0	0	0	0	0	0	0	0	0	0	0	0	0	0	0	0	0	0	0	0	0
8758629cad082405c7dd1985b3bedd3a	0	0	0	0	0	0	0	0	0	0	0	0	0	0	0	0	0	0	0	0	0	0	0	0	0	0	0	0	0	0	0	0	0	0	0	0	0	0	0	0	0	0	0	0	0	0	0	0	0
85925df65ed02fb598cec16dc6bcba96	0	0	0	0	0	0	0	0	0	0	0	0	0	0	17	0	0	0	0	0	0	0	0	0	0	0	0	0	0	0	0	0	0	0	0	0	0	0	0	69	0	0	0	0	0	0	0	0	0
7e88e1e8cf937dd0a297ae34ebe36777	0	0	0	0	0	0	0	0	0	0	0	0	0	0	0	0	0	0	0	0	0	0	0	0	0	0	0	0	0	0	0	0	0	0	0	0	0	0	0	0	0	0	0	0	0	0	0	0	0
21467afef0d1f9a7a4341f4afe0c281a	0	0	0	3	0	0	0	0	0	0	0	0	0	0	0	0	0	6	0	0	0	10	0	12	0	0	8	0	0	0	0	0	0	0	0	0	0	0	3	11	17	7	13	0	0	8	0	0	0
5721f9d74f70935b0c06df9542c746b7	0	0	0	0	0	0	0	10	0	0	0	0	0	0	0	0	0	0	0	0	0	0	0	0	0	0	0	0	0	0	0	0	0	0	0	0	0	0	0	0	0	0	0	0	0	0	0	0	0
c50dacaebe32e5b0ab61c43f26280cbb	0	0	0	0	0	0	0	0	0	0	0	0	0	0	0	0	0	0	0	0	0	0	0	0	0	0	0	0	0	0	0	0	0	0	0	0	0	0	0	0	0	0	0	16	0	0	0	0	0
dcba42a525f78268f22ac6e8815d249d	0	0	0	0	0	0	0	0	0	0	0	0	0	0	0	0	0	0	0	0	0	0	0	0	0	0	0	0	0	0	0	0	0	0	0	0	0	0	0	0	0	0	0	0	0	0	0	0	0
88c1b058a09e96c370a9d344db6e880c	0	0	0	0	0	0	0	0	0	0	0	0	0	0	0	0	0	0	0	0	0	0	0	0	0	0	0	0	0	0	0	0	0	0	0	0	0	0	0	0	0	0	0	0	0	0	0	0	0
e0fecf4acd59badde4255a7cd3021a45	0	0	0	0	0	0	0	0	0	0	0	0	0	0	0	0	0	0	0	0	0	0	0	0	0	0	0	0	0	0	0	0	0	0	0	0	0	0	0	0	0	0	0	0	0	0	0	0	0
65a4b17a0857dc2107041673f7b31908	0	0	0	0	0	0	0	0	0	0	0	0	0	0	0	0	0	0	0	0	0	0	0	0	0	0	0	0	0	0	0	0	0	0	0	0	0	0	0	0	0	0	0	0	0	0	0	0	0
34462cff79ed4f215ac8eb584c8df1b6	0	0	0	0	0	0	0	42	1	1	0	0	0	0	0	7	0	0	0	5	0	0	11	0	0	0	9	0	0	0	0	0	0	0	0	0	0	0	0	13	7	7	19	23	2	0	0	0	0
e6a659f06978d048c28fc969d441c045	0	0	0	0	0	0	0	0	0	0	0	0	0	0	0	0	0	0	0	0	0	0	0	0	0	0	0	0	0	0	0	0	0	0	0	0	0	0	0	0	0	0	0	0	0	0	0	0	0
41b2da32e4bca66c24d62c9c22546ef0	0	0	0	0	0	0	0	0	0	0	0	0	0	0	0	0	0	0	0	0	0	0	0	0	0	0	0	0	0	0	0	22	0	0	0	0	0	0	0	0	0	0	0	0	0	0	0	0	0
4ad8688b93735311e646ed3233211441	0	0	0	0	0	0	0	0	0	0	0	0	0	0	0	0	0	0	0	0	0	0	0	0	0	0	0	18	0	0	0	0	0	0	0	0	0	0	0	0	0	0	0	5	0	0	0	0	0
6a6d6acdf791123e87952bf5eadde77e	0	0	0	0	0	0	0	0	0	0	0	0	0	0	0	0	0	0	0	0	0	0	0	0	0	0	0	0	0	0	0	0	0	0	0	0	0	0	0	0	0	0	0	0	0	0	0	0	0
7c831e7b15c570e78292af0beb18adb0	0	0	0	0	0	0	0	785	0	0	0	0	0	0	0	0	0	0	0	0	0	0	0	0	0	0	0	0	0	0	0	0	0	0	0	0	0	0	0	0	0	0	0	0	0	0	0	0	0
69029804f6b1cccfba36d6824c91cf99	0	0	0	0	0	0	0	0	0	0	0	0	0	0	0	0	0	0	0	0	0	0	0	0	0	0	0	0	0	0	0	0	0	0	0	0	0	0	0	0	0	0	0	0	0	0	0	0	0
572cdb90b3fe02e64e06b928bd96a3c5	0	0	0	0	0	0	0	0	0	0	0	0	0	0	0	0	0	0	0	0	0	0	0	0	0	0	0	0	0	0	0	0	0	0	0	0	0	0	0	0	0	8	0	0	0	0	0	0	0
e9784af187e859826986926edc482168	0	0	0	0	0	0	0	0	0	0	0	0	0	0	0	0	0	0	0	0	0	0	0	0	0	0	0	0	0	0	0	0	0	0	0	0	0	0	0	0	0	0	0	0	0	0	0	0	0
4e450f6bb82ed14eb502cff0c11e31b2	0	0	0	0	0	0	0	0	0	0	0	0	0	0	0	0	0	0	0	0	0	0	0	0	0	0	0	0	0	0	0	0	0	0	0	0	0	0	7	0	0	0	0	0	0	0	0	0	0
0101f75c4e1384e056b6b190613b37bc	0	0	0	0	0	0	0	0	0	0	0	0	0	0	0	0	0	0	0	0	0	0	0	0	0	0	0	0	0	0	0	0	0	0	0	0	0	0	0	0	0	0	0	0	0	0	0	0	0
b8c8eef1198d8394bedd59377a5072d3	0	0	0	0	0	0	0	0	0	0	0	0	0	0	0	0	0	0	0	0	0	0	0	0	0	0	0	0	0	0	0	0	0	0	0	0	0	0	0	0	0	0	0	0	0	0	0	0	0
5b88eb3b5d90947ebde1731e48d4a72b	1	0	0	0	0	0	0	0	0	0	0	0	0	0	0	0	0	0	0	0	0	0	0	0	0	0	0	0	0	0	0	0	0	0	0	0	0	0	0	0	0	0	0	0	0	0	0	0	0
8f7a5e0270e2799027118ecd0f22ef9b	0	0	0	0	0	0	0	0	0	0	0	0	0	0	0	0	0	0	0	0	10	0	0	0	0	0	0	0	0	0	0	0	0	11	0	0	0	0	0	0	0	0	0	0	0	10	0	0	0
3c27811282da69674a992730612028f2	0	0	0	0	0	0	0	0	0	0	0	0	0	0	0	0	0	0	0	0	0	0	0	0	0	0	0	0	0	0	0	0	0	0	0	0	0	0	0	0	0	0	0	0	0	0	0	0	0
c5e5ae0c83fcda3fceab790ae5678c8d	0	0	0	0	0	0	0	55	0	0	0	36	0	71	16	0	0	0	0	0	0	0	0	0	0	0	0	0	0	0	0	0	0	0	4	0	5	0	0	0	0	0	0	0	0	0	0	0	37
1824ad76424bd107f61cca6c5a02c13e	0	0	0	0	0	0	0	0	0	0	0	0	0	0	0	0	0	0	0	0	0	0	0	0	0	0	0	0	0	0	0	0	0	0	0	0	0	0	0	0	0	0	0	0	0	0	18	0	0
2f3128fd1640dfbd5d2f8866b2b94b1a	0	0	0	0	0	0	0	0	0	0	0	0	0	0	0	0	0	0	0	82	0	0	0	0	0	0	0	0	0	0	0	0	0	0	0	0	0	0	0	0	0	0	0	0	0	0	0	0	0
6f56fa00e87b9d8d8145cab509c2fd25	0	0	0	0	0	0	0	0	0	0	0	0	0	0	0	0	0	0	0	0	0	0	0	0	0	0	0	0	0	0	0	0	0	0	0	0	0	0	0	0	0	0	0	0	0	0	0	0	0
8077ea4b8122e8c945b532d622e6a68e	0	0	0	0	0	0	0	0	0	0	0	0	0	0	0	0	0	0	0	0	0	0	0	0	0	0	0	0	0	0	0	0	0	0	0	0	0	0	0	0	0	0	0	0	0	0	0	0	0
faf055bacd6c9a36bd4ca96d5c485454	0	0	0	0	0	0	0	0	0	0	0	0	0	0	0	0	0	0	0	0	0	0	0	0	0	0	0	0	0	0	0	0	0	0	0	0	0	0	0	0	0	0	0	0	0	0	0	0	0
f249a62ab91ad495e0332d65b16741b4	0	0	0	0	0	0	0	0	0	0	0	0	0	0	0	0	0	0	0	0	0	0	0	0	0	0	0	0	0	0	0	0	0	0	0	0	0	0	0	0	0	0	0	0	0	0	0	0	0
7771f4fcaf0744f53c894147291f4e12	0	0	0	0	0	0	0	0	0	0	0	0	0	0	0	0	0	0	0	0	0	0	0	0	0	0	0	0	0	0	0	0	0	0	0	0	0	0	0	0	0	0	0	0	0	0	0	0	0
9d9e385cfc0a3d8f55d87812c7a1fdad	0	0	0	0	0	0	3	11	0	0	0	0	0	0	1	19	0	0	0	0	0	0	0	0	0	0	0	0	0	0	0	3	0	0	0	0	0	0	0	0	0	0	11	0	6	0	0	0	0
80f48d61873ca3ac8503f7e253eecfd0	0	0	0	0	0	0	0	0	0	0	0	0	0	0	0	0	0	0	0	0	0	0	0	0	0	0	0	0	0	0	0	0	0	0	0	0	0	0	0	0	0	0	0	0	0	0	26	10	64
db2d3a31365c477650ff40d629845fdf	0	0	0	0	0	0	0	16	0	0	0	0	0	0	0	0	0	0	17	0	0	0	0	0	0	0	0	0	0	0	0	0	0	0	0	0	0	0	0	0	0	0	0	15	0	0	0	0	0
eb33f785f8503952b0bd30adfe4c0c34	0	0	23	0	0	0	0	0	0	0	0	0	0	0	0	0	0	0	0	0	0	0	0	0	0	0	0	0	12	0	0	0	0	0	0	0	0	0	0	0	0	14	21	0	0	0	0	0	0
eef1eb21991d12594ca9e2b6832ca448	0	0	0	0	0	0	0	0	0	0	0	0	0	0	0	3	0	0	0	0	0	0	0	0	0	0	7	0	0	0	0	0	0	0	15	0	66	0	0	0	0	0	0	0	0	0	0	0	0
5cfb5f1b6d51cfa1d91f876ff23d66c8	0	0	0	0	0	0	0	0	0	0	0	0	0	0	0	0	0	0	0	0	0	0	0	0	0	0	0	0	0	0	0	0	0	0	0	0	0	0	0	0	0	0	0	0	0	0	0	0	0
e00a1823b1a7517568a47b883e64918c	0	0	0	0	0	0	0	0	0	0	0	0	0	0	0	0	0	0	0	0	0	0	0	0	0	0	0	0	0	0	0	0	0	0	0	0	0	0	0	0	0	0	0	0	0	0	0	0	0
1cb462511ea7b07c6da24ca87aaa372e	0	0	0	0	0	0	0	0	0	0	0	0	0	0	0	0	0	0	0	0	0	0	0	0	0	0	0	0	0	0	0	0	0	0	0	0	0	0	0	0	0	0	0	0	0	0	0	0	0
8363f0f2079c1464d50c8a50dfddef83	0	0	0	0	0	0	0	12	6	0	0	0	0	0	0	0	0	0	0	0	0	0	0	0	5	0	1	0	0	0	0	0	0	0	0	0	0	0	0	0	0	0	0	1	17	0	0	0	1
07d16ec1d28b69b79c6c1be68c925736	0	0	0	0	0	0	0	0	0	0	0	0	0	0	0	0	0	18	0	0	0	0	0	0	0	0	0	0	0	0	0	0	0	0	0	0	0	0	0	0	0	0	0	0	0	0	0	0	0
6a3fc4916487e9327ca2f5a9b580f87b	0	0	0	0	0	0	0	0	0	0	0	0	0	0	0	0	0	0	0	0	0	0	0	0	0	0	0	0	0	0	0	0	0	0	0	0	0	0	0	0	0	0	0	0	0	0	6	5	0
896160ed689add93f9f196bcb6a73640	0	0	0	0	0	0	0	0	0	0	0	0	0	0	0	0	0	0	0	0	0	12	0	0	0	0	0	0	0	0	0	0	0	0	0	0	0	0	0	0	0	0	0	0	17	0	5	0	0
a4ea95a527b2dc0961e3fda5634842c2	0	0	0	0	0	0	0	0	0	0	0	0	0	0	0	0	0	0	0	0	0	0	0	0	0	0	0	0	0	0	0	0	0	0	0	0	0	0	0	0	0	0	0	0	0	0	0	0	0
41a8d1d41ead9af2ff74e4c51561f7ef	0	0	0	0	0	0	0	33	0	0	0	0	0	0	0	0	0	0	0	0	0	0	0	0	0	0	0	0	0	0	0	0	0	0	0	0	0	0	0	0	0	0	0	0	0	0	0	0	0
995857a8cf179293c7b4331fa1b49015	0	0	0	0	0	0	0	0	0	0	0	0	0	0	0	0	0	0	0	0	0	0	0	0	0	0	0	0	0	0	0	0	0	0	0	0	0	0	0	0	0	0	0	0	0	0	0	0	0
37e8a46be663b80c4fd9d4c98226eaf4	0	0	0	0	0	0	0	0	0	0	0	0	0	0	0	0	164	83	0	0	56	0	0	0	0	0	0	0	0	0	0	0	0	0	0	0	0	0	0	0	0	0	0	0	0	0	0	0	0
4e3627f3f153d9f5b2d85c697ccc63af	0	0	0	0	0	0	0	0	0	0	0	0	0	0	0	0	0	0	0	0	0	0	0	0	0	0	0	0	0	0	0	0	0	0	0	0	0	0	0	0	0	0	0	0	0	0	0	0	0
1105720f13d41d26ea647d50c8b8e7bf	0	0	0	0	0	0	0	0	0	0	0	0	0	0	0	0	0	0	0	0	0	0	0	0	0	0	0	0	0	0	0	0	0	0	0	0	0	0	0	0	0	0	0	0	0	0	0	10	0
4d8a4f81c2378f628e7837c8f4bcea0c	0	0	0	0	0	0	0	0	0	0	0	0	0	0	0	0	0	0	0	0	0	30	0	0	14	0	28	0	0	0	0	0	0	0	0	0	0	0	24	0	0	0	0	0	0	0	0	0	0
933c4b47b550ea020f5c40d75930984d	0	0	0	0	0	0	0	0	0	0	0	0	0	0	0	0	0	0	0	0	0	0	0	0	0	0	0	0	0	0	0	0	0	0	0	0	0	0	0	0	0	0	0	0	0	0	0	0	0
bb03cd0442aa72d34de9d532db8515b7	0	0	17	0	0	0	0	0	0	0	0	0	0	0	0	0	0	0	0	0	0	0	0	0	0	0	0	0	0	0	0	0	0	0	0	0	0	0	0	0	0	0	0	0	0	0	0	0	0
3dc6cb29908103d034a43d240367fc84	0	0	0	0	0	0	0	0	0	0	0	0	0	0	0	0	0	0	0	0	0	0	0	0	0	0	0	0	0	0	0	0	0	0	0	0	0	0	0	0	0	0	0	0	0	0	0	0	0
468dca90d7ae963dc89509eb42fcf7cb	0	0	0	0	0	0	0	0	0	0	0	0	0	0	0	0	0	0	0	0	0	0	0	0	0	0	8	0	0	0	0	0	0	0	0	0	0	0	0	0	0	0	0	0	0	0	0	0	0
a9ddbc7ca29684927c9d8882026127d9	0	0	16	7	0	0	0	0	5	0	3	0	9	0	0	13	0	0	0	0	0	0	0	0	0	0	0	0	0	0	0	28	0	22	0	0	16	5	0	40	16	40	0	0	0	0	0	0	31
b6914e167d8e300e58cd750d86878a63	0	0	0	0	0	0	0	0	0	0	0	0	0	0	0	0	0	0	0	0	0	0	0	0	0	0	0	0	0	0	0	0	0	0	0	0	0	0	0	0	0	0	0	32	0	0	0	0	0
e21090b4cdb831080d487a3b10c062ad	0	0	0	0	0	0	0	0	0	0	0	0	0	0	0	0	0	0	0	0	0	0	0	0	0	0	0	0	0	0	0	50	62	94	286	146	46	0	0	0	0	0	0	0	0	0	0	0	0
e367a201e7279dee119bafaf83084c50	0	0	0	0	0	0	0	0	0	0	0	0	0	0	0	0	0	0	0	0	0	0	0	0	0	0	0	0	0	0	0	0	0	0	0	0	0	0	0	0	0	0	0	0	0	0	0	0	0
35f00bf3ff6d93071b44fb33fb2ed566	0	0	0	0	0	0	0	0	0	0	0	0	0	0	0	0	0	0	5	37	0	0	0	0	0	0	0	0	0	0	0	0	0	0	0	0	0	0	0	0	0	0	0	0	0	0	0	0	0
692b73b9ff47df206963ebdb2a4acb93	0	0	0	0	0	0	0	0	0	0	0	0	0	0	0	0	0	0	0	0	0	0	0	0	0	0	0	0	0	0	0	0	0	0	0	0	0	0	0	0	0	0	0	0	0	0	0	0	0
57ee54c83a0d7a27dc0396f550f1ce6b	4	0	0	0	0	0	0	1	0	0	0	0	0	0	0	0	0	0	0	0	0	0	0	0	0	0	0	0	0	0	0	0	0	0	0	0	0	0	0	0	28	0	0	0	0	0	0	0	0
83794617719ef46a75d72a75dce15f05	0	0	0	0	0	0	0	0	0	0	0	0	0	0	7	0	0	0	0	0	0	0	0	0	0	0	0	0	0	0	0	0	0	0	0	0	0	0	0	0	0	0	0	17	0	0	0	0	0
875ee154aafe52c3d30bcce96c082938	40	0	37	0	0	0	0	0	0	0	0	0	0	0	0	0	0	0	0	0	0	0	0	0	0	0	0	0	0	0	0	0	0	0	0	0	0	0	0	0	0	0	0	0	0	0	0	0	0
49abba175f4a8d77914f9fc611c4468c	8	0	25	0	10	0	0	0	0	0	0	0	0	0	0	0	0	0	0	16	0	20	0	0	0	23	0	0	0	0	0	0	0	0	0	0	0	0	0	0	0	0	0	0	0	0	0	0	0
9afb329607dad3255b09b59cff247c73	0	0	0	0	0	0	0	5	0	0	0	0	0	0	0	0	0	0	0	0	0	0	0	0	0	0	0	0	0	0	0	0	0	5	0	0	0	0	0	0	0	0	0	0	0	0	0	0	0
a57fcd499f03a3c4d8a6d721a77ec44b	0	0	0	0	0	0	0	0	0	0	0	0	0	0	0	0	0	0	0	0	0	0	0	0	0	0	0	0	0	0	0	0	0	0	0	0	0	0	0	0	0	0	0	0	0	0	0	0	0
4efb9047b933708df443633f01f75784	0	0	0	0	0	0	0	0	0	0	0	0	0	0	0	0	0	0	0	0	0	0	0	0	0	0	0	0	0	0	0	0	0	0	0	0	0	0	0	0	0	0	0	0	0	0	0	0	0
63827bd5493954e022e6402e0077865f	0	0	0	0	0	0	0	0	0	0	0	0	0	0	0	0	0	0	0	0	0	0	0	0	0	0	0	0	0	0	0	0	0	0	0	0	7	0	0	0	0	0	0	0	0	0	0	0	0
9270e9044a80d654aca58d566bcdae91	0	0	0	0	0	0	0	0	0	0	0	0	0	0	0	0	0	0	0	0	0	0	0	0	0	0	0	0	0	0	0	0	0	0	0	0	0	0	0	0	0	0	0	0	0	0	0	0	0
cb406d664d435c4dae6ddbf10534777f	0	0	0	0	0	0	0	1	0	0	0	0	0	0	0	0	0	0	0	0	0	0	0	0	0	0	0	0	0	0	0	0	0	0	0	0	0	0	0	14	0	0	28	2	0	0	0	0	0
3d3c607658bb28ae11eabe704c2431fa	0	0	0	0	0	0	0	0	0	0	0	0	0	0	0	0	0	0	0	0	0	0	0	0	0	0	0	0	0	0	0	0	0	0	0	29	0	0	0	0	0	21	0	0	0	0	0	0	0
b45147d27f648285b76eb7e220b4a63c	0	0	0	0	0	0	0	0	0	0	0	0	0	0	0	0	0	0	0	0	0	0	0	0	0	0	0	0	0	0	0	0	0	0	0	0	0	0	0	0	0	0	0	0	0	0	0	0	0
14d6fab03e4ebb5f5b6343a6b1836350	0	0	0	0	0	0	0	0	0	0	0	0	0	0	0	0	0	0	0	0	0	0	0	0	0	0	0	0	0	0	0	0	0	0	0	0	0	0	0	0	0	0	0	0	0	0	0	0	0
4a90e40075119d864cddfb05bd7a52aa	0	0	0	0	0	0	0	0	0	0	0	0	0	0	0	0	0	0	0	0	0	0	0	0	0	0	0	0	0	0	0	0	0	0	0	0	0	0	0	0	0	0	0	0	0	0	0	0	0
60695d2e526ca764590e9c3a4219321a	0	0	0	0	0	0	0	0	0	0	0	0	0	0	0	0	0	0	0	0	0	0	0	0	0	0	0	0	0	0	10	0	0	9	0	0	13	0	0	0	0	0	0	0	0	0	0	0	0
068dfa328406d3f6616e20fc78255c49	0	0	0	0	0	0	0	0	0	0	0	0	0	0	0	0	0	0	0	0	0	0	0	0	0	0	0	0	0	0	0	0	0	0	0	0	0	0	0	0	0	0	0	0	0	0	0	0	0
2105b09ee0353d400705f1bada81ea2c	0	0	0	0	0	0	0	0	0	0	0	0	0	0	0	0	0	0	0	0	0	0	0	0	0	0	0	0	0	0	14	10	31	13	94	0	12	0	0	0	0	0	0	0	0	0	0	0	0
307decb571e6fc03c041914694656656	0	0	0	0	0	0	0	0	0	0	0	0	0	0	0	0	0	0	0	0	0	0	0	0	0	0	0	0	0	0	0	0	0	0	0	0	0	0	0	0	0	84	0	85	0	0	0	0	0
c4a43bec379cf2255819111261baad6b	0	0	0	0	0	0	0	0	0	0	0	0	0	0	0	0	0	0	0	0	0	0	0	0	0	0	0	0	0	0	0	0	0	0	0	0	0	0	0	0	0	0	0	0	0	0	0	0	0
be4305e7905796f444fac103a8271893	0	0	0	0	0	0	0	0	0	0	0	0	0	0	0	0	0	0	0	0	0	0	0	0	0	0	0	0	0	0	0	0	0	0	0	0	0	0	0	0	0	0	0	0	0	0	0	0	0
6b7f3eec77807e25fe33a35d51ed478f	0	0	0	0	0	0	0	0	0	28	0	0	0	0	0	14	0	2	0	0	0	0	0	0	0	0	0	4	0	0	0	0	0	0	0	0	19	128	49	0	0	0	0	0	0	0	0	0	0
79a93a961f3e7c84ca4d632e0c9faa04	0	0	0	0	0	0	0	0	0	0	0	0	0	0	0	0	0	0	0	0	0	0	0	0	0	0	0	0	0	0	0	0	0	0	0	0	0	0	0	0	0	0	0	0	0	0	0	0	0
98f975177f472de0d2290f963759419b	0	0	0	0	0	0	0	0	0	0	0	0	0	0	0	0	0	0	0	0	0	0	0	0	0	0	0	0	0	0	0	0	0	0	0	0	0	0	0	0	0	0	0	0	0	0	0	0	0
b002c8644ead1c9ca037ed7369924fea	0	0	0	0	0	0	0	0	0	0	0	0	0	0	0	0	0	0	0	0	0	0	0	0	0	0	0	0	0	0	0	0	0	0	0	0	0	0	0	0	0	0	0	0	0	0	0	0	0
3af611d383a3f5de8b09d68b91241dd8	0	0	0	0	0	0	0	0	0	0	0	0	0	0	0	0	0	0	0	0	0	0	0	0	0	0	0	0	0	0	0	0	0	0	0	0	0	0	0	0	0	0	0	0	0	0	0	0	0
564b2ad8f72aca8905e51e63ec0641c7	0	0	5	0	0	0	0	35	0	0	0	0	0	0	0	0	0	0	0	0	0	0	0	0	0	0	0	0	0	0	0	0	0	0	17	0	0	0	0	0	0	0	0	0	0	0	0	0	0
f385cf8e3d14e121e4b91becf08cf6ef	0	0	0	0	0	0	0	0	0	0	0	0	0	0	0	0	0	0	0	0	0	0	0	0	0	0	0	0	0	0	0	0	0	0	0	0	0	0	0	0	0	0	0	0	0	0	0	0	0
d17e6248da429db2c04936c68a4d1b6a	0	0	0	0	0	0	0	0	0	0	0	0	0	0	0	0	0	0	0	0	0	0	4	0	10	0	9	0	0	0	0	0	0	0	0	0	0	0	0	0	0	39	0	0	0	0	0	0	0
05ae229ce23d34938841506a17a497c7	0	0	0	0	0	0	0	0	0	0	0	0	0	0	0	0	0	0	0	0	0	0	0	0	0	0	0	0	0	0	0	0	0	0	0	0	0	0	0	0	0	0	0	0	0	0	0	0	0
a9e307197188d5909e7817e350404c20	0	0	0	15	0	0	0	0	0	0	0	0	0	0	0	0	0	0	0	0	0	0	0	0	0	0	0	0	0	0	0	0	0	0	0	0	0	0	0	0	0	0	0	0	0	0	0	0	0
ef916d55abd9f72b180770b1b75ba9bc	0	0	0	0	0	0	0	0	0	0	0	0	0	0	0	0	0	0	0	0	0	0	0	0	0	0	0	0	0	0	0	0	0	0	0	0	0	0	0	0	0	0	0	0	0	0	0	0	0
fc6409db4220a0681bb01d9cacb28b40	0	0	0	0	0	0	0	0	0	0	0	0	0	0	0	0	0	0	0	0	0	0	0	0	0	0	0	0	0	0	0	0	0	0	0	0	0	0	0	0	0	0	0	0	0	0	0	0	0
ad265d36adc47cb7072f15c40fc1450e	0	0	0	0	0	0	0	0	0	0	0	0	0	0	0	0	0	0	0	0	0	0	0	6	0	0	0	0	0	0	0	0	0	0	0	0	0	4	2	5	6	8	5	8	0	0	0	0	0
41afd9b2805262c791a4d78cabd56267	0	0	0	0	0	0	0	0	0	0	0	0	0	0	0	0	0	0	0	40	0	0	0	0	0	0	0	0	0	0	0	0	0	0	0	0	0	0	0	0	0	0	0	0	0	0	0	0	0
ee313639f05fdf2f44cf4b1c5594f4d4	0	0	0	0	0	0	0	0	0	0	0	0	0	0	0	0	0	0	0	0	0	0	0	0	0	0	0	0	0	0	0	0	0	0	0	0	0	0	0	0	0	0	0	0	0	0	0	0	0
faedc467a1be6bd5bcde0bbc2b667620	0	0	12	0	0	0	0	0	0	0	0	0	0	0	0	0	0	17	0	0	0	0	0	0	0	0	0	0	0	0	0	0	0	0	0	0	0	0	0	0	0	3	0	0	0	0	0	0	0
7fe3aa57ca2f400dd8adc4623e653740	0	0	0	0	0	0	0	0	0	0	0	0	0	0	0	0	0	0	0	0	0	0	0	0	0	0	30	0	0	0	0	0	0	0	0	0	0	0	0	0	0	0	0	0	0	0	0	0	0
05052d240ef4de416a5e45a22e227d43	0	0	0	0	0	0	0	0	0	0	0	0	0	0	0	0	0	0	0	0	0	0	0	0	0	0	0	0	0	0	0	0	0	0	0	0	0	0	0	0	0	0	0	0	0	0	0	0	0
0db0e403d9c316f63f96b4b7934a147d	0	0	10	0	0	0	0	0	0	0	0	0	0	0	0	0	0	0	0	0	0	0	0	0	0	0	0	0	0	0	0	0	0	0	0	0	0	0	0	0	0	0	0	0	0	0	0	0	0
e6536c95f60e4c537acd8dd431e207cb	0	0	6	0	0	0	0	5	0	0	0	0	0	0	0	0	0	0	0	0	0	0	0	0	0	0	0	0	0	0	0	0	0	0	0	0	0	0	0	0	0	0	0	6	0	0	0	0	0
77a8fa44714ac6f832b0e443f8d213e1	0	0	0	0	0	0	0	0	0	0	0	0	0	0	0	0	0	0	0	0	0	0	0	0	0	0	0	0	0	0	0	0	0	0	0	0	0	0	0	0	0	0	0	0	0	0	0	0	0
b155ca8ebcfb7fe90637c8f7ad8cb874	17	0	248	51	61	0	0	0	0	0	0	0	0	0	0	0	0	0	0	0	0	0	0	0	0	0	0	0	0	0	0	0	0	0	0	0	0	0	0	0	0	0	0	0	0	0	0	0	0
c390e0d1b490994b63b2a5b49ff5ffe9	0	0	0	0	0	0	0	0	0	0	0	0	0	0	0	0	0	0	0	0	0	0	0	0	0	0	0	0	0	0	0	0	0	0	0	0	0	0	0	0	0	0	0	0	0	0	0	0	0
592a4be8ea15922d4bebeea5e86c0d19	0	0	0	0	0	0	0	0	0	0	0	0	0	0	0	0	0	0	0	0	0	0	0	0	0	0	0	0	0	0	0	0	0	0	0	0	0	0	0	0	0	0	0	0	0	0	0	0	0
bb6256cbdd5da8e93746f13149120551	0	0	0	0	0	0	0	0	0	0	0	0	0	0	0	0	0	0	0	0	0	0	0	0	0	0	0	0	0	0	0	0	0	0	0	10	0	0	0	0	0	0	0	0	0	0	0	0	27
a6d01590e6c8b0dc0cbf10e43938a9f6	0	0	0	0	0	0	0	0	0	0	0	0	0	0	0	0	0	0	0	0	0	0	0	0	0	0	0	0	0	0	0	0	0	0	0	0	0	0	0	0	0	0	0	0	0	0	0	0	0
7b1044a47e94e7ea1cd9c947899f0f77	0	0	0	0	0	0	0	0	0	0	0	0	0	0	0	0	0	0	0	0	0	0	0	0	0	0	0	0	0	0	0	0	0	0	0	0	0	0	0	0	0	0	0	0	0	0	0	0	0
94e0a348b745c43971f27330c20ba322	0	0	0	0	0	0	0	0	0	0	0	0	0	0	0	0	0	0	0	0	0	0	0	0	0	0	0	0	0	0	0	0	0	0	0	0	0	0	0	0	0	0	0	0	0	0	0	0	0
2a84de592ff8f9b07177b291088c5732	0	0	0	0	0	0	0	24	0	0	0	0	0	14	0	0	0	0	0	0	0	0	0	0	0	0	0	0	0	0	0	0	0	0	0	0	0	0	0	32	0	0	23	21	0	0	0	0	0
ffa0ac317d7602137b8b8566ae392563	0	0	0	0	0	0	0	0	0	0	0	0	0	0	0	0	0	0	0	0	0	0	0	0	0	0	0	0	0	0	0	0	0	0	0	0	0	0	0	0	0	0	0	0	0	0	0	0	0
ee4d69887b189e62e255a96a55582235	0	0	0	0	0	0	0	0	0	0	0	0	0	0	0	0	0	0	0	0	0	0	0	0	0	0	0	0	0	0	0	0	0	0	0	0	0	0	0	0	0	0	0	0	0	0	0	0	0
fcde4d7936caccade317b1bbd5da82bc	0	0	0	0	0	0	0	0	0	0	0	0	0	0	0	0	0	0	0	0	0	0	0	0	0	0	0	0	0	0	0	0	0	0	0	0	0	0	0	0	0	0	0	0	0	0	0	0	0
1019bf5914f422e50935589b3fe332a3	0	0	0	0	0	0	0	0	0	0	0	0	0	0	0	0	0	0	0	0	0	0	0	0	0	0	0	0	0	0	0	0	0	0	0	0	0	0	0	0	0	0	0	0	0	0	34	0	52
ef9c04a68bc83243b0bf93728dc823d7	0	0	0	0	0	0	0	0	0	0	0	0	0	0	0	0	0	0	0	0	0	0	0	0	0	0	0	0	0	0	0	0	0	0	0	0	0	0	0	0	0	0	0	0	0	0	0	0	9
1530595ce232fb2232ccc61c54084363	0	0	0	0	0	0	0	0	0	0	0	0	0	0	0	0	0	0	0	0	0	0	0	0	0	0	0	0	0	0	0	0	0	0	0	0	0	0	0	0	0	0	0	0	0	0	0	0	0
2d134f983004a4a4d5e4c4b14c098c48	0	0	0	0	0	0	0	0	0	0	0	0	0	0	0	0	0	0	0	0	12	0	0	0	0	0	0	0	0	0	0	0	0	0	0	0	0	0	0	0	0	0	0	9	0	0	0	0	0
2778f83d4fff7468eb872e924fde7c10	0	0	0	0	0	0	0	0	0	0	0	0	0	0	0	0	0	0	0	0	0	0	0	0	0	0	0	0	0	0	0	0	0	0	0	0	0	0	0	0	0	0	0	0	0	0	0	0	0
e2570feeb0d0ffded76c04f6ef9654b0	0	0	4	0	0	0	0	0	0	0	0	0	0	0	0	0	0	0	0	0	0	0	0	0	0	25	0	0	0	0	0	0	0	0	0	0	0	0	0	0	0	0	0	0	0	0	0	0	0
e7bc21fc0496fa7e01981ad69cee8940	2	0	7	0	3	0	0	9	0	4	0	0	0	0	5	0	0	0	0	0	0	0	0	0	0	0	0	0	0	0	0	0	0	0	0	0	0	0	0	0	0	0	8	28	0	0	0	0	0
9aaef128fc82c3268df4a14dfc02de5d	15	0	12	0	0	0	0	0	0	0	0	0	0	0	0	0	0	0	0	0	0	0	0	0	0	0	0	0	0	0	0	0	0	0	0	0	0	0	0	0	0	0	0	0	0	0	0	0	0
81bb25a34e5204fdcd819e19a7ff0ba9	0	0	0	0	0	0	0	0	0	0	0	0	0	0	0	0	0	0	0	0	0	0	0	0	0	0	0	0	0	0	0	0	0	0	0	0	0	0	0	0	0	0	0	0	0	0	0	0	0
88dfdd5338ecbdba682cc01d33c30c61	0	0	0	0	0	0	0	0	0	0	0	0	0	0	0	0	0	0	0	0	0	0	0	0	0	0	0	0	0	0	0	0	0	34	0	0	0	0	0	0	0	0	0	0	0	0	0	0	0
0270326ee96b7064a875b50586b7633f	0	0	0	0	0	0	0	0	9	0	0	30	0	0	0	0	0	0	7	0	0	10	0	0	0	0	0	0	0	0	0	0	0	0	0	9	0	0	0	6	7	12	0	0	0	0	0	0	0
1ab252aae8ce99f102e3405d209bc7f7	0	0	0	0	0	0	0	0	0	0	0	0	0	0	0	0	0	0	0	7	0	0	0	0	0	0	0	0	0	0	0	0	0	0	0	0	0	0	41	0	0	0	9	0	0	0	0	0	0
2fbb05bb0a40916a3f534d13e1ee42b0	0	0	0	0	0	0	0	0	0	0	0	0	0	0	0	0	0	0	0	0	0	0	0	0	0	0	0	0	0	0	0	0	0	0	0	0	0	0	0	0	0	0	0	0	0	0	0	0	0
a18a645a45a2f643a8f87cb2983daffa	0	0	9	0	0	0	0	0	0	0	0	0	0	0	0	0	0	0	0	0	0	0	0	0	0	0	0	0	0	0	0	0	0	0	0	0	0	0	0	0	0	0	0	0	0	0	0	0	0
e1d1988cde068366c96d8dae1cb92cb8	0	0	0	0	0	0	0	0	0	0	0	0	0	0	0	0	0	0	0	0	0	0	0	0	0	0	0	0	0	0	0	0	0	0	0	0	0	0	0	0	0	0	0	0	0	0	0	0	0
dba3318a7cf70e77bff16b7706282577	0	0	0	0	0	0	0	0	0	0	0	0	0	0	0	0	0	0	0	0	0	0	0	0	0	0	0	0	0	0	0	0	0	0	0	0	0	0	0	0	0	0	0	0	0	0	0	0	0
05be9a3ea877837ce6a0db87c682511e	0	0	0	0	0	0	0	0	0	0	0	0	0	0	0	0	0	0	0	0	0	0	0	0	0	0	0	0	0	0	0	0	0	0	0	0	0	0	0	0	0	0	0	0	0	0	0	0	0
cc14722039a8435836671c8e9dd7bc9f	0	0	0	0	0	0	0	0	0	0	0	0	0	0	0	0	0	0	0	0	0	0	0	0	0	0	0	0	0	0	0	0	0	0	0	0	0	0	0	0	0	0	0	0	0	0	0	0	0
0d746d21fc1a6cdbc61e17c0f7a9e88c	0	0	0	0	0	0	0	0	0	0	0	0	0	0	0	0	0	0	0	0	0	0	0	0	0	0	0	0	0	0	0	0	0	0	0	0	0	0	0	0	0	0	0	0	0	0	0	0	0
e3d976e1aee2789e25b3c9d3c65afaef	0	0	0	0	0	0	0	0	0	0	0	0	0	0	0	0	6	0	8	7	0	0	0	0	12	19	7	0	0	0	0	0	0	0	6	0	0	0	0	0	0	6	0	13	0	0	6	0	0
12ebcace2c70d1b2b78b60dde5a939bc	0	0	0	0	0	0	0	0	0	0	0	0	0	0	0	0	0	0	0	0	0	0	0	0	0	0	0	0	0	0	0	0	0	0	0	0	0	0	0	0	0	0	0	0	0	0	0	0	0
4808d6ee5cf092d606db3cf8ad63ac91	0	0	0	0	0	0	0	0	0	0	0	0	0	0	0	0	0	0	0	0	0	0	0	0	0	0	0	0	0	0	0	0	0	0	0	0	0	0	0	0	0	0	0	0	0	0	0	0	0
c20c0500a9d9f4aef60785ab4e30fe4d	0	0	0	0	0	0	0	0	0	0	0	0	0	0	0	0	0	0	0	0	0	0	6	0	0	0	8	0	0	0	0	0	0	0	0	0	0	0	0	0	0	0	0	0	0	0	0	0	0
f6a3d3ffb1465e06302010b6b4306b29	0	0	0	0	0	0	0	0	0	0	0	0	0	0	0	0	0	0	0	0	0	0	0	0	0	0	0	0	0	0	0	0	0	0	0	0	0	0	0	0	0	0	0	0	0	0	0	0	0
5cc50f9a490b9c7b5cfa4e10076dbe5d	0	0	0	0	0	0	0	0	0	0	0	0	0	0	0	0	0	0	0	0	0	0	0	0	0	0	0	0	0	0	0	0	0	0	0	0	0	0	0	0	0	0	0	0	0	0	0	0	0
6fc250f5aa21d7360b4859acef718036	0	0	0	0	0	0	0	0	0	0	0	0	0	0	0	0	0	0	0	0	0	0	0	0	0	0	0	0	0	0	0	0	0	0	0	0	0	0	0	0	0	0	0	0	0	0	0	0	0
8a925b653f9bddafc463645565961ec7	0	0	0	0	0	0	0	0	0	0	0	0	0	0	0	0	0	0	0	0	0	0	0	0	0	0	0	0	0	0	0	0	0	0	0	0	0	0	0	0	0	0	0	0	0	0	0	0	0
cb2226a2146a4f3d101a623370a1294f	0	0	0	0	0	0	0	0	0	0	0	0	0	0	0	0	0	0	0	0	0	0	0	0	0	0	0	0	0	0	0	0	0	0	0	0	0	0	0	0	0	0	0	0	0	0	0	0	0
704304a328274615f04ed46b4964130e	0	0	0	0	0	0	0	0	0	0	0	0	0	0	0	0	0	0	0	0	0	0	0	0	0	0	0	0	0	0	0	0	0	0	0	0	0	0	0	0	0	0	0	0	0	0	0	0	0
1e784c7d5c39fb17e2eca7ec00818552	0	0	0	0	0	0	0	0	0	0	0	0	0	0	0	0	0	0	0	0	0	0	0	0	0	0	0	0	0	0	0	0	0	0	0	0	0	0	0	0	0	0	0	0	0	0	0	0	0
24e7f1ed1814c0f1e5f5c2f287c8d97e	0	0	57	14	0	0	0	0	0	0	0	0	0	0	0	0	0	0	0	0	0	0	48	7	49	48	0	0	0	0	0	3	0	0	0	0	0	0	0	0	0	0	0	0	0	0	0	0	0
bc6c4f186723c36d5271ea62d8d526e6	0	0	0	0	0	0	0	0	0	0	0	0	0	0	0	0	0	0	0	0	0	0	0	0	0	0	0	0	0	0	0	0	0	0	0	0	0	0	0	0	0	0	0	0	0	0	0	0	0
239b6f895ec1367cbfdeb3875521a430	0	0	0	0	0	0	0	0	0	0	0	0	0	0	0	0	0	0	0	0	0	0	0	0	0	0	0	0	0	0	0	0	0	0	0	0	0	0	0	0	0	0	0	0	0	0	0	0	0
599a67ae191ed79641f816cdd5a3ed7c	0	0	0	0	0	0	0	0	0	0	0	0	0	0	0	0	0	0	0	0	0	0	0	0	0	0	0	0	0	0	0	0	0	0	0	0	0	0	0	0	0	0	0	0	0	0	0	0	0
7e82a57fd0a1701f2b52e18ccae71e32	0	0	0	0	0	0	0	0	0	0	0	0	0	0	0	0	0	0	0	28	0	0	0	0	0	0	0	0	0	0	0	0	0	0	0	0	0	0	0	0	0	0	0	0	0	0	0	0	0
4f33c0597a089543990dbff2dcc15f8c	0	0	0	0	0	0	0	0	0	0	0	0	0	0	0	0	0	0	0	0	0	0	0	0	0	0	0	0	0	0	0	0	0	0	0	0	0	0	0	0	0	0	0	0	0	0	0	0	0
0f20424a56b68e4ddc914f69709f727b	0	0	0	0	0	0	0	0	0	0	0	0	0	0	0	0	0	0	0	0	0	0	0	0	0	0	0	0	0	0	0	0	0	0	0	0	0	0	0	0	0	0	0	0	0	0	0	0	0
00c1e9d891954a681859af739a0a8720	0	0	0	0	0	0	0	0	0	0	0	0	0	0	0	0	0	0	0	0	0	0	0	0	0	0	0	0	0	0	0	0	0	0	0	0	125	127	103	0	0	0	0	269	0	0	0	0	0
e61b0517d7a86542a79c81da4decafe9	0	0	0	0	0	0	0	0	0	0	0	0	0	0	0	0	0	0	0	0	0	0	0	0	0	0	0	0	0	0	0	0	0	0	0	0	0	0	0	0	0	0	0	0	0	0	0	0	0
ed782e0f5d0064d09e2df899aaaccc3f	0	0	0	0	0	0	0	0	0	0	0	0	0	0	0	0	0	0	0	0	0	0	0	0	0	0	0	0	0	0	0	1	0	0	0	0	0	0	0	0	5	0	0	0	0	0	0	0	6
6859019e76b8486dcb85eb0605f29adf	0	0	0	0	0	0	0	0	0	0	0	0	0	0	0	0	0	0	0	0	0	0	0	0	0	0	0	0	0	0	0	0	0	0	0	0	0	0	0	0	0	0	0	0	0	0	0	26	11
c6ce082d1dc059102fd93d75ffcb756b	11	0	0	0	0	0	0	0	0	0	0	0	0	0	0	0	0	0	0	0	0	0	4	0	0	0	0	0	0	0	0	0	0	0	0	0	0	0	0	0	0	0	0	0	36	0	0	0	9
decdd862a478ec9c9abd8d14311e56bb	0	0	0	0	0	0	0	0	0	0	0	22	0	0	0	0	0	0	0	0	0	0	0	0	0	0	0	0	0	0	0	0	0	0	0	0	0	0	0	0	16	0	0	0	0	0	0	0	0
4f4a1ff25a2f6328dd80d4fd2df91745	0	0	0	0	0	0	0	0	0	0	0	0	0	0	0	0	0	0	0	11	0	0	0	0	0	0	17	5	0	0	0	0	0	0	22	0	4	0	0	0	0	0	6	0	0	0	0	11	0
d25422d479a02d2abbf23d0ee2877ad9	0	0	0	0	0	0	0	0	0	0	0	0	0	0	0	0	0	0	0	32	0	0	0	0	0	0	0	0	0	0	0	0	0	0	24	0	24	0	0	0	0	0	0	0	0	0	0	0	0
7319e32c66ca4c72a65ecebf787081be	0	0	0	0	0	0	0	0	0	0	0	0	0	0	0	0	0	0	0	0	0	0	0	0	0	0	0	0	0	0	0	0	0	0	0	0	0	0	0	0	0	0	0	0	0	0	0	0	0
76f87fed33fe7c9363358de625cb6391	0	0	0	0	0	0	0	0	0	0	0	0	0	0	0	0	0	0	0	0	0	0	0	0	0	0	0	0	0	0	0	25	0	0	0	14	6	0	0	0	0	0	0	0	0	0	0	36	0
95335213ca68ab3d375db7e07f20b2ec	0	0	0	0	0	0	0	0	0	0	0	0	0	0	0	0	0	0	0	0	0	0	0	0	0	0	0	0	0	0	0	0	0	0	0	0	0	0	0	0	0	0	0	0	0	0	0	0	0
b06d805c2159c049f559904d9e0b9ebc	0	0	0	0	0	0	0	0	0	0	0	0	0	0	0	0	0	0	0	0	0	0	6	0	0	0	0	0	0	0	0	0	0	0	0	0	0	0	0	0	0	0	0	0	0	0	0	0	0
3140aa17bc8db2bf75ff6789e3958f8a	0	0	8	0	0	0	0	0	0	0	0	0	0	0	0	0	0	0	0	0	0	0	0	0	0	8	0	0	0	0	0	0	0	0	0	0	0	0	0	8	0	0	6	0	0	0	0	0	0
4ad024d3412a020faa9b3349155e427e	0	0	0	0	0	0	0	10	0	3	0	0	0	0	0	0	0	0	0	20	0	0	0	0	6	0	0	0	0	0	4	0	0	0	8	0	0	0	0	0	0	4	0	0	0	0	0	0	0
4b5ea53e01e2eba842cb53f6c0a86146	0	0	5	0	0	0	0	0	0	5	0	0	0	0	10	0	0	6	0	0	6	0	0	0	0	0	0	0	0	3	0	0	0	0	0	0	3	0	0	0	0	0	0	0	0	0	0	3	10
16bc10972d834165a1f2e43fde6f1c69	0	0	0	0	0	0	0	0	0	0	0	0	0	0	0	0	0	0	0	0	0	0	0	0	0	0	0	0	0	0	0	0	0	0	0	0	0	0	0	0	0	0	0	0	6	0	0	0	0
b36a6fb605ec933a7ca2c29dad6ed433	0	0	0	0	0	0	0	1	0	0	0	0	0	0	0	0	0	0	0	0	0	0	0	0	9	0	0	0	0	0	0	0	0	0	0	0	0	0	0	0	0	0	0	0	0	0	0	0	0
5479ac4b7a901a0d8e1fcafb5a00192e	0	0	0	0	0	0	0	0	0	0	0	0	0	0	0	0	0	0	0	0	0	0	0	0	0	0	0	0	0	0	0	0	0	0	0	0	0	0	0	0	0	0	0	0	0	0	0	0	0
272a87ba33e2004d5592d4f15cff9309	0	0	0	0	0	0	0	6	0	0	0	0	0	0	0	0	0	0	0	0	0	0	0	0	0	0	0	7	0	0	0	0	0	0	0	0	0	0	0	0	0	0	0	0	0	0	0	0	0
887938010e8bcf7d9ac8341167369dd7	0	0	0	0	0	0	0	0	0	0	0	0	0	0	0	0	0	0	0	0	0	0	0	0	0	0	0	0	0	0	0	0	0	0	0	0	0	0	0	0	0	0	0	0	0	0	0	0	0
35cc7639d3e46ba626e5176eaba7abcb	0	0	0	0	0	0	0	0	0	0	0	0	0	0	0	0	0	0	0	0	0	0	0	0	0	0	0	0	0	0	0	0	0	0	0	0	0	0	0	0	0	0	0	0	0	0	0	0	0
8a0313fc4b7e7779251c9bb672b13dfe	0	0	0	0	0	0	0	0	0	0	0	0	0	0	0	0	0	0	0	0	0	0	0	0	0	0	0	0	0	0	0	0	0	0	0	0	0	0	0	0	0	0	0	0	0	0	0	0	0
f837a8c98dd5b0941bef4955ed400277	0	0	0	0	0	0	0	0	0	0	0	0	0	0	0	0	0	0	0	0	0	0	0	0	0	0	0	0	0	0	0	0	0	0	0	0	0	0	0	0	0	110	0	0	0	0	0	0	0
61c6da2c48f7f02ab878b6a867bf2642	0	0	0	0	0	0	0	0	0	0	0	0	0	0	0	0	0	0	0	0	0	0	0	0	0	0	0	0	0	0	0	0	0	0	0	0	0	0	0	0	0	0	0	0	0	0	0	0	0
e95917818d7cdc8ee6e70fd63a6c1e79	3	0	0	0	0	0	0	0	0	0	0	0	0	0	0	0	0	0	0	0	7	0	0	0	0	39	0	0	0	0	0	0	0	0	0	0	0	0	0	0	0	0	0	0	0	0	3	0	6
d6473e8ed922c7a17c6c93d6792432bf	0	0	0	0	0	0	0	0	0	0	0	0	0	0	0	0	0	0	0	0	0	0	0	0	0	0	0	0	0	0	0	0	0	0	0	0	0	0	0	0	0	0	0	0	0	0	0	0	0
3e36042aeb16aadbb235534ddb9de864	0	0	0	0	0	0	0	0	0	0	0	0	0	0	0	0	0	0	0	0	0	0	0	0	0	0	0	0	0	0	0	0	0	0	0	0	0	0	0	0	0	0	0	0	0	0	0	0	0
142a21365a304d37c8f8cf0c65584b5a	0	0	12	0	0	0	0	0	0	0	0	0	0	0	5	6	0	0	0	13	0	0	0	0	0	0	0	0	0	0	0	0	0	0	0	0	0	0	0	0	0	0	0	17	0	22	0	0	0
8a7486c89277c5e1c4766a65bdd74fa7	0	0	0	0	0	0	0	0	0	0	0	0	0	0	0	0	0	5	0	0	0	23	17	0	0	28	28	0	0	0	0	0	0	0	0	0	0	0	12	0	21	0	0	0	0	0	0	0	0
dc8e27e05e981c5497b214fcf85006f5	0	0	0	0	0	0	0	0	0	0	0	0	0	0	0	0	0	0	0	0	0	0	0	0	0	0	0	0	0	0	0	0	0	0	0	0	0	0	0	0	0	0	0	0	0	0	0	0	0
74a51e7659880db1934b58669a50f19f	0	0	0	0	0	0	0	0	0	0	0	0	0	0	0	0	0	0	0	0	0	0	0	0	0	0	0	0	0	0	0	0	0	0	0	0	0	0	0	0	0	0	0	0	0	0	0	0	0
627db59ef610ff4c3cec6566c4cd7dd0	0	0	0	0	0	0	0	14	0	0	0	0	0	0	9	0	0	0	0	0	7	0	6	0	0	0	8	0	0	0	4	0	0	0	5	0	0	0	0	0	0	0	6	0	0	22	0	0	0
96cd6a07354a267b7f240bb5b173e1eb	0	0	0	0	0	0	0	0	0	0	0	0	0	0	0	0	0	0	0	0	0	0	0	0	0	0	0	0	0	0	0	0	0	0	0	0	0	0	0	0	0	0	0	0	0	0	0	0	0
2bef42704dbb723613aa62ee6c87a517	0	0	0	0	0	0	0	0	0	0	0	0	0	0	0	0	0	0	0	0	0	0	0	0	0	0	0	0	0	0	0	0	0	0	0	0	0	0	0	0	0	0	0	0	0	0	0	0	0
a64e50d7790ba83d06f28a41094d04e2	5	0	0	9	0	0	0	0	0	0	0	0	0	0	0	0	0	0	0	20	0	15	0	0	0	0	0	8	0	0	0	0	0	0	0	0	0	0	0	17	0	0	0	0	0	0	0	0	0
fac52a6576e743719ee9c1e75d46f9ec	0	0	0	0	0	0	0	0	0	0	0	0	0	0	0	0	0	0	0	0	0	0	0	0	0	0	0	0	0	0	0	0	0	0	0	0	0	0	0	0	0	0	0	0	0	0	0	0	0
4ca015a011e7a3f5f9ae04f8540b8d71	0	0	0	0	0	0	0	0	0	0	0	0	0	0	0	0	0	0	0	0	0	0	0	0	0	0	0	0	0	0	0	0	0	0	0	0	0	0	0	0	0	0	0	0	0	0	0	0	0
34f04a271587132737c31409bf6d7939	0	0	0	0	0	0	0	0	0	0	0	0	0	0	0	0	0	0	0	3	0	0	5	0	0	0	3	0	0	0	0	0	0	0	0	10	0	0	10	0	0	0	0	0	0	0	0	0	0
84a1747de368007914af1e2270306656	0	0	0	0	0	0	0	0	0	0	0	0	0	0	0	0	0	0	0	0	0	0	0	0	0	0	0	0	0	0	0	0	0	0	0	0	0	0	0	0	0	0	0	0	0	0	0	0	0
894f42c66415e38ff7de1c869ade07c9	0	0	0	0	0	0	0	0	0	0	0	0	0	0	0	0	0	0	0	0	0	0	0	0	0	0	0	0	0	0	0	0	0	0	0	0	0	0	0	0	0	0	0	0	0	0	0	0	0
89da9e005a745c104070d5433aaef6d5	0	0	0	0	0	0	0	0	0	0	0	0	0	0	0	0	0	0	0	0	0	0	0	0	0	0	0	0	0	0	2	77	0	3	0	13	0	0	0	0	0	0	0	0	0	0	0	0	0
8fbe6924f19bf0a5917abfd5f22c1319	0	0	0	0	0	0	0	0	0	0	0	0	0	0	0	0	0	0	0	0	0	0	0	0	0	0	0	0	0	0	0	0	0	0	0	0	0	0	0	0	0	0	0	0	0	0	0	0	0
df66818dd20afc5577a198813c6d54d2	0	0	0	0	0	0	0	0	0	0	0	0	0	0	0	0	0	0	0	0	0	0	0	0	0	0	0	0	0	0	0	0	0	0	0	0	0	0	0	0	0	0	0	0	0	0	0	0	0
df87ad65dd599b4c63b2a86db012455e	0	0	0	0	0	0	0	0	0	0	0	0	0	0	0	0	0	0	0	0	0	0	0	0	0	0	0	0	0	0	0	0	0	0	0	0	0	0	0	0	0	0	0	0	0	0	0	0	0
9aa09613ba0629e0237afb983c99c97d	0	0	0	0	0	0	0	0	0	0	0	0	0	0	0	0	0	0	0	0	0	0	0	0	0	0	0	0	0	0	0	0	0	0	0	0	0	0	0	0	0	0	0	0	0	0	0	0	0
e096bb66148c63d5e109bb8675cf4052	0	0	0	0	0	0	0	0	0	0	0	0	0	0	0	0	0	0	0	0	0	0	0	0	0	0	0	0	0	0	0	0	0	0	0	0	0	0	0	0	0	0	0	0	0	0	0	0	0
717b78a13bbb204cf9ed3f9cc665bcd6	0	0	0	0	0	0	0	0	0	0	0	0	0	0	0	0	0	0	0	0	0	0	0	0	0	0	0	0	0	0	0	0	0	0	0	0	0	0	0	0	0	0	0	0	0	0	0	0	0
93f69a19ddc44ac95acc0d4422633218	0	0	0	0	0	0	0	0	0	0	0	0	0	0	0	0	0	0	0	0	0	0	0	0	0	22	0	0	0	0	117	30	0	0	0	0	0	0	0	0	0	0	0	0	0	0	0	0	0
e5bd05fdd1d19b754cb31c0a321ec3f8	0	0	0	0	0	0	0	0	0	0	0	0	0	0	0	0	0	0	0	0	0	0	0	0	0	20	0	0	0	0	0	0	0	0	0	0	0	0	0	0	0	0	0	0	0	0	0	0	0
e5fc5eb67317ca07e20b185daf53fe26	0	0	0	0	0	0	0	81	0	0	0	0	0	0	13	5	0	0	0	0	0	0	0	0	0	0	0	0	0	0	0	0	0	9	40	0	20	0	0	0	0	0	22	0	0	0	0	0	0
be353a399d6a344d73c44183e60f4d36	0	0	0	0	0	0	0	0	0	0	0	0	0	0	0	0	0	0	0	0	0	0	0	0	0	0	0	0	0	0	0	0	0	0	0	0	0	0	0	0	0	0	0	0	0	0	0	0	0
5ef6294ef23502501362394746f7aa73	0	0	0	0	0	0	0	0	0	0	0	0	0	0	0	0	0	0	0	0	0	0	0	0	0	0	0	0	0	0	0	0	0	0	0	0	0	0	0	0	0	0	0	0	0	0	0	0	0
a3af572c1675a48b0b8db24eca038918	0	0	0	0	0	0	0	0	0	0	0	0	0	0	0	0	0	0	0	0	0	0	0	0	0	0	0	0	0	0	0	0	0	0	0	0	0	0	0	0	0	0	0	0	0	0	196	0	57
fcd9dfe8d416c25bb6b4c04403824c81	0	0	0	0	0	0	5	0	0	0	0	0	0	0	0	0	0	0	0	0	0	0	0	0	0	0	0	0	0	0	0	0	0	0	0	0	0	0	0	0	0	0	0	0	0	0	0	0	0
fa5b4bfc6416e8caf35ff6af58983b88	0	0	0	0	0	0	0	0	0	0	0	0	0	0	0	0	0	0	0	0	0	0	0	0	0	0	0	0	0	0	0	0	0	0	0	0	0	0	0	0	0	0	0	0	0	0	0	0	0
48e4afbbb488efc234b3cf369f8f519c	0	0	0	0	0	0	0	0	0	0	0	0	0	0	0	0	0	0	0	0	0	0	0	0	0	0	0	0	0	0	0	0	0	0	0	0	0	0	0	0	0	0	0	0	0	0	0	0	0
fed7c4fc2f93c7b17d09a50e9a757cc7	0	0	0	0	0	0	0	0	7	0	0	17	0	0	0	0	0	4	0	0	0	0	8	0	0	0	0	0	9	0	0	0	0	0	0	10	0	0	0	0	7	0	0	0	0	51	18	0	0
351b6b1ed52558ab586da68aa453168e	0	0	0	0	0	0	0	14	0	0	4	0	0	0	0	0	0	0	0	6	0	9	0	0	0	0	0	0	9	0	0	0	0	0	0	0	0	0	0	0	10	10	0	0	0	0	0	0	16
5788b8f7d9fcf5694bb4a8c12cc47170	0	0	0	0	0	0	0	0	0	0	0	0	0	0	0	0	0	0	0	0	0	0	0	0	0	0	0	0	0	0	0	0	0	0	0	0	0	0	0	0	0	0	0	0	0	0	0	0	0
7e6074ccccb79e1ef6712d6a2c5e2482	0	0	0	0	0	0	0	0	0	0	0	0	0	0	0	0	0	0	0	0	0	0	0	0	0	0	0	0	0	0	0	0	0	0	0	0	0	0	0	0	0	0	0	0	0	0	0	0	0
03de9ed0e1d5bf761fbbf0b55d154008	0	0	0	0	0	0	0	0	0	0	0	0	0	0	0	0	0	0	0	0	0	0	0	0	0	0	0	0	0	0	0	0	0	0	0	0	0	0	0	0	0	0	0	0	0	0	0	0	0
2f8af13a540572b1f13b4bb97f605809	0	0	0	0	0	0	0	0	0	0	0	0	0	0	0	0	0	0	0	0	0	0	0	0	0	0	0	0	0	0	0	0	0	0	0	0	0	0	0	0	0	0	0	0	0	0	0	0	0
324187d493631231d9f3cc02d6f3c8f5	0	0	0	0	0	0	0	0	0	0	0	0	0	0	0	0	0	0	0	0	0	0	0	0	0	11	0	0	0	0	0	0	0	0	0	0	0	0	0	0	0	0	0	0	0	0	0	0	0
9d2eb3b1bfe33db99372f79242455d82	0	0	0	0	0	0	0	0	0	0	0	0	0	0	0	0	0	0	0	0	0	0	0	0	0	0	0	0	0	0	36	51	54	86	153	99	46	0	0	0	0	0	0	0	0	0	0	0	0
b2ad6146b5c00b776288d3c15808aa02	0	0	0	0	0	0	0	0	0	0	0	0	0	0	0	0	0	0	0	0	0	0	0	0	0	0	0	0	0	0	45	0	0	0	0	0	0	0	0	0	0	0	0	0	0	0	0	0	0
e7d92187a5c55aafdb70821a7fffde5d	0	0	0	0	0	0	10	5	0	0	0	0	5	0	7	5	4	6	0	9	0	0	0	0	0	0	0	0	18	0	5	3	0	4	0	1	0	0	0	0	0	0	0	0	0	0	0	0	1
0a821648953b13e4b58d0a912afbe774	0	0	0	0	0	0	0	0	0	0	0	0	0	0	0	0	0	0	0	0	0	0	0	0	0	0	0	0	0	0	0	0	0	0	0	0	0	0	0	0	0	0	0	0	0	0	0	0	0
231a35cd91e71f5fb717e8057a19979a	0	0	0	0	0	0	0	0	0	0	0	0	0	0	0	0	0	0	0	0	0	0	0	0	0	0	0	0	0	0	0	0	0	0	0	0	0	0	0	0	0	0	0	0	0	0	0	0	0
8f28968abe41d9e249da36e7791223a1	0	0	0	0	0	0	0	0	0	0	0	0	0	0	0	0	0	0	0	0	0	0	0	0	0	0	0	0	0	0	0	0	0	0	0	0	0	0	0	0	0	0	0	0	0	0	0	0	0
c3fb007dc5e6060f2f29cd3501ed7de9	0	0	0	0	0	0	0	0	0	0	0	0	0	0	0	0	0	0	0	0	0	0	0	0	0	0	0	0	0	0	0	0	0	0	0	0	0	0	0	0	0	0	0	0	0	0	0	0	0
daad2fe11e4a7c7118e3c52f781eef93	0	0	0	0	0	0	0	0	0	0	0	0	0	0	0	0	0	0	0	0	0	0	0	0	0	0	0	0	0	0	0	0	0	0	0	0	0	0	0	0	0	0	0	0	0	0	0	0	0
22f258eacbd3acab64c318ed7d8b0ada	0	0	0	0	0	0	0	0	0	0	0	16	0	0	0	0	0	0	0	0	0	0	0	0	0	0	0	0	0	0	0	0	0	0	0	0	0	0	0	0	0	0	0	0	11	0	0	0	0
e9ec0779d9b9add7ebeae9ff05ff2047	0	0	0	0	0	0	0	0	0	0	0	0	0	0	0	0	0	0	0	0	0	0	0	0	0	0	0	0	0	0	0	0	0	0	0	0	0	0	0	0	0	0	0	0	0	0	0	0	0
b55d27ad20aab25d06e67c30755b392e	0	0	0	0	0	0	0	4	0	0	0	0	0	0	0	0	5	0	0	0	0	0	0	1	0	0	4	0	0	3	0	2	1	1	1	1	0	0	0	0	0	0	0	0	0	0	0	1	0
33404a55f3461b4d8c579875f6b6372d	0	0	0	0	0	0	0	0	0	0	0	0	0	0	0	0	0	0	0	0	0	0	0	0	0	0	0	0	0	0	10	307	62	48	25	31	18	0	0	0	0	0	0	0	0	0	0	0	0
7c229447b9d888c6897c0467dc9f5627	0	0	0	0	0	0	0	0	0	0	0	0	0	0	0	0	0	0	0	0	0	0	0	0	0	0	0	0	0	0	0	0	0	0	0	0	0	0	0	0	0	0	0	0	0	0	0	0	0
a70433b18cffbba80bef8345be660693	0	0	0	0	0	0	0	0	0	0	0	0	0	0	0	0	0	0	0	0	0	0	0	0	0	0	0	0	0	0	0	0	0	0	0	0	0	0	0	0	0	0	0	0	0	0	0	0	0
1194e7578b4eff41b1ef6c6751aa0d79	0	0	8	0	0	0	0	0	0	0	0	57	0	0	0	0	0	0	0	0	0	0	0	0	0	0	0	0	0	0	0	0	0	0	0	0	0	0	0	0	0	0	34	0	32	0	0	0	0
3884617c2857d33f02c76a8a3474fff7	0	0	0	0	0	0	0	0	0	0	0	0	0	0	0	0	0	0	0	0	0	0	0	0	0	0	0	0	0	0	0	0	0	0	0	0	0	0	0	0	0	0	0	0	0	0	0	0	0
545845aaf9ba5d741e9c03616f6d6f38	0	0	0	0	0	0	0	0	0	5	0	0	0	0	0	0	0	0	0	0	0	0	0	0	0	6	0	0	0	0	0	0	0	0	0	0	0	0	0	0	0	0	0	0	0	0	0	0	0
98dfe8525da1fb01f2565c29e05df32a	0	0	0	0	0	0	0	0	0	0	0	0	0	0	0	0	0	0	0	0	0	0	0	0	0	0	0	0	0	0	0	0	0	0	0	0	0	0	0	0	0	0	0	8	0	0	0	0	0
c6331476a772f87e2cf1b5811fea8d5a	0	0	0	0	0	0	0	0	0	0	0	0	0	0	0	0	0	0	0	0	0	0	0	0	0	0	0	0	0	0	0	0	0	0	0	0	0	0	0	0	0	0	0	0	0	0	0	0	0
480fd8407e849b0eb56af91b37d113ec	0	0	0	0	0	0	0	0	0	0	0	0	0	0	0	0	0	0	0	0	0	0	0	0	0	0	0	0	0	0	0	0	0	0	0	0	0	0	0	0	0	0	0	0	25	0	0	0	0
c7d46baf293199721089a46983073bfd	0	0	0	0	0	0	0	0	0	0	0	27	0	24	0	0	0	0	0	0	0	0	0	0	0	36	0	0	0	0	0	0	0	0	0	14	0	0	5	0	0	0	0	0	0	13	0	0	0
9ecd2e397d134dac20ad70d15ed4987c	0	0	0	0	0	0	0	0	0	0	0	0	0	0	0	0	0	0	0	0	0	0	0	0	0	0	0	0	0	0	0	0	0	0	0	0	0	0	0	43	0	0	0	0	0	0	0	0	0
59fffb083fa8ec01d76d9cb3a8791dcb	0	0	0	0	0	0	0	0	0	0	0	0	0	0	0	0	0	0	0	0	0	0	0	0	0	0	0	0	0	0	0	0	0	0	0	0	0	0	0	0	0	0	0	0	0	0	0	0	0
c4ff416ad03a285a1d8f4ab8bc6c1955	0	0	0	0	0	0	0	0	0	0	0	0	0	0	0	0	0	0	0	0	0	0	0	0	0	0	0	0	0	0	0	0	0	0	0	0	0	0	0	0	0	0	0	0	0	0	0	0	0
68d11403426409277334fd3f73c72fa8	0	0	0	0	0	0	0	0	0	0	0	0	0	0	0	0	0	0	0	0	0	0	0	0	0	0	0	0	0	0	0	0	0	0	0	0	0	0	0	0	0	0	0	0	0	0	0	0	0
cc1c7ea23e3483529e98c5aa3a70212f	0	0	0	0	0	0	0	0	0	0	0	0	0	0	0	0	0	0	0	0	0	0	0	0	0	0	0	0	0	0	0	0	0	0	0	0	0	0	0	0	0	0	0	0	0	0	0	0	0
1d660a4d6e402c5d0f4771360a442a22	0	0	0	0	0	0	0	25	0	0	0	0	0	0	0	0	0	0	0	0	0	0	0	0	0	0	0	0	0	0	0	44	0	0	0	29	0	0	0	0	0	0	0	0	0	0	0	7	0
e079a41eca6a8d0d5dc9bc56d27cdbe2	41	0	373	23	0	0	0	0	0	0	0	0	0	0	0	0	0	0	0	0	0	0	0	0	0	0	0	0	0	0	0	0	0	0	0	0	0	0	0	4	0	0	0	0	0	0	0	0	0
594a9193a549a251b4c01a11b5e8af8f	0	0	0	0	0	0	0	0	0	0	0	0	0	0	0	0	0	0	0	0	0	0	0	0	6	0	0	0	0	0	0	28	0	0	0	0	0	0	0	0	0	0	0	0	0	0	0	0	0
7d2140a72119c4cfdad0e46a8a16bb1c	0	0	0	0	0	0	0	0	0	0	0	0	0	0	0	0	0	0	0	0	0	0	0	0	0	0	0	0	0	0	0	0	0	0	0	0	0	0	0	0	0	0	0	0	0	0	0	0	0
a39a7b271e22807fb61c47d31c5da034	0	0	0	0	0	0	0	0	0	0	0	0	0	0	0	0	0	0	0	0	0	0	0	0	0	0	0	0	0	0	0	0	0	0	0	0	0	0	0	0	0	0	0	0	0	0	0	0	0
c6b123f92480ba82d65cafc2df1a6115	0	0	0	0	0	0	0	0	0	0	0	0	0	0	0	0	0	0	0	0	0	0	0	0	0	0	0	0	0	0	0	0	0	0	0	0	0	0	0	0	0	0	0	0	0	0	0	0	0
56087fd4e44b1bbfff8033f8adf1035f	0	0	0	0	0	0	0	0	0	0	0	0	0	0	0	0	0	0	0	0	0	0	0	0	0	0	0	0	0	0	0	0	0	0	0	0	0	0	0	0	0	0	0	0	0	0	0	0	0
ddc8632fb9f78f106a1dad9fca19b6c1	0	0	0	0	0	0	0	0	0	0	0	0	0	0	0	0	0	0	0	0	0	0	0	0	0	0	0	0	0	0	5	5	0	0	0	0	16	0	0	0	0	0	0	17	12	0	0	0	0
f8a5213d470907da0427d774c729e425	0	0	0	0	0	0	0	0	0	0	0	0	0	0	0	0	0	0	0	0	0	0	0	0	0	0	0	0	0	0	0	0	0	0	0	0	0	0	0	0	0	0	0	0	0	0	0	0	0
6c3af39de53160b03fcbd8a39e540873	0	0	0	0	0	0	0	45	0	0	0	0	0	0	0	0	0	0	0	0	0	0	0	0	0	0	0	0	0	0	0	0	0	0	0	0	0	0	0	0	0	0	0	0	0	0	0	0	0
04317bb3ee811cfdb7916b052bfe37fb	0	0	0	0	0	0	0	0	0	0	0	0	0	0	0	0	0	0	0	0	0	0	0	0	0	0	0	0	0	0	0	0	0	0	0	0	0	0	0	0	0	0	0	0	0	0	0	0	0
52e6a66164e3f58d2597328dd520cd34	0	0	0	0	0	0	0	0	0	0	0	0	0	0	0	0	0	0	0	11	0	0	0	0	0	0	0	0	0	0	0	0	0	0	0	0	0	0	0	0	0	0	0	0	0	0	0	0	0
1ee78bbfde7b8a903aab5895365fb982	0	0	0	0	0	0	0	0	0	0	0	0	0	0	0	0	0	0	0	0	0	0	0	0	0	0	0	0	0	0	0	0	0	0	0	0	0	0	0	0	0	0	0	0	0	0	0	0	0
0a48cd1de5456e115cd20d26992c78ed	0	0	0	0	0	0	0	0	0	0	0	0	0	0	0	0	0	0	3	8	0	0	0	0	0	0	0	0	0	0	0	0	0	0	0	0	0	0	0	0	0	0	0	0	0	0	0	10	8
445849a1fa98bb9e06561fdfe2763328	0	0	13	0	4	0	0	14	0	0	0	0	0	0	0	0	0	0	0	0	0	0	0	0	0	0	0	0	0	0	0	0	0	0	0	0	0	0	0	0	0	0	0	0	0	0	0	0	12
810be5068c1c14a318f943b9d4f67d62	0	0	0	0	0	0	0	0	0	0	0	0	0	0	0	0	0	0	0	0	0	0	0	0	0	0	0	0	0	0	0	0	0	0	0	0	0	0	0	30	0	0	33	0	26	0	0	0	0
f14c1cbdf226ef3ea028d6678c916b09	0	0	0	0	0	0	0	0	0	0	0	0	0	0	0	0	0	0	0	0	0	0	0	0	0	0	0	0	0	0	0	0	0	0	0	0	0	0	0	0	0	0	0	0	0	0	0	0	21
f4927d175cccca1beed0bbb73c1730f7	0	0	4	0	0	0	0	0	0	0	0	0	0	0	0	0	12	24	0	0	0	0	24	11	28	4	0	0	0	0	0	0	0	0	0	0	0	0	0	0	0	0	0	0	0	0	5	3	9
a0bfed297eb7fbdf0fc23f3f3eeb426f	0	0	0	0	0	0	0	0	0	0	0	0	0	0	0	0	0	0	0	0	0	0	0	0	0	0	0	0	0	0	0	0	0	0	0	0	0	0	0	0	0	15	0	0	0	0	0	15	0
aef97676a99bfa3cdf60450ea3eaa3ae	0	0	0	0	0	0	0	0	0	0	0	0	0	0	0	0	0	0	0	0	0	0	0	0	0	0	0	0	0	0	0	0	0	0	0	0	0	0	0	0	0	0	0	0	0	0	0	0	0
f94feedbb7ddd7b52504d24794146e2e	0	0	0	0	0	0	0	0	0	0	0	0	0	0	0	0	0	0	0	0	0	0	0	0	0	0	0	0	0	0	0	0	0	0	0	0	0	0	0	0	0	0	0	0	0	0	0	0	0
96e62928a7945bbd3971d40e74220437	0	0	0	0	0	0	0	0	0	0	0	0	0	0	0	0	0	0	0	0	0	0	0	0	0	0	0	0	0	0	0	0	0	0	0	0	0	0	0	0	0	0	0	0	0	0	0	0	0
a9541206feb86cf00bfd48569e25a0d5	0	0	0	0	0	0	0	0	0	0	0	0	0	0	0	0	0	0	0	0	0	0	0	0	0	0	0	0	0	0	0	0	0	0	0	0	0	76	159	0	0	239	0	66	0	0	0	0	0
2a62b3584ca073b34a5bb18dba062ea9	0	0	0	0	0	0	0	0	0	0	0	0	0	0	0	0	0	0	0	0	0	0	0	0	0	0	0	0	0	0	0	0	0	0	0	0	0	0	0	0	0	0	0	0	0	0	0	0	0
7a89b6dd3b5a970e2a0e44b06ba57cd0	0	0	0	0	0	0	0	0	0	0	0	0	0	0	5	0	0	0	0	0	12	0	0	0	0	0	0	0	0	0	0	11	10	0	9	8	11	0	0	0	0	0	6	0	0	0	0	0	0
7eabd1a212364e13c3f897833430252d	0	0	0	0	0	0	0	0	0	0	0	0	0	0	0	0	0	0	0	0	0	0	0	0	0	0	0	0	0	0	0	0	0	0	0	0	0	0	0	0	0	0	0	0	0	0	0	0	0
a65e4a0ca25493c5face2ccb6557b81d	0	0	0	0	0	0	0	0	0	0	0	0	0	0	0	0	0	0	0	0	0	0	0	0	0	0	0	0	0	0	0	0	0	0	0	0	0	0	0	0	0	0	0	0	0	0	0	0	0
9bb95ad8b86fa5b321f9f14e738f5156	0	0	0	0	0	0	0	11	0	0	0	0	0	0	0	0	11	0	7	0	0	0	0	0	0	0	0	0	0	0	0	0	0	0	0	0	0	0	0	0	0	0	0	0	0	0	0	0	0
e86d83123a8c364a9043136fbe302be6	0	0	0	0	0	0	0	0	0	0	0	0	0	0	0	0	0	0	0	0	0	0	0	0	0	0	0	0	0	0	0	0	0	0	0	0	0	0	0	0	0	0	0	0	0	0	0	0	0
bc900f8994a49eb732834e2789ef62c8	0	0	0	0	0	0	0	0	0	0	0	0	0	0	0	0	0	0	0	0	0	0	0	0	0	0	0	0	0	0	0	12	28	25	37	55	35	0	0	0	0	0	0	0	0	0	0	0	0
65dd5356fff2384205e9506d559188df	0	0	0	0	0	0	0	0	0	0	0	0	0	0	0	0	0	0	0	0	0	0	0	0	0	0	0	0	0	0	0	0	0	0	0	0	0	0	0	0	0	0	0	0	0	0	0	0	0
dd70e57f8f1b2a5bd1416431dde571fc	0	0	114	14	8	0	0	59	0	0	0	0	0	0	0	0	0	0	0	0	0	0	18	0	0	0	0	0	0	0	0	0	0	0	0	9	0	0	0	0	0	0	0	0	0	0	0	0	0
03eac5bbe1c9baf156b11fdd1654e570	0	0	0	0	0	0	0	0	0	0	0	0	0	0	0	0	0	0	0	0	0	47	0	0	0	0	0	0	0	0	0	0	0	0	0	0	0	0	0	0	0	0	0	0	0	0	0	0	0
545bb14e8a2976627cb71db54fe73064	0	0	14	0	0	0	0	0	0	0	0	0	0	0	0	0	0	0	0	10	0	18	0	0	0	0	0	0	0	0	0	0	0	0	0	0	0	11	0	17	0	4	35	0	0	0	0	0	0
114342d52b08758dbaa1e00931e18fdb	0	0	0	0	0	0	0	0	0	0	0	0	0	0	0	0	0	0	0	0	0	0	0	0	0	0	0	0	0	0	0	0	0	0	0	0	0	0	0	0	0	0	0	0	0	0	0	0	0
1510930bde6a7cefd682c220ca7689f0	0	0	0	0	0	0	0	0	0	0	0	0	0	0	0	0	0	0	0	0	0	0	0	0	0	0	0	0	0	0	0	0	0	0	0	0	0	0	0	0	0	0	0	0	0	0	0	0	0
93ac3530c1593b4645b3109052adae72	0	0	0	0	0	0	0	0	0	0	0	0	0	0	0	0	0	0	0	0	0	0	0	0	0	0	0	0	0	0	0	0	0	0	0	0	0	0	0	0	0	0	0	0	0	0	0	0	0
9622e34f40db2d184f01871a0efad26a	0	0	0	0	0	0	0	0	0	0	0	0	0	0	0	0	0	0	0	0	0	0	0	0	0	0	0	0	0	0	0	0	0	0	0	0	0	0	0	0	0	0	0	0	0	0	0	0	0
8a6b32f1ec9edb9b04add86eba4ac0e4	0	0	0	0	0	0	0	0	0	0	0	0	0	0	0	0	0	0	0	0	0	0	0	0	0	0	0	0	0	0	0	0	0	0	0	0	0	0	0	0	0	0	0	0	0	0	0	0	0
cde0666cece26d38a3c5770cf6823bd1	0	0	0	0	0	0	0	0	0	0	0	0	0	0	0	0	0	0	0	0	0	0	0	0	0	0	0	0	0	0	0	0	0	0	0	0	0	0	0	0	0	0	0	0	0	0	0	0	0
ee4d369ee92ef29d783ea6c032280016	0	0	37	13	0	0	0	0	0	0	0	0	0	0	0	0	0	0	0	0	0	0	0	0	0	0	0	0	0	0	0	0	0	0	0	0	0	0	0	0	0	0	0	0	0	0	0	0	0
fa59b39955091927514c792ac02db6e0	0	0	0	0	0	0	0	0	0	0	0	0	0	0	0	0	0	0	0	0	0	0	0	0	0	0	0	0	0	0	0	0	0	0	0	0	0	0	0	0	0	0	0	0	0	0	0	0	0
b3aed07d8f624d0722096c5867c8f26d	0	0	0	0	0	0	0	20	0	3	0	0	0	18	0	0	0	0	0	0	0	19	0	0	0	10	0	0	15	0	0	0	0	0	0	0	0	0	0	0	0	0	0	6	0	0	0	0	0
c255b11e13bcd2c6f7479c7e1abf6ef4	0	0	0	0	0	0	0	0	0	0	0	0	0	0	0	0	0	0	0	0	0	0	0	0	0	0	0	0	0	0	0	0	10	5	0	0	0	0	0	0	27	0	0	0	0	0	0	0	0
1cba1763bcac10a50c7d7e61a6824a14	11	0	0	0	0	0	0	0	0	0	0	0	0	0	0	0	0	0	0	0	0	0	0	0	0	0	0	0	0	0	0	0	0	0	0	0	0	0	0	0	0	0	0	0	0	0	0	0	0
96110dddc052832983874855ec5028d8	0	0	0	0	0	0	0	0	0	0	0	0	0	0	0	0	0	0	0	0	0	0	0	0	0	0	0	0	0	0	0	0	0	0	0	0	0	0	0	0	0	0	0	0	0	0	0	0	0
bb675743347fc069f5581fd2be2698a5	0	0	0	0	0	0	0	0	0	0	0	0	0	0	0	0	0	0	0	0	0	0	0	0	0	0	0	0	0	0	0	0	0	0	0	0	0	0	0	0	0	0	0	0	0	0	0	0	0
cf55d28743324d55590e78024a7f1854	0	0	0	0	0	0	0	0	0	0	0	0	0	0	0	0	0	0	0	0	0	103	0	0	56	0	0	0	0	0	0	0	0	0	0	0	0	0	0	0	0	0	0	0	0	0	0	0	0
475054f8f69ebe40ef96472cc204e897	0	0	0	0	0	0	0	0	0	0	0	0	0	0	0	0	0	0	0	0	0	0	0	0	0	0	8	0	0	0	0	0	0	0	0	0	0	0	0	0	0	0	0	0	0	0	0	0	0
4acc0a543da553e13667926227fe007c	0	0	0	0	0	0	0	0	0	0	0	0	0	0	0	0	0	0	0	0	0	0	0	0	0	0	0	0	0	0	0	0	0	0	0	0	0	0	0	0	0	41	0	0	0	0	0	0	0
25d54fa3b83f9bfc883ffe352fabf158	0	0	0	0	0	0	0	0	0	0	0	0	0	0	0	0	0	0	0	0	0	0	0	0	0	0	0	0	0	0	0	0	0	0	0	0	0	0	0	0	0	0	0	0	0	0	0	0	0
618e2ad8e34e06eea0dcd56794f60096	0	0	0	0	0	0	0	0	0	0	0	0	0	0	0	0	0	0	0	0	0	0	0	0	0	0	0	0	0	0	0	0	0	0	0	0	0	0	0	0	11	0	0	0	0	0	0	0	0
634082fa313fe8a1d87e947b19ec87a1	0	0	0	0	0	0	0	0	0	0	0	0	0	0	0	0	0	0	0	0	0	0	0	0	0	0	0	0	0	0	0	0	0	0	0	0	0	0	0	0	0	0	0	0	0	0	0	0	0
83115f55c6462e3316ca8e5d142718f0	0	0	0	0	0	0	0	0	0	0	0	0	0	0	0	0	0	0	0	0	0	0	0	0	0	0	0	0	0	0	0	0	0	0	0	0	0	0	0	0	0	0	0	0	0	0	0	0	0
8b14e83beaeae667c8d4959a25517e07	0	0	0	0	0	0	0	0	0	0	0	0	0	0	0	0	0	0	0	0	0	0	0	0	0	0	0	0	0	0	0	0	0	0	0	0	0	0	0	0	0	2	0	0	0	0	0	0	0
90b1bc88ff9b43b793fe8cba5d21912d	0	0	0	0	0	0	0	0	0	0	0	0	0	0	0	0	0	0	0	0	0	0	0	0	0	0	0	0	0	0	0	0	0	0	0	0	0	0	0	0	0	0	0	0	0	0	0	0	0
69607d32a050014b1c5110a1cc99af4f	0	0	0	0	0	0	0	0	0	0	0	0	0	0	0	0	0	0	0	0	0	0	0	0	0	0	0	0	0	0	0	0	0	0	0	0	0	0	0	0	0	0	0	0	0	0	0	0	0
6ce28ab443e584c399226c798602d7e4	0	0	0	0	0	0	0	0	0	0	0	0	0	0	0	0	0	0	0	0	0	0	0	0	0	0	0	0	0	0	0	0	0	0	0	0	0	0	0	0	0	0	0	0	0	0	0	0	0
723ec669573e923b27874029547699a0	0	0	0	0	0	0	0	0	0	0	0	0	0	0	0	0	0	0	0	0	0	0	0	0	0	0	0	0	0	0	0	0	0	0	0	0	0	0	0	0	0	0	0	0	0	0	0	0	0
cb66a0cdbcc5db8fac712b8e17c2c992	0	0	0	0	0	0	0	0	0	0	0	0	0	0	0	0	0	0	0	0	0	0	0	0	0	0	0	0	0	0	0	0	0	0	0	0	0	0	0	0	0	0	0	0	0	0	0	0	0
f8a908640b73d881035be3d840137791	0	0	0	0	0	0	0	0	0	0	0	0	0	0	0	0	0	0	0	0	0	0	0	0	6	0	0	0	0	0	0	0	0	0	0	0	0	0	0	0	0	0	0	0	0	0	0	0	0
101cee23970c977d6cae2c8606721964	0	0	0	0	0	0	0	0	0	0	0	0	0	0	0	0	20	0	0	1	0	43	16	0	0	0	1	0	0	0	0	0	0	0	0	0	0	0	0	0	0	0	0	0	0	0	0	0	0
0bbd505d93eba2fca0a8c8e8f7c322fe	0	0	0	0	0	0	0	116	0	0	0	56	0	0	0	6	0	0	0	0	0	0	0	0	0	8	0	0	0	0	0	0	8	7	0	0	2	0	0	0	18	3	2	7	9	0	0	0	0
d259d411327ee93ae322f43f37aa9e08	0	0	0	0	0	0	0	0	0	0	0	0	0	0	0	0	0	0	0	0	0	0	0	0	0	0	0	0	0	0	0	0	0	0	0	0	0	0	0	0	0	0	0	0	0	0	0	0	0
647f1a8e92fd24aef066c89aebe43cc6	0	0	0	0	0	0	0	0	0	0	0	0	0	0	0	0	0	0	0	0	0	0	0	0	0	0	0	0	0	0	0	0	0	0	0	0	0	0	0	0	0	0	0	0	0	0	0	0	0
bf0866f46d4d5cc1833c9470d0ed935e	0	0	0	0	0	0	0	0	0	0	0	0	0	0	0	0	0	0	0	0	0	0	0	0	0	0	0	0	0	0	0	0	0	0	0	0	0	0	0	0	0	0	0	0	0	0	0	0	0
e2297c2ad8cfe05723d08af2126ad64f	0	0	0	0	0	0	0	0	0	0	0	0	0	0	0	0	0	0	0	0	0	0	0	0	0	0	0	0	0	0	0	0	0	0	0	0	0	0	0	0	0	0	0	0	0	0	0	0	0
3fca0724f436f9764cf2def8f62989fd	0	0	0	0	0	0	0	0	0	0	0	0	0	0	0	0	0	11	0	0	0	32	0	17	0	46	27	0	0	0	0	0	0	0	0	0	0	0	0	0	0	0	0	0	0	0	0	0	0
cffbd511f14bad812118c3d048035483	0	0	0	0	0	0	0	3	0	0	0	0	0	0	0	0	0	0	0	0	0	0	0	0	0	0	0	0	0	0	0	0	0	0	0	0	0	0	0	0	0	0	0	0	0	0	0	0	0
0769d08b3a3702b5955d6c862c592204	0	0	0	0	0	0	0	0	0	0	0	0	0	0	0	0	0	0	0	0	0	0	0	0	0	0	0	0	0	0	0	0	0	0	0	0	0	0	0	0	0	0	0	0	0	0	0	0	0
facfcd7c2a69f4d3db7f0557b9e66f93	0	0	0	0	0	0	0	0	0	0	0	0	0	0	0	0	0	0	0	0	0	0	0	0	0	0	0	0	0	0	0	0	0	0	0	0	0	0	0	0	0	0	0	0	0	0	0	0	0
fb75b4f9ebd65b0c917a8307834a764f	0	0	0	0	0	0	0	0	0	0	0	0	0	0	0	0	0	0	0	0	0	0	0	0	0	0	0	0	0	0	0	0	0	0	0	0	0	0	0	0	0	0	0	0	0	0	0	0	0
520357a8833827d489ff8e22c83cfecc	0	0	13	5	18	0	0	0	0	0	0	0	0	0	0	0	0	0	0	0	0	0	0	0	0	0	0	0	0	0	0	0	0	0	1	0	0	0	0	0	0	0	0	12	0	0	0	0	0
9ded0f200c17db036d4027a9d1ac893d	0	0	0	0	0	0	0	0	0	0	0	0	0	0	0	0	0	0	0	0	0	0	0	0	0	0	0	0	0	0	0	0	0	0	0	0	0	0	0	0	0	0	0	0	0	0	0	0	0
b66b93144165e4f55ebf74fa441c3ad9	0	0	0	0	0	0	0	0	0	0	0	0	0	0	0	0	0	0	0	0	0	0	0	0	0	0	0	0	0	0	0	0	0	0	0	0	0	0	0	0	0	0	0	0	0	0	0	0	0
0b04046bed4438ed3a479da3de82e73f	0	0	0	0	0	0	0	0	0	0	0	0	0	0	0	0	0	0	0	0	0	0	0	0	0	0	0	0	0	0	0	0	0	0	0	0	0	0	0	0	0	0	0	0	40	0	0	0	0
aa78bd4a810aeff12c4f22276c7f4733	0	0	0	0	0	0	0	0	0	0	0	0	0	0	0	0	0	0	0	0	0	0	0	0	0	0	0	0	0	0	0	0	0	0	0	8	0	0	0	0	0	0	0	0	0	0	0	0	0
c7fef7fdbed5afddf61b35403411318a	0	0	0	0	0	0	0	0	0	0	0	0	0	0	0	0	0	0	0	0	0	0	0	0	0	0	0	0	0	0	0	0	0	0	0	0	0	0	0	0	0	0	0	0	0	0	0	0	0
9280bff357bdd78c23bfcadab4d3f288	0	0	0	0	0	0	0	0	0	0	0	0	0	0	0	0	0	0	0	0	0	0	0	0	0	0	0	0	0	0	0	0	0	0	0	0	0	0	0	0	0	0	0	0	0	0	0	0	0
33f6c119c50c19bd128a2a8640305688	0	0	0	0	0	0	0	0	0	0	0	0	0	0	0	0	0	0	0	0	0	19	0	0	0	0	0	0	0	0	0	0	0	0	0	0	0	0	0	0	0	0	0	0	0	0	0	0	0
662d86e36cb73baff94b4aeaf3a5fefe	0	0	0	0	0	0	0	0	0	0	0	0	0	0	0	0	0	0	0	0	0	0	0	0	0	0	0	0	0	0	0	0	0	0	0	0	0	0	0	0	0	0	0	0	0	0	0	0	0
4c3b52fbfd8425bdb1b7f5453dd7deff	0	0	0	0	0	0	0	0	0	0	0	0	0	0	0	0	0	0	0	0	0	0	0	0	0	0	0	0	0	0	0	0	0	0	0	0	0	0	0	0	0	0	0	0	0	0	0	0	0
6e29bfa5d8652e190a9e1d35c9043c55	0	0	0	0	0	0	0	0	0	0	0	0	0	0	0	0	0	0	0	0	0	0	0	0	0	0	0	0	0	0	0	0	0	0	0	0	4	0	0	0	0	0	0	0	0	0	0	0	0
f7cad6253b92e7068671d4385d457813	0	0	0	0	0	0	0	0	0	0	0	0	0	0	0	0	0	0	0	0	0	0	0	0	0	0	0	0	0	0	0	0	0	0	0	0	0	0	0	0	0	0	0	0	0	0	0	0	0
3f37831fe9364a649548530ea5220a6c	0	0	0	0	0	0	0	0	0	0	0	0	0	0	0	0	0	0	0	0	0	0	0	0	0	0	9	0	0	0	0	31	0	0	23	52	29	0	0	0	0	0	0	0	0	0	0	0	10
6269ad4fbd5dc026f3e4806f09c9d7ed	0	0	0	0	0	0	0	0	0	0	0	0	0	0	0	0	0	7	0	0	0	0	0	0	0	0	0	0	0	0	0	0	0	4	6	0	0	0	0	0	0	0	0	0	8	0	0	0	0
2dc96b7ccb3da13d3de21f8e92ce7cbc	0	0	0	0	0	0	0	0	0	0	0	0	0	0	0	0	0	0	0	0	0	0	0	0	0	0	0	0	0	0	0	0	0	0	0	0	0	0	0	0	0	0	0	0	0	0	0	0	0
7dd5accc469b997c62795e52fed51404	0	0	0	0	0	0	0	0	0	0	0	0	0	0	0	0	0	0	0	0	0	0	0	0	0	0	0	0	0	0	0	0	0	0	0	0	0	0	0	0	0	0	0	0	0	0	0	0	0
bf4937814dfbe8c9eb13a123bc7cef37	0	0	0	0	0	0	0	0	0	0	0	0	0	0	0	0	0	0	0	0	0	0	0	0	0	0	0	0	0	0	0	0	0	0	0	38	0	0	0	0	0	0	0	0	0	0	0	0	0
ca5cfa8f208f23798772fcdc6e621c2f	0	0	0	0	0	0	0	0	0	0	0	0	0	0	0	0	0	0	0	0	0	0	0	0	0	0	0	0	0	0	0	26	11	6	12	23	8	0	0	0	0	0	0	0	0	0	0	0	0
11629a364f75764de2c67a12d02327d8	0	0	0	0	0	0	0	13	0	0	0	0	0	0	0	0	0	0	0	0	0	0	0	0	0	0	0	0	0	0	0	0	0	0	0	0	0	0	0	0	0	0	0	0	0	0	0	0	0
52a7e2a34440d4a5dccdca1731fef7c4	0	0	0	0	0	0	0	0	0	0	0	0	0	0	0	0	0	0	0	0	0	0	0	0	0	0	0	0	0	0	0	0	0	0	0	0	0	0	0	0	0	0	0	0	0	0	0	0	0
74712c7a7f4dbb433b70231a993e0c3e	0	0	0	0	0	0	0	0	0	0	0	0	0	0	0	0	40	0	0	0	14	0	0	17	0	0	0	0	0	0	0	0	0	0	0	0	0	0	0	0	0	0	0	0	0	0	0	0	0
013e4bd7a4109e38051d06de42dcb848	0	0	0	0	0	0	0	0	0	0	0	0	0	0	0	0	0	0	0	0	0	0	0	0	0	0	0	0	0	0	0	0	0	0	0	0	0	0	0	0	0	0	0	0	0	0	0	0	0
2ae0e5d409bb3e89bb5434f52167e483	0	0	0	0	0	0	0	0	0	0	0	0	0	0	0	0	0	0	0	0	0	0	0	0	0	0	0	0	0	0	0	0	0	0	0	0	0	0	0	0	0	0	0	0	0	0	0	0	0
9165a41c821027e9ba9adcf20829b3dd	0	0	0	0	0	0	0	0	0	0	0	0	0	0	0	0	0	0	0	0	0	0	0	0	0	0	0	0	0	0	0	0	0	0	0	0	0	0	0	0	0	0	0	0	0	0	0	0	0
daf6e5c2e1e4c05c2e739b77c43be5d2	0	0	0	0	0	0	0	0	0	0	0	0	0	0	0	0	0	0	0	0	0	0	0	0	0	0	0	0	0	0	0	0	0	0	0	0	0	0	0	0	0	0	25	0	0	0	0	0	0
46b250be3c03f66621267eb5dc442160	0	0	0	0	0	0	0	0	0	0	0	0	0	0	0	0	0	0	0	0	0	0	0	0	0	0	0	0	0	0	0	0	0	0	0	0	0	0	0	0	0	0	0	0	0	0	0	0	0
85247df29bbbdbbd63ab783983b2de0f	0	0	0	0	0	0	0	0	0	0	0	0	0	0	0	0	0	0	0	0	0	0	0	0	0	0	0	0	0	0	0	0	0	0	0	0	0	0	0	0	0	0	0	14	0	0	0	0	0
a7657b1370d9aa9fd283cfe769657c58	0	0	0	0	0	0	0	0	0	0	0	0	0	0	0	0	0	0	0	0	0	0	0	0	0	0	0	0	0	0	0	0	0	0	0	0	0	0	0	0	0	0	0	0	0	0	0	0	0
b48104ea6a4d4889190533c0d442374b	0	0	0	0	0	0	0	0	0	0	0	0	0	0	0	0	0	0	0	0	0	0	0	0	0	0	0	0	0	0	0	0	0	0	0	0	0	0	0	0	0	0	0	0	0	0	0	0	0
b15db727b4a91d081505f29a15a22828	0	0	0	0	0	0	0	0	0	0	0	0	0	0	0	0	0	0	0	0	87	295	0	0	38	0	0	0	0	0	0	0	0	0	0	0	0	0	0	0	0	0	0	0	0	0	0	0	0
3f1b6a5eed48be4ec989fd0ea1615689	0	0	0	0	0	0	0	0	0	0	0	0	0	0	0	0	0	0	0	0	0	0	0	0	0	0	0	0	0	0	0	0	0	0	0	0	0	0	0	0	0	0	0	0	0	0	0	0	0
000bc6320615247697333d07135e0cdf	0	0	0	0	0	0	0	0	0	0	0	0	0	0	0	0	0	0	0	0	0	0	0	0	0	0	0	0	0	0	0	0	0	0	0	0	0	0	0	0	0	0	0	0	0	0	0	0	0
877331a0a5748fa4a6ffff553fbbf054	0	0	0	0	0	0	0	0	0	0	0	0	0	0	0	0	0	0	0	0	0	0	0	0	0	0	16	0	0	0	0	0	0	0	0	0	0	0	0	19	12	0	11	0	0	0	0	0	0
d29a956be9698f306f64c47f28405184	0	0	0	0	0	0	0	0	0	0	0	0	0	0	0	0	0	0	0	0	0	0	0	0	0	0	0	0	0	0	0	0	0	0	0	0	0	0	0	0	0	0	0	0	0	0	0	0	0
28ffbd83c2002aa7ccd7eac2a8fb4c16	0	0	0	0	0	0	0	0	0	0	0	0	0	0	0	0	0	0	0	0	0	0	0	0	0	0	0	0	0	0	0	0	0	0	0	0	0	0	0	0	0	0	0	0	0	0	0	0	0
59f829dfbbd2928481acbc83ed4dca4e	0	0	0	0	0	0	0	19	0	0	0	0	0	0	0	0	0	0	0	10	0	0	0	0	0	0	0	0	0	0	0	0	0	6	0	0	0	0	0	0	0	0	0	0	14	0	0	0	0
7544da3b5fbd922e9b2cf2bb129ce6ce	0	0	0	0	0	0	0	0	0	0	0	0	0	0	0	0	0	0	0	0	0	0	0	0	0	0	0	0	0	0	3	5	21	14	8	0	0	0	0	0	0	0	0	0	0	0	0	0	0
8e671760737ae3cd4a3cb786a5d0fd6b	0	0	0	0	0	0	0	0	0	0	0	0	0	0	0	0	0	0	11	0	0	0	0	0	13	7	0	0	8	0	0	0	0	0	0	0	2	0	0	0	0	4	0	13	0	0	9	0	0
54cb73eacff997e6baaa28f9b3f9cdb8	0	0	0	0	0	0	0	0	0	0	0	0	0	0	0	0	0	0	0	0	0	0	0	0	0	0	0	0	0	0	0	0	0	0	0	0	0	0	0	0	0	0	0	0	0	0	0	0	0
6b87e06dd215568bb5968f4b3f571d3a	0	0	0	0	0	0	0	0	0	0	0	0	0	0	0	0	0	0	0	0	0	0	0	0	0	0	0	0	0	0	0	0	0	0	0	0	0	41	209	0	0	0	0	0	0	0	0	0	0
75e83869ca7e13241abcfd685e1c87c5	0	0	0	0	0	0	0	0	0	0	0	0	0	0	0	0	0	0	0	0	0	0	0	0	0	0	0	0	0	0	0	0	0	0	0	0	0	0	0	0	0	0	0	0	0	0	0	0	0
fd16e6a5dc5685bd4ff79b302b554a81	0	0	0	0	0	0	0	0	0	0	0	0	0	0	0	0	0	0	0	0	0	0	0	0	0	0	0	0	0	0	0	0	0	0	0	0	0	0	0	0	0	0	0	0	0	0	0	0	0
a0d0362b6958e6b7ccd528675922310c	0	0	0	0	0	0	0	0	0	0	0	0	0	0	0	0	0	0	0	0	0	0	0	0	0	0	0	0	0	0	0	0	0	0	0	0	22	59	246	31	17	0	0	0	25	0	0	0	0
59f7c787faf1fae3358f008760aca4ff	0	0	0	0	0	0	0	0	0	0	0	0	0	0	0	0	0	0	0	0	0	0	0	0	0	0	0	0	0	0	0	0	0	0	0	0	0	0	0	0	0	11	8	22	46	0	0	0	0
9a2309efde8b274b6c4c54dc61cc6c1b	0	0	0	0	0	0	0	0	0	0	0	0	0	0	0	0	0	0	0	0	0	0	0	0	0	0	0	0	0	0	0	0	0	0	0	0	0	0	0	0	0	0	0	0	0	0	0	0	0
d9f51aad053c0e0d4cec3785dda5ecbb	0	0	0	0	0	0	0	0	0	0	0	0	0	0	0	0	0	0	0	51	0	0	0	0	0	0	0	0	0	0	0	0	0	0	0	0	0	0	0	0	0	0	0	0	0	0	0	0	0
56458c9158fb487692fd467f761f97a4	0	0	0	0	0	0	0	0	0	0	0	0	0	0	0	0	0	0	0	0	0	0	0	0	0	0	0	0	0	0	0	0	0	0	0	0	0	0	0	0	0	0	0	0	0	0	0	0	0
8f161b92fea64f7045d5ffcac41e9426	0	0	0	0	0	0	0	0	0	0	0	0	0	0	0	0	0	0	0	17	0	0	0	0	0	0	0	0	0	0	0	0	0	0	0	0	0	0	0	0	0	0	0	0	0	0	0	0	0
aff78247157cd6955093f76695ce836c	0	0	0	0	0	0	0	0	0	0	0	0	0	0	0	0	0	0	0	0	0	0	0	0	0	0	0	0	0	0	0	0	0	0	0	0	0	0	0	0	0	0	0	0	0	0	0	0	0
a5a5d31029162230a2be516fef1f85a6	0	0	0	4	0	0	0	0	0	0	0	0	0	0	9	0	0	0	0	9	0	8	9	0	8	3	0	0	0	0	0	47	0	0	9	9	6	0	0	0	0	0	0	3	0	0	0	6	0
7252a78d81b79a633d184313800d8e42	0	0	0	0	0	0	0	0	0	0	0	0	0	0	0	0	0	0	0	0	0	0	0	0	0	0	0	0	0	0	0	0	0	0	0	0	0	0	0	0	0	0	0	0	0	0	0	0	0
1e7dfe1910ac04971bcbd491744f2054	0	0	0	0	0	0	0	471	0	0	0	0	0	0	0	0	0	0	0	0	0	0	0	0	0	0	0	0	0	0	0	0	0	0	0	0	0	0	0	0	0	0	0	0	0	0	0	0	0
1fb60c6b28e378374c0c7dbfc94719ca	0	0	0	0	0	0	0	0	0	0	0	0	0	0	0	0	0	0	0	0	0	0	0	0	0	0	0	0	0	0	0	0	0	0	0	0	0	0	0	5	0	0	0	0	0	0	0	0	0
26bc02c3df31035f02c5926090fdb4f4	0	0	0	0	0	0	0	2	0	0	0	0	0	0	0	0	0	0	0	0	0	0	0	0	0	0	0	0	0	0	0	0	0	0	0	6	0	0	0	0	0	0	8	7	7	0	0	0	0
285e0485fe83b6bc8702cfdb222ffc01	0	0	0	0	0	0	0	0	0	0	0	0	0	0	0	0	0	0	0	0	0	0	0	0	0	0	0	0	0	0	0	0	0	0	0	0	0	0	0	0	0	0	0	0	6	0	0	0	0
50ca72e4947d910c95e817943612c611	0	0	0	0	0	0	0	0	0	0	0	0	0	0	0	0	0	0	0	0	0	0	0	0	0	0	0	0	0	0	0	0	0	0	0	0	0	0	0	0	0	0	0	0	0	0	0	0	0
e66c9c0a61274258c88a35a0b4fcdbc5	0	0	0	0	0	0	0	0	0	0	0	0	0	0	0	0	0	0	0	0	0	0	0	0	0	0	0	0	0	0	0	0	0	0	0	0	0	0	0	0	0	0	0	0	0	0	0	0	0
eb4db456991f20b48ed145bf767a1320	0	0	0	0	0	0	0	0	0	0	0	0	0	0	4	0	0	0	0	14	8	0	0	0	0	0	0	0	0	0	0	0	0	0	14	0	0	0	0	0	7	0	0	0	0	0	0	0	0
a0b26745c493baf8b692090880900dc9	0	0	0	0	0	0	0	0	0	0	0	0	0	0	0	0	0	0	0	0	0	0	0	0	0	0	0	0	0	0	0	0	0	0	0	0	0	0	0	0	0	0	0	0	0	0	0	0	0
3c251c05de78007c0164dac2f10ef795	0	0	0	0	0	0	0	0	0	0	0	0	0	0	0	0	0	8	0	0	0	0	0	0	0	0	0	0	0	0	0	0	0	0	0	0	0	0	0	0	0	0	0	0	0	0	0	0	0
573c59332e9d82308fee4c67ad824965	0	0	0	0	0	0	0	0	0	0	0	0	0	0	0	0	0	0	0	0	0	0	0	0	0	0	0	0	0	0	0	0	0	0	0	0	0	0	0	0	0	0	0	0	0	0	0	0	0
74813fc37e24808f9045c7944420aaa9	0	0	0	0	0	0	0	0	0	0	0	0	0	0	0	0	0	0	0	0	0	0	0	0	0	0	0	0	0	0	0	0	0	0	0	0	0	0	0	0	0	0	0	0	0	0	0	0	0
8646609b81f4cad8900cb309ae64d23d	0	0	0	0	0	0	0	0	0	0	0	0	0	0	0	0	0	0	0	0	0	0	0	0	0	0	0	0	0	0	0	0	0	0	0	0	0	0	0	0	0	0	0	0	0	0	0	0	17
bf69a9e32cf922f7a27fd227d2ff9ef8	0	0	0	0	0	0	0	0	0	0	0	0	0	0	0	0	0	0	0	0	0	0	0	0	0	0	0	0	0	0	0	0	0	0	0	0	0	0	0	0	0	0	0	0	0	0	0	0	0
2d4c83d3ab55b6e30831bc9cbdbace87	0	0	0	0	0	0	0	0	0	0	0	0	0	0	0	0	0	0	0	0	0	0	0	0	0	0	0	0	0	0	0	0	0	0	0	0	0	78	157	74	0	0	39	34	40	0	0	0	0
49a86e9e2a529627e40c0ed6062f54d8	0	0	0	0	0	0	0	0	0	0	0	0	0	0	0	0	0	0	0	0	0	0	0	0	0	0	0	0	0	0	0	0	0	0	0	0	0	0	0	0	0	0	0	0	0	0	0	0	0
92a3191ac92cc9670546fc8b3a70338a	0	0	0	0	0	0	0	0	0	0	0	0	0	0	0	0	0	0	0	0	0	0	0	0	0	0	0	0	0	0	0	0	0	0	0	0	0	0	0	0	0	0	0	0	0	0	0	0	0
be570ab837d74d3298ce58186aad787a	0	0	0	0	0	0	0	0	8	0	0	0	0	0	8	0	0	0	0	0	0	0	0	0	0	0	0	0	0	0	0	0	0	0	0	0	0	0	0	0	0	0	0	0	0	0	0	0	0
4af72f70e7ae9fb4e44123be8e569d57	0	0	0	0	0	0	0	0	0	0	0	0	0	0	0	0	0	0	0	0	0	0	0	0	0	0	0	0	0	0	0	0	0	0	0	0	0	0	0	0	0	0	0	0	0	0	0	0	0
adbbd1882d6df2118af8e0eeecf01cce	0	0	0	0	0	0	0	0	0	0	0	0	0	0	0	0	0	0	0	0	0	0	0	0	0	0	0	0	0	0	0	0	0	0	0	0	0	0	0	0	0	0	0	0	0	0	0	0	0
d269bd8a72d7bb954fec22a7fef13f30	0	0	0	0	0	0	0	0	0	0	0	0	0	0	0	0	0	0	0	0	0	0	0	0	0	0	0	0	0	0	0	0	0	0	0	0	0	0	0	0	0	0	51	0	0	0	0	0	0
f20ec3f4cf121c2c25906ef12ed6ffcd	0	0	0	0	0	0	0	7	0	0	0	0	0	0	0	0	0	0	11	12	0	0	0	0	0	0	0	0	0	0	0	10	0	0	0	11	0	0	0	19	0	0	0	0	0	0	9	0	0
454080b533e24313c4b871a579ca91f5	0	0	0	0	0	0	0	0	0	0	0	0	0	0	0	0	0	0	0	0	0	0	0	0	0	0	0	0	0	0	0	0	0	0	0	0	0	0	0	0	0	0	0	0	0	0	0	0	0
6aa362727ab0d24b9661ef1f0659250a	0	0	0	0	0	0	0	0	0	0	0	0	0	0	0	0	0	0	0	0	0	0	0	0	0	0	0	0	0	0	0	0	0	0	0	0	0	0	0	0	0	0	0	0	0	0	0	0	0
cb878d16d5abe9878e1d9bb819dbdea0	0	0	0	0	0	0	0	0	0	0	0	0	0	0	0	0	0	0	0	6	0	0	0	0	0	0	0	0	0	0	0	0	0	0	0	0	0	0	0	25	0	0	10	0	5	0	0	0	0
f59bd96240975313d63d5890d688bdab	0	0	0	0	0	0	0	0	0	0	0	0	0	0	0	0	0	0	0	0	0	0	0	0	0	0	0	0	0	0	0	0	0	0	0	0	0	0	0	0	0	0	0	0	0	0	0	0	0
06c491b024be53d5d77b6f5161d19d7b	0	0	0	0	0	0	0	0	0	0	0	0	0	0	0	0	0	0	0	0	0	0	0	0	0	0	0	0	0	0	0	0	0	0	0	0	0	0	0	0	0	0	0	0	0	0	0	0	0
ac179e527aa18a018919e6d7d58e599b	0	0	0	0	0	0	0	0	0	0	0	0	0	0	0	0	0	0	0	0	0	0	0	0	0	0	0	0	0	0	0	0	0	0	0	0	0	0	40	12	53	0	0	0	87	0	0	0	0
fddc0c8581d21325a8021964947a0c3b	0	0	0	0	0	0	0	0	0	0	0	0	0	0	0	0	0	0	0	0	0	0	0	0	0	0	0	0	0	0	0	0	0	0	0	0	0	0	0	0	0	0	0	0	0	0	0	0	0
1252f22f20c7f44c2413f3f92250964a	0	0	0	0	0	0	0	0	0	0	0	0	0	0	0	0	0	0	0	0	0	0	0	0	0	0	0	0	0	0	0	0	0	0	0	0	0	0	0	0	0	0	0	0	0	0	0	0	0
1b070761383597605426d194a2ee39ed	0	0	0	0	0	0	0	0	0	0	0	0	0	0	0	0	0	0	0	0	0	0	0	0	0	0	0	0	0	0	0	0	0	0	0	0	0	0	0	0	0	0	0	0	0	0	0	0	0
46f8787e97de83d5118c1c4d254fd4e4	0	0	0	0	0	0	0	0	0	0	0	0	0	0	0	0	0	0	0	0	0	0	0	0	0	0	0	0	0	0	0	0	0	0	0	0	0	0	0	0	0	0	0	0	0	0	0	0	0
cce4991bbb6f0cce4380d129bc967c5d	0	0	0	0	0	0	0	0	0	0	0	0	0	0	0	0	0	0	0	0	0	0	0	0	0	0	0	0	0	0	0	0	0	0	0	0	0	0	0	0	0	0	0	0	0	0	0	0	0
dad0835e9bd438a4dd60cd5919b55c2c	0	0	0	0	0	0	0	0	0	0	0	0	0	0	0	0	0	0	0	0	0	0	0	0	0	0	15	0	0	0	0	0	0	0	0	0	0	0	0	0	0	0	0	0	22	0	0	0	0
f8aff72b10fdb6641fa306723b05e27f	0	0	0	0	0	0	0	0	0	0	0	0	0	0	0	0	0	0	0	0	0	0	0	0	0	0	0	0	0	0	0	0	0	0	0	0	0	0	0	0	0	0	0	0	0	0	0	0	0
0870728c41a3b61f7c6f1e1b8ec0be0c	0	0	0	0	0	0	0	0	0	0	0	0	0	0	0	0	0	0	0	0	0	0	0	0	0	0	0	0	0	0	0	0	0	0	0	0	0	0	0	0	0	0	44	0	18	0	0	0	0
6a1bca0c45b213acddf987eb45beae77	0	0	0	0	0	0	0	0	0	0	0	0	0	0	0	0	0	0	0	0	0	0	0	0	0	0	0	0	0	0	0	0	0	0	0	0	0	0	0	0	0	0	0	0	0	0	0	0	0
2b20daa6f273f014a4e1962c89dbefd4	0	0	0	0	0	0	0	0	0	0	0	0	0	0	0	0	0	0	0	0	0	0	0	0	0	0	0	0	0	0	0	0	0	0	0	0	0	0	0	0	0	0	0	0	0	0	0	0	0
2b6d531cae2adede5a2be03cbd2ce807	0	0	0	0	0	0	0	0	0	0	0	0	0	0	0	0	0	0	0	0	0	0	0	0	0	0	11	0	0	0	0	0	0	0	0	28	0	0	0	0	0	0	0	0	0	0	0	0	0
873a8fb6464f418559cd0a2f7d2f110e	0	0	0	0	0	0	0	0	0	0	0	0	0	0	0	0	0	0	0	0	0	0	0	0	0	0	0	0	0	0	0	6	0	0	0	10	0	0	0	0	0	0	0	0	0	0	0	0	18
9e62193b0fd755af3ca8d31433f4b1fe	0	0	9	12	0	0	0	0	0	0	0	0	0	0	5	0	0	0	0	14	0	0	0	0	7	0	0	0	0	0	0	0	0	0	0	0	0	0	0	1	0	17	0	11	0	0	0	0	0
5ea55232df012af2e4b893529c0b74f2	0	0	0	0	0	0	0	0	0	0	0	0	0	0	0	0	0	0	0	0	0	0	0	0	0	0	0	0	0	0	0	0	0	0	0	0	0	0	0	0	0	0	0	0	0	0	0	0	0
03e8114bdf2e88f2ffbb282172bb562e	0	0	0	0	0	0	0	0	0	0	0	0	0	0	0	0	0	0	0	0	0	0	0	0	0	0	0	0	0	0	0	0	0	0	0	0	0	0	0	0	0	0	0	0	0	0	0	0	0
81845b7ab1bb4031cdf6deeff66c61bc	0	0	0	0	0	0	0	0	0	0	0	0	0	0	0	0	0	0	0	0	0	0	0	0	0	0	0	0	0	0	0	0	0	0	0	0	0	0	0	0	0	0	0	0	0	0	0	0	0
d13299baa5ee76384239b73393fd830c	0	0	0	0	0	0	0	0	0	0	0	0	0	0	0	0	0	0	0	0	0	0	0	0	0	0	0	0	0	0	0	0	0	0	0	0	0	0	0	0	0	0	0	0	0	0	0	0	0
33b1eb08d9111df173ed4f7680024832	0	0	0	0	38	0	0	6	0	0	0	0	0	0	0	0	0	0	0	0	0	0	0	0	0	0	0	0	0	0	0	0	0	0	0	0	0	0	0	16	17	0	22	28	0	0	0	0	0
111e8abc2ef7915994065ca39a07c170	0	0	0	0	0	0	0	0	0	0	0	0	0	0	0	0	0	0	0	0	0	0	0	0	0	0	0	0	0	0	0	0	0	0	0	0	0	0	0	0	0	0	0	0	0	0	0	0	0
20577cbbb99547bca964ca83d567c660	0	0	0	0	0	0	0	0	0	0	0	0	0	0	0	0	0	0	0	0	0	0	0	0	0	0	0	0	0	0	0	0	0	0	0	0	0	0	0	0	0	0	0	0	0	0	0	0	0
7bc3581faf773a2d61bf5da8b3650126	0	0	0	0	0	0	0	0	0	0	0	0	0	0	0	0	0	0	0	0	0	0	0	0	0	0	0	0	0	0	0	0	0	0	0	0	0	0	0	0	0	0	0	0	0	0	0	0	0
cfbe0c1b89b3d1cf56a1cab29a2fd7aa	0	0	23	0	0	0	0	0	0	0	0	0	0	0	0	0	0	0	0	0	0	0	0	0	0	0	0	0	0	0	0	0	0	0	0	0	0	0	0	0	0	0	0	0	0	0	0	0	0
cf42c176b60f0e18709cb6073768d1ad	0	0	0	0	0	0	0	0	0	0	0	0	0	0	0	0	0	0	0	0	0	0	0	0	0	0	0	0	0	0	0	0	0	0	0	0	0	0	0	0	143	3	0	0	0	0	0	0	0
7d3221e17aef059593e8beb97033245d	0	0	0	0	0	0	0	0	0	0	0	0	0	0	0	0	0	0	0	0	0	0	0	0	0	0	0	0	0	0	0	0	0	0	0	0	0	0	0	0	0	0	0	0	178	0	0	0	0
756e22f9c89204bd29906664dda043bc	0	0	0	0	0	0	0	0	0	0	0	0	0	0	0	0	0	0	0	0	0	0	0	0	0	0	0	0	0	0	0	0	0	0	0	0	0	0	0	0	0	0	0	0	0	0	0	0	0
95e42b710d84dfbca0cd0afcf64511f0	0	0	0	0	0	0	0	0	0	0	0	0	0	0	0	0	0	0	0	0	0	0	0	0	0	0	0	0	0	0	0	0	0	0	0	0	0	0	0	0	0	0	0	0	0	0	0	0	0
3bcefc34dfd2bd31b8a35ff665d44625	0	0	0	0	0	0	0	0	0	0	0	0	0	0	0	0	0	0	0	0	0	0	0	0	0	0	0	0	0	0	0	0	0	0	0	0	0	0	0	0	0	0	0	0	0	0	0	0	0
84ba6df2b0860c2e006fd89862024e5b	0	0	0	0	0	0	0	0	0	0	0	0	0	0	0	0	9	0	8	0	0	0	0	0	0	0	0	0	0	0	0	0	6	3	0	0	0	0	0	0	0	0	0	0	0	0	0	0	0
de6689ffd6de07c6afd71d735b33436a	0	0	0	0	0	0	0	0	0	0	0	0	0	0	0	0	0	14	0	45	12	8	0	0	0	0	0	0	0	0	0	0	0	0	0	0	0	0	0	0	0	0	0	0	0	0	0	0	0
1ead8395f75d4a6981106a5196627508	0	0	0	0	0	0	0	0	0	0	0	0	0	0	0	0	0	0	0	24	0	0	0	0	0	0	0	0	0	0	0	0	0	0	0	0	0	0	0	0	0	0	0	0	0	0	0	0	0
49966daa2d3b67fa3a243562339a0c81	0	0	0	0	0	0	0	0	0	0	0	0	0	0	0	0	0	0	0	0	0	0	0	0	0	0	0	0	0	0	0	0	0	0	0	0	0	0	0	0	0	0	0	0	0	0	0	0	0
6140896449010d352ff73dde370d3f90	0	0	0	0	0	0	0	0	0	0	0	0	0	0	0	0	0	0	0	0	0	0	0	0	0	0	0	0	0	0	0	0	0	0	0	0	0	0	0	0	0	0	0	0	0	0	0	0	0
93e56d6d8be0d735e069f58d3893235f	0	0	0	0	0	0	0	0	0	0	0	0	0	0	0	0	0	0	0	0	0	0	0	0	0	0	0	0	0	0	0	0	0	0	0	0	0	0	0	0	0	0	0	0	0	0	0	0	0
a79de851bb8894c3cc969ab3d69bc326	0	0	0	0	0	0	0	0	0	0	0	0	0	0	0	0	0	0	0	0	0	0	0	0	0	0	0	0	0	0	0	0	0	0	0	0	0	0	0	0	0	0	0	0	0	0	0	0	0
b96e9a84a20c1fcfd124b8abcd810b64	0	0	0	0	0	0	0	0	0	0	0	0	0	0	0	0	0	0	0	0	0	0	0	0	0	0	4	0	0	0	0	0	0	0	0	0	0	0	0	0	0	0	0	0	0	0	0	0	0
11bbc90c03cab50cbcdaa8386b3f5929	0	0	0	0	0	0	0	0	0	0	0	0	0	0	0	0	0	0	0	0	0	0	0	0	0	0	0	0	0	0	0	0	0	0	0	0	0	0	0	0	0	0	0	0	0	0	0	0	0
307856fddacc256b12c8ba5b673018b1	0	0	0	0	0	0	0	0	0	0	0	0	0	0	0	0	0	0	0	0	0	0	0	0	0	0	0	0	0	0	0	0	0	0	0	0	0	0	0	0	0	0	0	0	0	0	0	0	0
3febb96b9d813561253ce91333dab571	0	0	10	0	0	0	0	0	0	0	0	0	0	0	0	0	0	0	0	0	0	0	0	0	0	0	0	0	0	0	0	0	0	0	0	0	0	0	0	0	0	0	0	0	0	0	0	0	0
4a0efe9e10981dbc4b649500ad4fd533	0	0	0	0	0	0	0	0	0	0	0	0	0	0	0	0	0	0	0	0	0	0	0	0	0	0	0	0	0	0	0	0	0	0	0	0	0	0	0	0	0	0	0	0	0	0	0	0	0
5921ec4500f1cb8cc4bd42760d6a2410	0	0	0	0	0	0	0	0	0	0	0	0	0	0	0	0	0	0	0	0	0	0	0	0	0	0	0	0	0	0	0	0	0	0	0	0	0	0	0	0	0	0	0	0	0	0	0	0	0
9a21529a7b0d633b007a162579a37f66	0	0	0	0	0	0	0	0	0	0	0	0	0	0	0	0	0	0	0	0	0	0	0	0	0	0	0	0	0	0	0	0	0	0	0	0	0	0	0	0	0	0	0	0	0	0	0	0	0
3f586f941dd1097bd538b0aead9eb16a	0	0	0	0	0	0	0	24	0	0	0	0	0	0	12	0	0	0	0	0	0	9	0	0	0	0	0	0	0	0	0	0	0	0	0	0	0	0	0	0	0	0	0	0	0	0	0	0	0
a09b625b381fa632971dfe50fd797f25	0	0	0	0	0	0	0	14	0	0	0	0	0	0	0	0	0	0	0	0	0	0	0	0	0	0	0	0	0	0	0	10	10	8	24	60	28	0	0	0	69	0	0	0	34	0	0	0	0
e84d429591c6a7d264ac0adceeb796e7	0	0	0	0	0	0	0	0	0	0	0	0	0	0	0	0	0	0	0	9	5	0	0	0	31	0	0	0	0	0	0	0	0	0	0	0	0	0	0	13	0	11	21	24	0	0	0	0	16
f681e925c3a14bab462d57d359f2264f	0	0	0	0	0	0	0	0	0	0	0	0	0	0	0	0	0	0	0	0	0	0	0	0	12	0	0	0	0	0	0	0	0	0	0	0	0	0	0	0	0	0	0	0	0	0	0	0	0
4474a2e3083e615adc0cf1579737b3a4	0	0	0	0	0	0	0	0	0	0	0	0	0	0	0	0	0	0	0	0	0	0	0	0	0	0	0	0	0	0	0	0	0	0	0	0	0	0	0	0	0	0	0	0	0	0	0	0	0
9a1e449495f912ddc63c36964d1adc21	0	0	0	0	0	0	0	0	0	0	0	0	0	10	0	0	0	0	0	0	0	0	9	0	23	0	0	0	0	0	0	0	0	0	0	0	0	0	0	0	0	0	0	0	0	0	0	0	0
6099df59c5f25b6957dca5fd086da7da	0	0	0	0	0	0	0	0	0	0	0	0	0	0	0	0	0	0	0	0	0	0	0	0	0	0	0	0	0	0	0	0	0	0	0	0	0	0	0	0	0	0	0	0	0	0	0	0	0
7d200cfa90bb7a8e99d11d286c85ab99	0	0	0	0	0	0	0	0	0	0	0	0	0	0	0	0	0	0	0	0	0	0	0	0	0	0	0	0	0	0	0	0	0	0	0	0	0	0	0	0	0	0	0	0	0	0	0	0	0
85728945683f4b730c12c1bce1af148b	0	0	0	0	0	0	0	0	0	0	0	0	0	0	0	0	0	0	0	0	0	0	0	0	0	0	0	0	0	0	0	0	0	0	0	0	0	0	0	0	0	0	0	0	0	0	0	0	0
c2f37f93d707ecb536775f691dcf434c	0	0	0	0	0	0	0	0	0	0	0	0	0	0	0	0	0	0	0	0	0	0	0	0	0	0	0	0	0	0	0	0	0	0	0	0	0	0	0	0	0	0	0	0	0	0	0	0	0
20f9fb0c960a4d78d897c8202aa1dddc	0	0	0	0	0	0	0	0	0	0	0	0	0	0	0	0	0	0	0	0	0	0	0	0	0	0	0	0	0	0	0	0	0	0	0	0	0	0	0	0	0	0	0	0	0	0	0	0	0
51432553e8048276ba3143fab0eb1a4a	0	0	0	4	0	0	0	0	0	0	0	0	0	0	0	0	0	0	0	0	0	0	0	0	56	0	0	0	0	0	0	0	0	0	3	0	0	0	0	0	0	4	0	0	0	0	0	0	0
cca28a0ec2f45eb6385b47149b663857	0	0	0	0	0	0	0	0	0	0	0	0	0	0	0	0	0	0	0	0	0	0	0	0	0	0	0	0	0	0	0	0	0	0	0	0	0	0	0	0	0	0	0	0	0	0	0	0	0
9ba796f4f0c2cf1d247f3fabb4a24c7c	0	0	0	0	4	0	0	0	0	0	0	0	0	0	0	0	0	0	0	0	0	0	0	0	0	0	0	0	0	0	0	0	0	0	0	0	0	0	0	0	0	0	15	0	0	0	0	0	0
b2d085ad3d7ab1e04f2afa7be99ba51a	0	0	0	0	0	0	0	0	0	0	0	0	0	0	0	0	0	0	0	0	0	0	0	0	0	0	0	0	0	0	0	0	0	0	0	0	16	0	0	0	0	0	0	0	0	0	0	0	0
f22645f3a15f4bf5ac3b3b8db5e365d9	0	0	0	0	0	0	0	0	0	0	0	0	0	0	0	0	0	0	0	0	0	0	0	0	0	0	0	0	0	0	0	0	0	0	0	0	0	0	0	0	0	0	0	0	0	0	0	0	0
2806a9174bec8e7d871431766e513cbe	0	0	0	0	0	0	0	72	0	0	0	18	0	13	0	10	0	0	0	0	0	0	0	0	0	0	0	0	0	0	0	0	0	0	0	0	0	0	0	0	0	0	0	0	0	0	0	0	0
a7ba9ee065b4c1ef27567fb6f2ce48c4	0	0	0	0	0	0	0	0	0	0	0	0	0	0	0	0	0	0	0	0	0	0	0	0	0	0	0	0	0	0	0	0	0	0	0	0	0	0	0	0	0	0	0	0	0	0	0	0	0
cdaf52b0289f496c71b8d589596cb5ba	0	0	0	0	0	0	0	0	0	0	0	0	0	0	0	0	0	0	0	0	0	0	0	0	0	0	0	0	0	0	0	0	0	0	0	0	0	0	0	0	0	0	0	0	0	0	0	0	0
e1c2b9fb35fa6ff093fe338574f5a255	0	0	0	0	0	0	0	0	0	0	0	0	0	0	0	0	0	0	0	0	0	0	0	0	0	0	0	0	0	0	0	0	0	0	0	0	0	0	0	0	0	0	0	0	0	0	0	0	0
3b0d177e0e27424bbc54b6ce96780389	0	0	0	0	0	0	0	7	0	0	0	0	0	0	0	0	0	0	0	0	0	0	0	0	0	0	0	0	0	0	0	0	0	0	0	0	0	0	0	0	0	0	0	0	0	0	0	0	0
42b9aff98daaa9bda53b86ab225d0cc7	0	0	0	0	0	0	0	0	6	0	0	0	0	0	0	0	0	0	0	0	0	0	0	0	0	0	0	0	0	0	0	0	0	0	0	0	0	0	0	0	0	0	0	0	64	0	0	11	0
aca7d4bc2b70690b59ecf6f61d7b0208	0	0	0	0	0	0	0	0	0	0	0	0	0	0	0	0	0	0	0	0	0	0	0	0	0	0	0	0	0	0	0	0	0	0	0	0	0	0	0	0	0	0	19	0	0	0	0	5	12
adf1edb763b949dc244cc4c8af19c198	0	0	0	0	0	0	0	0	0	0	0	0	0	0	0	0	0	0	0	0	0	0	0	0	3	0	0	0	0	0	0	0	0	0	0	0	0	0	0	0	0	0	0	0	0	0	0	0	0
20d20a442d557d823352c5fec3babfb4	0	0	0	0	0	0	0	0	0	0	0	0	0	0	0	0	0	0	0	0	0	0	0	0	0	0	0	0	0	0	0	0	0	0	0	0	0	0	0	0	0	0	0	0	0	0	0	0	0
d088fcb1b3340630dae7c566ccde43da	0	0	0	0	0	0	0	0	0	0	0	0	0	0	0	0	0	0	0	0	0	0	0	0	0	0	0	0	0	0	0	0	0	0	0	0	0	0	0	0	0	0	0	0	0	0	0	0	0
f8363b38ac0626bf65a7afe305536e20	0	0	0	0	0	0	0	0	0	0	0	0	0	0	0	0	0	0	0	0	0	0	0	0	0	0	0	0	0	0	0	0	0	0	0	0	0	0	0	0	0	0	0	0	0	0	0	0	0
92dfce6cc089f2833fe934a2e9ad0c7c	0	0	0	0	0	0	0	0	0	0	0	0	0	0	0	0	0	18	0	0	0	0	0	0	0	0	0	0	0	0	0	54	0	0	0	9	23	0	0	0	0	13	0	0	0	0	8	14	9
9660dcf37fc868ac0f8e72372827aec4	0	0	42	23	0	0	0	0	0	0	0	0	0	0	0	0	0	8	0	0	9	10	0	0	0	0	0	0	0	0	0	0	0	0	0	0	0	0	0	0	0	0	0	0	14	0	0	0	16
ba0847b8c54be2b2e43ff32b79b72d9c	0	0	0	0	0	0	0	0	0	0	0	0	0	0	0	0	0	0	0	0	0	0	0	0	0	0	0	0	0	0	0	0	0	0	0	0	0	0	0	0	0	0	0	0	0	0	0	0	0
e1592af8a66339046c558ccb7d433338	0	0	0	0	7	0	0	0	0	0	0	0	0	0	0	0	0	0	0	0	0	0	0	0	0	0	0	0	0	0	0	0	0	0	0	0	0	0	0	0	0	0	0	0	0	0	0	0	0
1667d0c541e315afecc525eee974429c	0	0	0	0	0	0	0	0	0	0	0	0	0	0	0	0	0	0	0	0	0	0	0	0	0	0	0	0	0	0	0	0	0	0	0	0	0	0	0	0	0	0	0	0	0	0	0	0	0
39eb83e706eb69631bcad60dbdaed437	0	0	0	0	0	0	0	0	0	0	0	0	0	0	0	0	0	0	0	0	0	0	0	0	0	0	0	0	0	0	0	0	0	0	0	0	0	0	0	5	0	0	0	0	0	0	0	0	0
b046bcf6f3a9b82971c2f73afef3e9d0	0	0	0	0	0	0	0	0	0	0	0	0	0	0	0	0	0	0	0	0	0	0	0	0	0	0	0	0	0	0	0	0	0	0	0	0	0	0	0	0	0	0	0	0	0	0	0	0	0
eeb8935bdf94fd872a3223e69defb0dc	0	0	0	0	0	0	0	0	0	0	0	0	0	0	0	0	0	0	0	0	0	0	0	0	0	0	0	0	0	0	0	0	0	0	0	0	0	0	0	0	0	0	0	0	0	0	0	0	0
37bcad63cf76bc504e7904a7fff6113f	0	0	0	0	0	0	0	0	0	0	0	0	0	0	0	0	0	0	0	0	0	0	0	0	13	0	0	0	0	0	0	0	0	0	0	0	0	0	0	0	19	0	0	14	0	18	0	0	0
058eb17a41fc005069324d6bf7ac56c5	0	0	0	0	0	0	0	0	0	0	0	0	0	0	0	0	0	0	0	0	0	0	0	0	0	0	0	0	0	0	0	0	0	0	0	0	0	0	0	0	0	0	0	0	0	0	0	0	0
57adcded05f12413938d3a0be32ffb7c	0	0	0	0	0	0	0	0	0	0	0	0	0	0	0	0	0	0	0	0	0	0	0	0	0	0	0	0	0	0	0	0	0	0	0	0	0	0	0	0	0	0	0	0	0	0	0	0	0
83307ac7a044c3774651f5cea4b7f202	0	0	0	0	0	0	0	0	0	0	0	0	0	0	0	0	0	0	0	0	0	0	0	0	0	0	0	0	0	0	0	0	0	0	0	0	0	0	0	0	0	0	0	0	0	0	0	0	5
33ab015dce878c634a7a156fb61faf2d	0	0	0	0	0	0	0	0	0	0	0	0	0	0	0	0	0	0	0	0	0	0	0	0	0	0	0	0	0	0	0	0	0	0	0	0	0	0	0	0	0	0	0	0	0	0	0	0	0
422ac4461236caa4b4b240779d77dcdd	0	0	0	0	0	0	0	0	0	0	0	0	0	0	0	0	0	0	0	0	0	0	0	0	0	0	0	0	0	0	0	147	41	36	57	36	83	0	0	0	0	0	0	0	0	0	0	0	0
517010b58791719eab5de7024f7fbe01	0	0	0	0	0	0	0	0	0	0	0	0	0	0	0	0	0	0	0	0	0	0	0	0	0	0	0	0	0	0	0	0	0	0	0	0	0	0	0	0	0	0	0	0	0	0	0	0	0
b3cc2aad9ff4463e9b31c8de41c9bb2f	0	0	6	0	0	0	0	0	0	0	0	0	0	0	0	0	0	0	0	0	0	0	0	0	0	0	0	0	0	0	0	0	0	0	0	0	0	0	0	0	0	0	0	0	0	0	0	0	0
e088014025c079d05c31bf6c340c98d9	0	0	0	0	0	0	0	0	0	0	0	0	0	0	0	0	0	0	0	0	0	0	0	0	0	0	0	0	0	0	0	0	0	0	0	0	0	0	0	0	0	0	0	0	0	0	0	0	0
0dc7da5e305b5f02edfdc2dae12e4f6d	0	0	0	0	0	0	0	0	0	0	0	0	0	0	0	0	0	0	0	0	0	0	0	0	0	0	0	0	0	0	23	13	0	0	19	0	15	0	0	0	0	0	0	0	0	0	0	0	0
0e11bf0305f2907c284865e92f48629e	0	0	0	0	0	0	0	0	0	0	0	0	0	0	0	0	0	0	0	0	0	0	0	0	0	0	0	0	0	0	0	0	0	0	0	0	0	0	0	0	0	0	0	0	0	0	0	0	0
40739589d3521fd8b85c7412e72b82a7	0	0	0	0	0	0	0	0	0	0	0	0	0	0	0	0	0	0	0	0	0	0	0	0	0	0	0	0	0	0	0	0	0	0	0	0	0	0	0	0	0	0	0	0	0	0	0	0	0
4448ba1604b81a9193d8e20d9df81e5f	0	0	0	0	0	0	0	0	0	0	0	0	0	0	0	0	0	0	0	0	0	0	0	0	0	0	0	0	0	0	0	0	0	0	0	0	0	0	0	0	0	0	0	0	0	0	0	0	0
1e25e1becc49347733a9c5b60b27c2fb	0	0	0	0	0	0	0	0	0	0	0	0	0	0	0	0	0	0	0	0	0	0	0	0	0	0	0	0	0	0	0	0	0	0	0	0	0	0	0	0	0	0	0	0	0	0	0	0	0
60cb080d1e6ddf2e52f48928f50d6414	0	0	0	0	0	0	0	0	0	0	0	0	0	0	0	0	0	0	0	6	0	0	0	0	0	0	0	0	0	0	0	0	0	0	0	0	0	0	0	0	0	0	0	0	0	0	0	0	0
9c96126315d12bcd079174ffaff84771	0	0	0	0	0	0	0	0	0	0	0	0	0	0	0	0	0	0	0	0	0	0	0	0	0	0	0	0	0	0	0	0	0	0	0	0	0	0	0	0	0	0	0	0	0	0	0	0	0
9d348832d3026034893ec4d686327b6c	0	0	0	0	0	0	0	0	0	0	0	0	0	0	0	0	0	0	0	0	0	0	0	0	0	0	0	0	0	0	0	0	0	0	0	0	0	0	0	0	0	0	0	0	0	0	0	0	0
34b81f77bb487c0f4346f63be105ff5c	0	0	0	0	0	0	0	0	0	0	0	0	0	0	0	0	0	0	0	0	0	0	0	0	0	0	0	0	0	0	0	0	0	0	0	0	0	0	0	0	0	0	0	0	0	0	0	0	0
64e89ce51b61019fa1890a39e78c9416	0	0	0	0	0	0	0	0	0	0	0	0	0	0	0	0	0	0	0	0	0	0	0	0	0	0	5	0	0	0	0	0	0	0	0	0	0	0	0	0	0	0	0	0	0	0	0	0	0
1242e16c5dbea0ebb43f9b3b6e548c55	0	0	0	0	0	0	0	0	0	0	0	0	0	0	0	0	0	0	0	0	0	0	0	0	0	0	0	0	0	0	0	0	0	0	0	0	0	0	0	0	0	0	0	0	0	0	0	0	0
e0577dbefee700915e8e357de130bb4c	0	0	0	0	0	0	0	0	0	0	0	0	0	0	0	0	0	0	0	0	0	0	0	0	0	0	0	0	0	0	0	10	0	0	0	0	0	0	0	0	0	0	14	0	0	0	0	0	0
0b80b44016175f26f61bbe03269e9c0a	0	0	0	0	0	0	0	0	0	0	0	0	0	25	0	0	0	0	0	0	0	0	0	0	0	0	0	0	0	0	0	0	0	0	0	0	0	0	0	0	0	0	0	0	0	0	0	0	0
ddc07be448b7a3fcae643919f79d258b	0	0	0	0	0	0	0	0	409	0	0	0	0	0	0	0	0	0	0	0	0	0	0	0	0	0	0	0	0	0	0	0	0	0	0	0	0	0	0	0	0	0	0	0	0	0	0	0	0
f7711a4eeb08732a9af3c02c0ac1538a	0	0	0	0	6	0	0	0	0	0	0	54	0	0	0	0	0	0	0	0	0	0	0	0	0	0	0	0	0	0	0	0	0	0	0	0	0	0	0	0	0	0	0	0	0	0	0	0	0
60af58e60a0fe804a96a71fbcf79ecd8	0	0	0	0	0	0	0	0	0	0	0	0	0	0	0	0	0	0	0	0	0	0	0	0	0	0	0	0	0	0	0	0	0	0	0	0	0	0	0	0	0	0	0	0	0	0	0	0	0
3bad88d87cb33e27f90b375401b3c5bc	0	0	0	0	0	0	0	0	0	0	0	0	0	0	0	0	0	0	0	0	0	0	0	0	0	0	0	0	0	0	0	11	0	0	0	0	0	0	0	0	0	0	0	5	6	0	0	0	0
c598d7a42bd7f959b4bb3d53329906a7	0	0	0	0	0	0	0	0	0	0	0	0	0	0	0	0	0	0	0	0	0	0	0	0	0	0	0	0	0	0	0	0	0	0	0	0	0	0	0	0	0	0	0	0	0	0	0	0	0
245d44820329dd17f38be10496738f65	0	0	0	0	0	0	0	3	0	0	0	0	0	0	0	0	0	0	5	0	0	0	0	0	0	0	0	0	0	0	0	0	0	0	0	0	0	0	0	0	0	0	0	4	0	0	0	0	0
594c555063336661b894a7b4ca83294f	0	0	0	0	0	0	0	0	0	0	0	0	0	0	0	0	0	0	0	0	0	0	0	0	0	0	0	0	0	0	0	0	0	0	0	0	0	0	0	0	0	0	0	0	0	0	0	0	0
38a25fb2e21c4c724d21e3b7d4f527d1	0	0	0	0	0	0	0	0	0	0	0	0	0	0	0	0	0	0	0	0	0	0	0	0	0	0	0	0	0	0	0	0	0	0	0	0	0	0	0	0	0	0	0	0	0	0	0	0	0
450646b66c7d740916aaed2f29ea6076	0	0	0	0	0	0	0	0	0	0	0	0	0	0	0	0	0	0	0	0	0	0	0	0	0	0	0	0	0	0	0	0	0	0	0	0	0	0	0	0	0	0	0	0	0	0	0	0	0
bc7f91f4e41b7178274413c5c87a5901	0	0	0	0	0	0	0	0	0	0	0	0	0	0	0	0	0	0	0	0	0	0	0	0	0	0	0	0	0	0	0	0	0	0	0	0	0	0	0	0	0	0	0	0	0	0	0	0	0
f41662228edc5632fbd45974bf8a6657	0	0	0	0	0	0	0	0	0	0	0	0	0	0	0	0	0	0	0	0	0	0	0	0	0	0	0	0	0	0	0	0	0	0	0	0	0	0	0	0	0	0	0	0	0	0	0	0	0
82660b1f99f93b9a1144e68780f1d00f	0	0	0	0	0	0	0	0	0	0	0	0	0	0	0	0	0	0	0	0	0	0	0	0	0	0	0	0	0	0	0	0	0	0	0	0	0	0	0	0	0	0	0	0	0	0	0	0	0
a8721c49ea3cc9c159f29b64865f851f	0	0	0	0	0	0	0	0	0	0	0	0	0	0	0	0	0	0	0	0	0	0	0	0	0	0	0	0	0	0	0	0	0	0	0	0	0	0	0	0	0	0	0	0	0	0	0	0	0
d1a37eec132ad8dd3682077725428697	0	0	0	0	0	0	0	0	0	0	0	0	0	0	0	0	0	0	0	0	0	0	0	0	0	0	0	0	0	6	7	11	37	41	85	77	50	0	0	0	0	0	0	0	0	0	0	0	0
43b8c7d6a198231d9edeb2b91e1f82b8	0	0	0	0	0	0	0	0	0	0	0	0	0	0	0	0	0	0	0	0	0	0	0	0	0	0	0	0	0	0	0	0	0	0	0	0	0	0	0	0	0	0	0	0	0	0	0	0	0
50ce635917f2ad51d55f43e7d25a58a7	0	0	0	0	0	0	5	39	0	0	0	33	0	0	2	8	0	0	0	0	0	0	0	0	0	0	0	0	0	0	0	25	0	0	15	0	26	0	0	0	0	0	0	0	0	0	0	0	0
6df8e28c90e675523b9c90f6e66432a8	0	0	0	0	0	0	0	2	0	0	0	0	0	0	0	0	0	0	0	0	0	0	0	0	0	0	0	0	0	0	0	0	0	0	0	0	0	0	0	1	0	0	0	0	0	0	0	0	0
88cdf81de6e33af83fbd9495577e7dc2	0	0	0	0	0	0	0	0	0	0	0	0	0	0	0	0	0	0	0	0	0	0	0	0	0	0	0	0	0	0	0	0	0	0	0	0	0	0	0	0	0	0	0	0	0	0	0	0	0
9b3598a5ffa5d8ec673de1555c606c18	0	0	0	0	0	0	0	0	0	0	0	0	0	0	0	0	0	0	0	0	0	0	0	0	0	0	0	0	0	0	0	0	0	0	0	0	0	0	0	0	0	0	0	0	0	0	0	0	0
22ee3c7a803ea71982ec64def8e6e953	0	0	0	0	0	0	0	0	0	0	0	0	0	0	0	0	0	0	0	0	0	0	0	0	0	0	0	0	0	0	0	0	0	0	0	17	0	0	0	0	0	0	0	0	0	0	0	0	0
f38bf1f2af7a30f136c3f054a7e68376	0	0	0	0	0	0	0	0	0	0	0	0	0	0	0	0	0	0	0	0	0	0	0	0	0	0	0	0	0	0	0	0	0	0	0	0	0	0	0	0	14	0	0	0	6	0	0	0	12
469f8399521ae75fa050afef35d55814	0	0	0	0	0	0	0	0	0	0	24	151	18	114	0	91	0	0	0	0	0	0	0	0	0	0	0	0	0	0	0	0	0	0	0	0	0	0	0	0	0	0	0	0	0	0	0	0	0
865f0c8c435244e4d75c02308e31867c	0	0	20	0	0	0	0	0	0	0	0	0	0	0	0	0	0	0	0	0	0	0	0	0	0	0	0	0	0	0	0	0	0	0	0	0	0	0	0	0	0	0	0	15	0	0	0	0	0
c8c4bd98e03c5a16a2ee6aa58e9d4f6b	0	0	0	0	0	0	0	0	0	0	0	0	0	0	0	0	0	0	0	0	0	0	0	0	0	0	0	0	0	0	0	0	0	0	0	0	0	0	0	0	0	0	0	0	0	0	0	0	0
9c46459c8af5b7a4a83d02ce1628e7d1	0	0	0	0	0	0	0	0	0	0	0	0	0	0	0	0	0	0	0	0	0	0	0	0	0	0	0	0	0	0	0	0	0	0	0	0	0	0	0	0	0	0	0	0	0	0	0	0	0
e3ef0aee6534e5405896d5cef4095ee8	0	0	0	0	0	0	0	0	0	0	0	0	0	0	0	0	0	0	0	0	0	0	0	0	0	0	0	0	0	0	0	0	0	0	0	0	0	0	0	0	0	0	0	0	0	0	0	0	0
2fae8ea8fcd7b1c3cceb367f2857b719	0	0	0	0	0	0	0	0	0	0	0	0	0	0	0	0	0	0	0	0	0	0	0	0	0	0	0	0	0	0	0	0	0	0	0	0	0	0	0	0	0	0	0	0	0	0	0	0	0
adfdd763a14d09ef03531e48278de4dc	0	0	0	0	0	0	0	0	0	0	0	0	0	0	0	0	0	0	0	0	0	0	0	0	0	0	0	0	0	0	0	0	0	0	0	0	0	0	0	0	0	0	0	0	0	0	0	0	0
b1af724b31a9184272c4b2c45c2711c2	0	0	5	0	0	0	0	5	0	0	0	0	0	0	0	0	0	0	0	0	0	13	0	0	0	0	0	0	0	0	0	0	0	0	0	0	0	0	0	0	0	0	0	0	0	0	0	0	0
aed7577452d68c956a6e89fa48318903	0	0	0	0	0	0	0	0	0	0	0	0	0	0	0	0	0	0	0	0	0	0	0	0	0	0	0	0	0	0	0	0	0	0	0	0	0	0	0	0	0	0	0	0	0	0	0	0	0
d8a23e28b1072e3c9d625818b7186d75	0	0	0	0	0	0	0	0	0	0	0	0	0	0	0	0	0	0	0	0	0	0	0	0	0	0	0	0	0	0	0	0	0	0	0	0	0	0	0	0	0	0	0	0	15	0	0	3	0
f495bdc85841307a98cbc9929ed3a124	0	0	0	0	0	0	0	0	0	0	0	0	0	0	0	0	0	0	0	0	0	0	0	0	0	0	0	0	0	0	0	0	0	0	0	0	0	0	0	0	0	0	0	0	0	0	0	0	0
5ee16cc5bc57c974733ca1f5b09e7861	0	0	0	0	0	0	0	393	0	0	0	0	0	0	0	0	0	0	0	0	0	0	0	0	0	0	0	0	0	0	0	0	0	0	0	0	0	0	0	0	0	0	0	0	0	0	0	0	0
6ca8df8c3f9c1574fcbf93a67976e1da	0	0	0	0	0	0	0	0	0	0	0	0	0	0	0	0	0	0	0	0	0	0	0	0	0	0	0	0	0	0	0	0	0	0	0	0	0	0	0	0	0	0	0	0	0	0	0	0	0
e9e3837f63524d2485eb3979dfa2b03f	0	0	0	0	0	0	0	0	0	0	0	0	0	0	0	0	0	0	0	0	0	0	0	0	0	0	0	0	0	0	0	0	0	0	0	0	0	0	0	0	0	0	0	0	0	0	0	0	0
5a17754294f23ad86ebd89fa99359379	0	0	0	0	0	0	0	0	0	0	0	0	0	0	0	0	0	0	0	0	0	0	0	0	0	0	0	0	0	0	0	0	0	0	0	0	0	0	0	0	0	0	0	0	0	0	0	0	0
71e9978925f026f0e92861921f68d79b	0	0	0	0	0	0	0	0	0	0	0	0	0	0	0	0	0	7	0	0	0	0	0	23	14	0	9	0	0	0	0	0	0	0	0	0	0	0	0	0	0	0	0	0	0	0	0	0	0
999c221b87ac5714d58c4c63107f8c5f	0	0	0	0	0	0	0	0	0	0	0	0	0	0	0	0	0	0	0	0	0	0	0	0	0	0	0	0	0	0	0	0	0	0	0	0	0	0	0	0	0	0	0	0	0	0	0	0	11
a85816c7854d52dfd5fdcb146f5ed9ba	0	0	0	0	0	0	0	0	0	0	0	0	0	0	0	0	0	0	0	0	0	0	0	0	0	0	0	0	0	0	0	0	0	0	0	0	0	0	0	0	0	0	0	0	0	0	0	0	0
5d1ead696ab5be175f07d062e93c7d06	0	0	0	0	0	0	0	0	0	0	0	0	0	13	0	0	0	0	0	0	0	0	0	0	0	0	0	0	0	0	0	0	0	0	0	0	0	0	0	0	0	0	0	0	0	0	0	0	0
550d50cd1ed030d24c16c6e2476c019c	0	0	0	0	0	0	0	0	0	0	0	0	0	0	0	0	0	0	0	0	0	0	0	0	0	0	0	0	0	0	0	0	0	0	0	0	0	0	0	0	0	0	0	0	0	0	0	0	0
93b93a6c1ca2cb1695a76b75686a8f25	0	0	0	0	0	0	0	0	0	0	0	0	0	0	0	0	0	0	0	0	0	0	6	0	0	0	0	0	0	0	0	0	0	0	0	0	0	0	0	0	0	0	0	0	0	0	0	0	0
abcab695f363a7f51f2f62770a653aa8	0	0	0	0	0	0	0	24	0	0	0	11	0	13	12	4	0	0	0	0	0	0	0	0	0	0	0	0	0	0	0	0	0	0	0	0	0	0	0	0	14	0	0	0	43	0	0	0	0
36a0525d055f5b7498b4a2e4349ea9dc	0	0	0	0	0	0	0	0	0	0	0	0	0	0	0	0	0	0	0	0	0	0	0	0	0	0	0	0	0	0	0	0	0	0	0	0	0	0	0	0	0	0	0	0	0	0	0	0	0
96878c2327baa73de3f83c219b53fc54	0	0	0	0	0	0	0	0	0	0	0	0	0	0	0	0	0	0	0	0	0	0	0	0	0	0	0	0	0	0	0	0	0	0	0	0	0	0	0	0	0	0	0	0	0	0	0	0	0
554fd7b0bab4a760e116e500cc2099ca	0	0	0	0	0	0	0	0	0	0	0	0	0	0	0	0	0	0	0	0	0	0	0	0	0	0	0	0	0	0	0	0	0	0	0	0	0	0	0	0	0	0	0	0	0	0	0	0	0
7e5331e1da2109f5f50c7739364a82af	0	0	0	0	0	0	0	0	0	0	0	0	0	0	0	0	0	0	0	0	0	0	0	0	0	0	0	0	0	0	0	0	0	0	0	0	0	0	0	0	0	0	0	0	0	0	0	0	0
8fbc967627cc11d0cef597529596ee2f	0	0	0	2	0	0	0	4	0	7	0	0	0	0	0	4	0	0	0	0	0	0	0	0	0	0	0	0	0	0	0	0	0	0	0	0	0	6	0	0	0	0	0	0	0	0	0	0	0
494ef965e1be66824ec91a3f0078478a	0	0	0	0	0	0	0	0	0	0	0	0	0	0	0	0	0	0	0	0	0	0	0	0	0	0	0	0	0	0	0	0	0	0	0	0	0	0	0	0	0	0	0	0	0	0	0	0	0
68a38623b59bed118f84355fe9a4a94f	0	0	0	0	0	0	0	0	0	0	0	0	0	0	0	0	0	0	0	0	0	0	0	0	0	0	0	0	0	0	0	0	0	0	0	0	0	0	0	0	0	0	0	0	0	0	0	0	0
b1e0050195437791d1e796cb3657d828	0	0	0	0	0	0	0	0	357	0	0	0	0	0	0	0	0	0	0	0	0	0	0	0	0	0	0	0	0	0	0	0	0	0	15	0	0	0	0	0	0	0	0	0	0	0	0	0	0
d56507d709a937f59da68ffc8fdd07a3	0	0	0	0	3	0	9	0	0	0	0	0	0	0	0	0	0	0	0	17	0	0	0	0	0	0	0	0	0	0	0	0	0	0	0	0	0	0	0	0	0	0	0	0	0	0	0	0	0
eefe10e915da5225259db50d964692a1	0	0	0	0	0	0	0	0	0	0	0	0	0	0	0	0	0	0	0	0	0	0	0	0	0	0	0	0	0	0	0	0	0	0	0	0	0	0	0	0	0	0	0	0	0	0	0	0	0
304e6e0f71c469f50a11efc556722fc3	0	0	0	0	0	0	0	21	0	0	0	0	0	0	0	0	0	0	0	0	0	0	0	0	0	0	0	0	0	0	0	0	0	0	0	0	87	0	0	0	0	0	0	0	0	0	0	0	0
e13fcc00aacb1cc0eb55ac08fa51c792	0	0	0	0	0	0	0	0	0	0	0	0	0	0	0	0	0	0	0	0	0	0	0	0	0	0	0	0	0	0	0	0	0	0	0	0	0	0	0	0	0	0	0	0	0	0	0	0	0
01d2666fcdb6c102980b9b992dcc52f5	0	0	0	0	0	0	4	0	0	0	0	0	0	0	0	0	0	0	0	0	0	0	0	0	0	0	0	0	0	0	0	0	0	0	4	0	0	0	0	0	0	10	0	0	0	0	0	0	0
1a68def2c9590ac2fb30fa0a6b8fc04b	0	0	0	0	0	0	0	0	0	0	0	0	0	0	0	0	0	0	0	0	0	0	0	0	0	0	0	0	0	0	0	0	0	0	0	0	0	0	0	0	0	0	0	0	0	0	0	0	0
4ecc448dd021891891294d8dbfcc4361	0	0	0	0	0	0	0	0	0	0	0	0	0	0	0	0	0	0	0	0	0	0	0	0	0	0	0	0	0	0	0	0	0	0	0	0	0	0	0	0	0	0	0	0	0	0	0	0	0
6314ba94499d4d1604180d6dd1c0b885	0	0	0	0	0	0	0	0	0	0	0	0	0	0	0	0	0	0	0	0	0	0	0	0	0	0	0	0	0	0	0	0	0	0	0	0	0	0	0	0	0	0	0	0	0	0	0	0	0
7e1c7cb349339b0868e0469eea9aa28e	0	0	0	0	0	0	0	16	0	0	0	0	0	0	0	0	0	0	0	0	0	0	0	0	0	0	0	0	0	0	0	0	0	0	0	0	0	0	0	0	0	0	0	0	0	0	5	5	10
0c0e641f335b9f3d2487324acc240c7b	0	0	0	0	0	0	0	0	0	0	0	0	0	0	0	0	0	0	0	0	0	0	0	0	0	0	0	0	0	0	0	0	0	0	0	0	0	0	0	0	0	0	0	0	0	0	0	0	0
7169c2c6f5afd5b8d33648f1945477e2	0	0	0	0	0	0	0	0	0	0	0	0	0	0	0	0	0	0	0	0	0	0	0	0	0	0	0	0	0	0	0	0	0	0	0	0	0	0	0	0	0	0	0	0	0	0	0	0	0
950cc9fc7b267b6b88120e5c7ca03162	0	0	0	0	0	0	0	0	0	0	0	0	0	0	0	0	0	0	0	0	0	0	0	0	0	0	0	0	0	0	0	0	0	0	0	0	0	0	0	0	0	0	0	0	0	0	0	0	0
b42b680c1a2d92f3620476e73390d8e2	0	0	0	0	0	0	0	0	0	0	0	0	0	0	0	0	0	0	0	0	0	0	0	0	0	0	0	0	0	0	0	0	0	0	0	0	0	0	0	0	0	0	0	0	0	0	0	0	0
dc7be739ae31c7ca11bc2477a1e4bd6e	0	0	13	0	0	0	0	0	0	0	0	0	0	0	0	0	0	0	0	0	0	0	0	0	0	0	0	0	0	0	0	0	0	0	0	0	0	0	0	0	0	0	0	0	0	0	0	0	0
0a13e61b2f1949ccc2d12d7d35e834a3	0	0	0	0	0	0	0	0	0	0	0	0	0	0	0	0	0	0	0	0	0	0	0	0	0	0	0	0	0	0	0	0	0	0	0	0	0	0	0	0	0	0	0	0	0	0	0	0	0
0fe5c4c3d621b0771f2a6896819160af	0	0	0	0	0	0	0	0	0	0	0	0	0	0	0	0	0	0	0	0	0	0	0	0	0	0	0	0	0	0	0	0	0	0	0	0	0	0	0	0	0	0	0	0	0	0	0	0	0
1f8401e420692630f1dcc6eac0d59c42	0	0	0	0	0	0	0	0	0	0	0	0	0	0	0	0	0	0	0	0	0	0	0	0	0	0	0	0	0	0	0	0	0	0	0	0	0	0	0	0	0	0	0	0	0	0	0	0	0
24fc2f9fa4a99ec6166e777ff0b9b212	0	0	0	0	0	0	0	0	0	0	0	0	0	0	0	0	0	0	0	7	74	0	0	0	0	0	0	0	260	0	0	0	0	0	0	0	0	0	0	0	0	0	13	0	0	0	0	0	0
83b9c9979a53e7781b9f024728c4dc77	0	0	0	0	0	0	0	0	0	0	0	0	0	0	0	0	0	0	0	0	0	0	0	0	0	0	0	0	0	0	0	0	0	0	0	0	0	0	0	0	0	0	0	0	0	0	0	0	0
b9806aa202bad91831ab4a7822d4c476	0	0	0	0	0	0	0	0	0	0	0	0	0	0	0	0	0	0	0	0	0	0	0	0	0	0	0	0	0	0	0	0	0	0	0	0	0	0	0	0	0	0	0	0	0	0	0	0	0
bd54efc97b9b34c51852a9facbfdd1a7	0	0	0	0	0	0	0	0	0	0	0	0	0	0	0	0	0	0	0	0	0	0	0	0	0	0	0	0	0	0	0	0	0	0	0	0	0	0	0	0	0	0	0	0	0	0	0	0	0
efb1baabe3d603666695cb8ba6f99292	0	0	0	0	0	0	0	0	0	0	0	0	0	0	0	0	0	0	0	0	0	0	0	0	0	0	0	0	207	0	0	0	0	0	0	0	0	0	0	0	0	0	0	0	0	0	0	0	0
f06eab08c5491d723551783bd5067edc	0	0	0	0	0	0	0	0	0	0	0	0	0	0	0	0	0	0	0	0	0	0	5	9	0	0	0	0	0	0	0	0	0	0	0	0	0	0	0	0	0	0	0	0	0	0	0	0	0
f739960b6c353fab830ee219edb9e04a	0	0	0	0	0	0	0	0	0	0	0	0	0	0	0	0	0	0	0	0	0	0	0	0	4	0	0	0	0	0	0	0	0	0	0	0	0	0	0	0	0	0	0	0	0	0	0	0	0
87d65a022c71750572e151302d7c2da2	0	0	0	0	0	0	0	0	0	0	0	0	0	0	0	0	0	0	0	0	0	0	0	0	0	0	0	0	0	0	0	0	0	0	0	0	0	0	0	0	0	0	5	34	0	0	0	0	0
2590a995fb146136b47186e3c6e80e7f	0	0	0	0	0	0	0	0	0	0	0	0	0	0	0	0	0	0	0	0	0	0	0	0	0	0	0	0	0	0	0	0	0	0	0	0	0	0	0	0	0	0	0	0	0	0	0	0	0
28b9e592ed51eefbd47561236f7569a3	0	0	0	0	0	0	0	0	0	0	0	0	0	0	0	0	0	0	0	0	5	0	0	0	0	0	0	0	0	0	0	0	0	0	0	0	0	0	0	0	0	0	0	0	0	0	0	0	0
7a9445dfe402d8c5798fced93b93e30d	0	0	0	0	0	0	0	7	0	0	0	0	0	0	0	0	0	0	0	0	0	0	0	0	0	0	0	0	0	0	0	0	0	0	0	0	0	0	0	0	0	0	22	0	0	0	0	0	0
f3dfd45f432f267dffa106f9f9bf9e69	0	0	0	0	0	0	0	0	0	0	0	0	0	0	0	0	0	0	0	0	0	0	0	0	0	0	0	0	0	0	0	0	0	0	0	0	0	0	0	0	0	0	0	0	0	0	0	0	0
0dff5f3e97137935706f3180af9da95f	0	0	0	0	0	0	0	17	0	0	0	0	0	0	0	0	0	0	0	0	0	0	0	0	0	0	0	0	0	0	0	22	0	0	0	0	0	0	0	0	0	0	0	0	0	0	0	0	0
4f5c831237208bca21df1b68429bb806	0	0	0	0	0	0	0	0	0	0	0	0	0	0	0	0	0	0	0	0	0	0	0	0	0	0	0	0	0	0	0	0	0	0	0	0	0	0	0	0	0	0	0	0	0	0	0	0	0
9023479cea869a3be35207ec1a557c0c	0	0	0	0	0	0	0	0	0	0	0	0	0	0	0	0	0	0	0	0	0	0	0	0	0	0	0	0	0	0	0	0	0	0	0	0	0	0	0	0	0	0	0	0	0	0	0	0	0
fb0b08a98e082251ce265b7feba8ce70	0	0	0	0	0	0	0	0	0	0	0	0	0	0	0	0	0	0	0	0	0	0	0	0	0	0	0	0	0	0	0	0	0	0	0	0	0	0	0	0	0	0	0	0	0	0	0	0	0
168714a14c21cc0341ee5bf1190ce500	0	0	0	0	0	0	0	0	0	0	0	0	0	0	0	0	0	0	0	0	0	0	0	0	0	0	0	0	0	0	0	0	0	0	0	0	0	0	0	0	0	0	0	0	0	0	0	0	0
41d028cebec32ffe07842a1c065ce9f5	0	0	0	0	0	0	0	0	0	0	0	0	0	0	0	0	25	0	0	0	0	0	0	0	0	0	0	0	0	0	0	0	6	14	0	0	0	0	0	0	0	0	0	0	0	0	0	0	0
494ba891ea52ab485c3efe1c98efd746	0	0	0	0	0	0	0	0	0	0	0	0	0	0	0	0	0	0	0	0	0	0	0	0	0	0	0	0	0	0	0	0	0	0	0	0	0	0	0	0	0	0	0	0	0	0	0	0	0
5f8fe80a992ed4479caaca49f6c6e799	0	0	0	0	0	0	0	0	0	0	0	0	0	0	0	0	0	0	0	0	0	0	0	0	0	0	0	0	0	0	0	0	0	0	0	0	0	0	0	0	0	0	0	0	0	0	0	0	0
d4f335b8078294c9aeb5b7b904ce715a	0	0	0	0	0	0	0	0	0	0	0	0	0	0	0	0	0	0	0	0	0	0	0	0	0	0	0	0	0	0	0	0	0	0	0	0	0	0	0	0	0	0	0	0	0	0	0	0	0
067d89975ac09521a2d413bd4ad7eb3c	0	0	0	0	0	0	0	0	0	0	0	0	0	0	0	0	0	0	0	0	0	0	0	0	0	0	0	0	0	0	0	0	0	0	0	0	0	0	0	0	0	0	0	0	0	0	0	0	0
32bef8e6a9d2a5d5f9306ae7b4e93ccf	0	0	0	0	0	0	0	0	0	0	0	0	0	0	0	0	0	0	0	0	0	0	0	0	0	0	0	0	0	0	0	0	0	0	0	0	9	0	0	0	0	0	8	9	0	0	0	0	0
40efe0057735a06a72e1ae5061446a0d	0	0	0	0	0	0	0	25	0	0	0	0	0	0	0	0	0	0	0	0	0	0	0	0	0	0	0	0	0	0	0	0	0	0	0	0	0	0	0	0	0	0	0	23	0	0	0	0	0
06a6386ff576a3c9dda145844beed145	0	0	0	0	0	0	0	0	0	0	0	0	0	0	0	0	0	0	0	0	0	0	0	0	0	0	0	0	0	0	0	0	0	0	0	0	0	0	0	0	0	0	0	0	0	0	0	0	0
0c776e07e979ee56fab487816d306602	0	0	0	0	0	0	0	0	0	0	0	0	0	0	0	0	0	0	0	0	0	0	0	0	0	0	0	0	0	0	0	0	0	0	0	0	0	0	0	0	0	0	0	0	0	0	0	0	0
1220a036a1f9721885f4d15ebe09a759	0	0	0	0	0	0	0	0	0	0	0	0	0	0	0	0	0	0	0	0	0	0	0	0	0	0	0	0	0	0	0	0	0	0	0	0	0	0	0	0	0	0	0	0	0	0	0	0	0
22231887dfbffac21ba2a335d46bcdd3	0	0	0	0	0	0	0	0	0	0	0	0	0	0	0	0	0	0	0	0	0	0	0	0	0	0	0	0	0	0	0	0	0	0	0	0	0	0	0	0	0	0	0	0	0	0	0	0	0
ac944cef4ff1a66447359e00e333d934	0	0	0	0	0	0	0	0	0	0	0	0	0	0	0	0	0	0	0	0	0	0	0	0	0	0	0	0	0	0	0	0	0	0	0	0	0	0	0	0	0	0	0	0	0	0	0	0	0
b22f7b3f86e63a8407d835937eda84e6	0	0	0	0	0	0	0	0	0	0	0	0	0	0	0	0	0	0	0	0	0	0	0	0	0	0	0	0	0	0	0	0	0	0	0	0	0	0	0	0	0	0	0	0	0	0	0	0	0
f892e53ddb5e108d5d5b3e36039bdfe0	0	0	18	0	0	0	0	0	0	0	0	0	0	0	0	0	0	0	0	0	0	0	0	0	0	0	0	0	0	0	0	0	0	0	0	0	0	0	0	0	0	0	0	0	0	0	0	0	0
524246579104fbe8dc7f6c7bf901554e	0	0	0	0	0	0	0	0	0	0	0	0	0	0	0	0	0	0	0	0	0	10	0	0	0	0	0	0	0	0	0	35	0	0	0	0	7	0	0	0	0	0	0	0	0	0	0	0	0
9b708488081ca5a5f79f9c05d27abe32	0	0	0	7	0	0	0	0	0	0	0	0	0	0	0	0	0	0	0	0	0	0	0	0	0	0	0	0	0	0	0	0	0	0	0	0	0	0	0	0	0	0	0	0	0	0	0	0	0
ac88cf25a512fae551682f30a230cfc4	0	0	0	0	0	0	0	0	0	0	0	0	0	0	0	0	16	0	0	0	0	0	0	0	0	0	0	0	0	0	1	0	0	0	0	0	0	0	0	0	0	0	2	2	0	0	0	0	0
1f634ebe6dfe1b7ba06bc8f2366f977c	0	0	0	0	0	0	0	0	0	0	0	0	0	0	0	0	0	0	374	0	0	0	0	0	0	0	0	0	0	0	0	0	0	0	0	0	0	0	0	0	0	0	0	0	0	0	0	0	0
754f805592f36d0709a667e65f9c9f5e	0	0	0	0	0	0	0	0	0	0	0	0	0	0	0	0	0	0	0	0	0	0	0	0	0	0	0	0	0	0	0	0	0	0	0	0	0	0	0	0	0	0	0	0	0	0	0	0	0
0b6931adf61571124e0497f819b6f142	0	0	0	0	0	0	0	0	0	0	0	0	0	0	0	0	0	0	0	0	0	0	0	0	0	0	0	7	0	0	0	0	0	0	0	0	0	0	0	0	0	0	0	0	0	0	0	0	0
0d532cae3beaf2ecd6f216d1b89ccb5f	0	0	0	0	0	0	0	0	0	0	0	0	0	0	0	0	0	0	0	0	0	0	0	0	0	0	0	0	0	0	0	0	0	0	0	0	0	0	0	0	0	0	0	0	0	0	0	0	0
2b95087a55c6690ce802ac89437a6a8b	0	0	0	0	0	0	0	0	0	0	0	0	0	0	0	0	0	0	0	0	0	0	0	0	0	0	0	0	0	0	0	0	0	0	0	0	0	0	0	0	0	0	0	0	0	0	0	0	0
2c9971ca712eb38d0bf3339be8dec0ef	0	0	0	0	0	0	0	0	0	0	0	0	0	0	0	0	0	0	0	0	0	0	0	0	0	0	0	0	0	0	0	0	0	0	0	5	0	0	0	0	0	0	0	0	0	0	0	0	0
6758668c014e75a1ee95ca3a69e98456	0	0	0	0	0	0	0	0	0	0	0	30	0	0	0	0	0	0	0	0	0	19	0	0	0	0	0	0	0	0	0	0	0	0	0	0	0	0	0	0	0	0	0	0	0	0	0	0	0
6e24977076bd35ae84d0867518cb4ddc	0	0	0	0	0	0	0	0	0	0	0	0	0	0	0	0	0	0	0	0	0	0	0	0	0	0	0	0	0	0	0	0	0	0	0	0	0	0	0	0	0	0	0	0	0	0	0	0	0
979d936c6141d16d7f1efed5062be0cc	0	0	0	0	0	0	0	0	0	0	0	0	0	0	0	0	0	0	0	0	0	0	0	0	0	0	0	0	0	0	0	0	0	0	0	0	0	0	0	17	0	8	6	0	0	0	0	0	0
38d6bc4cb947ad59a2112c8a70e7183e	0	0	0	0	0	0	0	0	0	0	0	0	0	0	0	0	0	0	0	0	0	0	0	0	0	0	0	0	0	0	0	0	0	0	0	0	0	0	0	0	8	0	0	0	0	0	0	0	0
4b5c1ed4a7763b65b4c0835a197c233f	0	0	0	0	0	0	0	0	0	0	0	0	0	0	0	0	0	0	0	0	0	0	0	0	0	0	0	0	0	0	0	0	0	0	0	0	0	0	0	0	0	0	0	0	0	0	0	0	0
6ee60b340c00fd02688ec82d97553467	0	0	0	0	0	0	0	0	0	0	0	0	0	0	0	0	0	0	0	0	0	0	0	0	0	0	0	0	0	0	0	0	0	0	0	0	0	0	0	0	0	0	0	0	0	0	0	0	0
be0116df966ae568ee0ec0e9f6afd844	0	0	0	0	0	0	0	0	4	0	0	0	0	0	0	0	0	0	0	11	0	0	0	0	0	0	0	0	0	0	0	0	0	0	0	0	0	0	0	0	0	0	0	0	0	0	0	0	0
c7c90bb51a553f6298ba94b552a7223c	0	0	0	0	0	0	0	371	0	0	0	0	0	0	0	0	0	0	0	0	0	0	0	0	0	0	0	0	0	0	0	0	0	0	0	0	0	0	0	0	0	0	0	0	0	0	0	0	0
d28ad73cfc1a3c682134c3220afa4c81	0	0	0	0	0	0	0	0	0	0	0	0	0	0	0	0	0	0	0	0	0	0	0	0	0	0	0	0	0	0	0	0	0	0	0	0	0	0	0	0	0	0	0	0	0	0	0	0	6
289f0968ae3493c59283c42af186be51	0	0	0	0	0	0	0	0	0	0	0	0	0	0	0	0	0	0	0	0	0	0	0	0	0	0	0	0	0	0	0	0	33	0	38	0	0	0	0	0	0	0	0	0	0	0	0	0	0
8263310a88706ffdf66b3d10e9827a56	0	0	0	0	0	0	0	0	0	0	0	0	0	0	0	0	0	0	0	0	0	0	0	0	0	0	0	0	0	0	0	0	0	0	0	0	0	0	0	0	0	0	0	0	0	0	0	0	0
cadb2c410bd0914850075a17aa2001eb	0	0	0	0	0	0	0	0	0	0	0	0	0	0	0	0	0	0	0	0	0	0	0	0	0	0	0	0	0	0	0	0	0	0	0	0	0	0	0	0	0	0	0	0	0	0	0	0	0
e011a00cec62ebe30450b1cd648699c7	0	0	0	0	0	0	0	0	0	0	0	0	0	0	0	0	0	0	0	0	0	0	0	0	0	0	0	0	0	0	0	0	0	0	0	0	0	0	0	0	0	0	0	0	0	0	0	0	0
16a1e5b9f47ef48486c7071c9787b0fb	0	0	0	0	0	0	0	0	0	0	0	0	0	0	0	0	0	37	0	1	13	0	0	6	12	21	0	0	0	0	0	0	0	0	0	0	0	0	0	0	0	44	11	0	0	0	0	0	19
9c45d4ce5f23d142f4afa46607439d15	0	0	0	0	0	0	0	0	0	0	0	0	0	0	0	0	0	0	0	0	0	0	0	0	0	0	0	0	0	0	0	0	0	0	0	0	0	0	0	0	0	0	0	0	0	0	0	0	0
42b59b8dd74ef830adc342bdf3abb802	0	0	0	0	0	0	0	0	0	0	0	0	0	0	0	0	0	0	0	23	0	0	0	0	0	0	0	0	0	0	0	0	0	0	0	0	0	0	27	4	0	0	0	7	0	0	0	0	0
8dba0dd5ab5ba37e33340b3e027ef5d0	0	0	0	0	0	0	0	0	0	0	0	0	0	0	0	0	0	0	0	0	0	0	0	0	0	0	0	0	0	0	0	0	12	0	0	4	10	0	0	0	0	0	0	0	14	0	4	0	0
f2aff32c4e28fa61248689b0ca4037f3	0	0	0	0	0	0	0	0	0	0	0	0	0	0	0	0	0	0	0	0	0	0	0	0	0	0	0	0	0	0	0	0	0	0	0	0	0	0	0	0	0	0	0	0	0	0	0	0	0
bd1ecf50549f0bdf9b4914823489566b	0	0	0	0	0	0	0	0	0	0	0	0	0	0	0	0	0	0	0	0	0	0	0	0	0	0	0	0	0	0	0	0	0	0	0	0	0	0	0	0	0	0	0	0	0	0	0	0	0
77dbb5801e05d27ef97b38e49eab2520	0	0	0	0	0	0	0	0	0	0	0	0	0	0	0	0	0	0	21	0	0	0	0	0	0	0	0	0	0	0	0	0	0	0	0	0	0	0	0	0	0	7	0	0	0	0	0	0	0
9222d59f05f68de94669c2ac157b5767	0	0	0	0	0	0	0	0	0	0	0	0	0	0	0	0	0	0	0	0	0	0	0	0	0	0	0	0	0	0	0	0	0	0	0	0	0	0	0	0	0	0	0	11	0	0	0	0	0
87805f35fd75932914b84ce1358e3e5c	0	0	0	0	0	0	0	0	0	0	0	0	0	0	0	0	0	0	0	0	0	0	0	0	0	0	0	0	0	0	0	0	0	0	0	0	0	0	0	0	0	0	0	0	0	0	0	0	0
08340ac411e6e83c54682b4a0ebe7741	0	0	0	0	0	0	0	0	0	0	0	0	0	0	0	0	0	0	0	0	0	0	0	0	0	0	0	0	0	0	0	0	0	0	0	0	0	0	0	22	19	0	0	0	7	0	0	0	0
81b2630ba1e844c0bfa1d964640d324f	0	0	0	0	0	0	0	0	0	0	0	0	0	0	0	0	0	0	0	0	0	0	0	0	0	0	0	0	0	0	0	0	0	0	0	0	0	0	0	0	0	0	0	0	0	0	0	4	0
1bde50ff1dd8e9209c66b49277a6c2d0	0	0	0	0	0	0	0	354	0	0	0	0	0	0	0	0	0	0	0	0	0	0	0	0	0	0	0	0	0	0	0	0	0	0	0	0	0	0	0	0	0	0	0	0	0	0	0	0	0
55300396f58933b37dafd155130ee6ad	0	0	0	0	0	0	0	0	0	0	0	0	0	0	0	0	0	0	0	0	0	0	0	0	0	0	0	0	0	0	0	0	0	0	0	0	0	0	0	0	0	0	0	0	0	0	0	0	0
8c6da09da4ae7be71f461a050d690ab1	0	0	0	0	0	0	0	0	0	0	0	0	0	0	0	0	0	0	0	0	0	0	0	0	0	0	3	0	0	0	0	0	0	0	0	16	0	0	0	0	0	0	6	0	0	0	0	0	0
c94bd5e5755a1bf55168ae8169775ab7	0	0	0	0	0	0	0	0	0	0	0	0	0	0	0	0	0	0	0	0	0	0	0	0	0	0	0	0	0	0	0	0	0	0	0	0	0	0	0	0	0	0	0	46	30	0	0	0	0
d779a5398e7d0ed1ca863354c5710117	0	0	0	0	0	0	0	0	0	0	0	0	0	0	0	0	0	0	0	0	0	0	0	0	9	0	0	0	0	0	0	0	0	0	0	0	0	0	0	0	0	0	0	0	0	0	0	0	0
d99f7816615860da9c47863e42ba6e50	0	0	0	0	0	0	0	0	0	0	0	0	0	0	0	0	0	0	0	0	0	0	0	0	0	0	0	0	0	0	0	0	0	0	0	0	0	0	0	0	0	0	0	0	0	0	0	0	0
51032625bf89fa6ee9fca2d009260a08	0	0	0	0	0	0	0	0	0	0	0	0	0	0	0	0	19	0	17	5	0	0	0	4	0	0	8	0	0	0	0	0	11	0	0	0	0	0	0	0	0	0	0	0	0	0	6	0	0
26aa2325942a3599c862e1d0a53c5513	0	0	0	0	0	0	0	0	0	0	0	0	0	0	0	0	0	0	0	0	0	0	0	0	0	0	0	0	0	0	0	0	0	0	0	0	0	0	0	0	0	0	0	0	0	0	0	0	0
4a8171e66af72d519f162a3c9946d2d8	0	0	0	0	0	0	0	0	0	0	0	0	0	0	0	0	0	0	0	0	0	0	0	0	0	0	0	0	0	0	0	0	0	0	0	0	0	0	0	0	0	0	0	0	0	0	0	0	0
54baafd1ea1da7aae992225c1ff59c11	0	0	0	0	0	0	0	360	0	0	0	0	0	0	0	0	0	0	0	0	0	0	0	0	0	0	0	0	0	0	0	0	0	0	0	0	0	0	0	0	0	0	0	0	0	0	0	0	0
c0ce9fcf9f42683688963e5a6c126896	3	0	4	0	0	0	0	0	0	0	0	0	0	0	0	0	0	0	0	0	0	0	0	0	0	0	0	0	0	0	0	0	0	0	0	3	0	0	0	0	6	0	14	5	0	0	14	12	13
f80c13a5c9a1e0c942a67cdafef7806a	0	0	0	0	0	0	0	0	0	0	0	0	0	0	0	0	0	5	0	0	0	0	6	0	0	0	0	0	0	0	0	0	0	0	0	0	0	0	0	0	0	0	0	0	0	0	0	0	0
33445e158523b5a54d8eb805d54ad358	0	0	0	0	0	0	0	0	0	0	0	0	0	0	0	0	0	0	0	0	0	0	0	0	0	0	21	0	0	0	0	0	0	0	0	0	0	0	0	0	0	0	0	0	0	0	0	0	0
4c2926e1ba45c99926ed3a1d82e414db	0	0	0	0	0	0	0	0	0	0	0	0	0	0	0	0	0	0	0	0	0	0	0	0	0	0	0	0	0	0	0	0	0	0	0	0	0	0	0	7	0	0	187	14	23	0	0	0	0
f5e2775ae22716e36f3d9707044da6dc	0	0	0	0	0	0	0	0	0	0	0	0	0	0	0	0	0	0	0	0	0	0	0	0	0	0	0	0	0	0	0	0	0	0	0	0	0	0	0	0	0	0	0	0	0	0	0	0	0
f63f803ad5a0a79d7bede0398c4fa2f3	0	0	0	0	0	0	0	0	0	0	0	0	0	0	0	0	0	0	0	0	0	0	0	0	0	0	0	0	0	0	0	0	0	0	0	0	0	0	0	0	0	0	0	0	0	0	0	0	0
3b30427d79a813aca58d4d9e2463f4c9	0	0	0	0	0	0	0	0	0	0	0	0	0	0	0	0	0	0	0	0	0	0	0	0	0	0	0	0	0	0	0	0	0	0	0	0	0	0	6	0	0	0	0	0	0	0	0	0	0
aa9369cc68b2c4aac226cab7ec4c3132	0	0	0	0	0	0	0	0	0	0	0	0	0	0	0	0	0	0	0	0	0	0	0	0	0	0	0	0	0	0	0	0	0	0	0	0	0	0	0	0	0	0	0	0	0	0	0	0	0
3bf2af908fe1444217d65623f900663c	0	0	0	0	0	0	0	0	0	0	0	0	0	0	0	0	0	0	0	0	0	0	0	0	0	0	0	0	0	0	0	0	0	0	0	0	0	0	0	5	0	0	0	0	0	0	0	0	0
ade2b63660138cba424c8de4180c7c11	0	0	5	0	0	0	0	0	0	0	0	0	0	0	0	0	0	0	0	0	0	0	0	0	0	0	0	0	0	0	0	19	0	0	0	27	0	0	0	0	0	0	13	0	45	0	0	0	0
b8bb6eebfa794ff300c0fa78db64aa73	0	0	0	0	0	0	0	0	0	0	0	0	0	0	0	0	0	0	0	0	0	12	0	0	0	0	0	0	0	0	0	0	0	0	0	0	0	0	0	0	0	0	0	0	0	0	0	0	0
e09fab6329a4c8fde7b2bbd12beb3410	0	0	0	0	0	0	0	0	0	0	0	0	0	0	0	0	0	0	0	0	0	0	0	0	0	0	0	0	0	0	0	0	23	17	127	26	0	0	0	0	0	0	0	0	0	0	0	0	0
e841d86cc6824766bedaf0173148df2f	0	0	0	0	0	0	0	0	0	0	0	0	0	0	0	0	0	0	0	0	0	0	0	0	0	0	0	0	0	0	0	0	0	0	0	0	0	0	0	0	0	0	0	0	0	0	0	0	0
578fc5cf326960343b42d4ba6c706050	0	0	0	0	0	0	0	0	0	0	0	0	0	0	0	0	0	0	0	0	0	0	0	0	0	0	0	0	0	0	0	0	0	0	0	0	0	0	0	0	0	0	0	0	0	0	0	0	0
7cf163026400bd03f43b6b50714567c6	0	0	0	0	0	0	0	3	0	0	0	0	0	0	0	0	0	0	0	0	0	0	0	0	0	0	0	0	0	0	0	2	0	0	3	6	0	0	0	0	0	7	0	0	0	0	0	0	0
e2a243c9bda709cd81c6d415922e0720	0	0	0	0	0	0	0	0	0	0	0	0	0	0	0	0	0	0	0	0	0	0	0	0	0	0	0	0	4	0	0	0	0	0	0	0	0	0	0	0	0	0	0	0	0	0	0	0	0
e6faa23c24dfbc8253a0253e2ebfbc59	0	0	0	0	0	0	0	0	0	0	0	0	0	0	0	0	0	0	0	0	0	0	0	0	0	0	0	0	0	0	0	0	0	0	0	0	0	0	0	0	0	0	0	0	0	0	0	0	0
e8616901c094810facd40891aea6982e	0	0	0	0	0	0	0	0	0	0	0	0	0	0	0	0	0	0	0	0	0	0	0	0	0	0	0	0	0	0	0	0	0	0	0	0	0	0	0	0	0	0	0	0	0	0	0	0	0
1c14e01ca69ecaf5b9ce2bfef1dfb06f	0	0	0	0	0	0	0	0	0	0	0	0	0	0	0	0	0	0	0	0	0	0	0	0	0	0	0	0	0	0	0	0	0	0	0	0	0	0	0	0	0	0	0	0	0	0	0	0	0
33bb0f27075f977dd1c199586103612e	0	0	0	0	0	0	0	0	0	0	0	0	0	0	0	0	0	0	0	0	0	0	0	0	0	0	0	0	0	0	0	0	0	0	0	0	0	0	0	13	0	0	0	7	0	0	0	0	0
7e759bfd2ff952c070f00d3cf815d4fe	0	0	0	0	0	0	0	0	0	0	0	0	0	0	0	0	0	0	0	0	0	0	0	0	0	0	0	0	0	0	0	0	0	0	0	0	0	0	0	0	0	319	0	0	0	0	0	0	0
8d1e15f9570af324f582c51878d3d7b9	0	0	0	0	0	0	0	0	0	0	0	0	0	0	0	0	0	0	0	0	0	0	0	0	0	0	0	0	0	0	0	0	0	0	0	0	0	0	0	0	0	0	1	0	0	0	0	0	0
91afb2f9a49b618154eb9bd79f845151	0	0	0	0	0	0	0	0	0	0	0	0	0	0	0	0	0	0	0	0	0	0	0	0	0	0	0	0	0	0	0	0	0	0	0	0	0	0	0	0	0	0	0	0	0	0	0	0	0
a0ae55b6eaff782e882d71ceb5f1d19d	0	0	0	0	0	0	0	0	0	0	0	0	0	0	0	0	0	0	0	0	0	0	0	0	0	0	0	0	0	0	0	0	0	0	0	0	0	0	0	0	0	0	0	0	0	0	0	0	0
d11939aebf10051ea46f07a8850570ff	0	0	0	0	0	0	0	0	0	0	0	0	0	0	0	0	0	0	0	0	0	0	0	0	0	0	0	0	0	0	0	0	0	0	0	0	0	0	0	0	0	0	0	0	0	0	0	0	0
191f1b38271632c7ea8df9ef4e196a3e	0	0	0	0	0	0	0	0	0	0	0	0	0	0	0	0	0	0	0	0	0	0	0	0	0	0	0	0	0	0	0	0	0	0	0	0	0	0	0	0	0	0	0	0	0	0	0	0	0
4b8b144704629f18b788703f92b69251	0	0	0	0	0	0	0	0	0	0	0	0	0	0	0	0	0	0	0	0	0	0	10	0	0	0	0	0	0	0	0	0	0	3	0	0	0	0	0	0	0	0	0	0	0	0	0	0	0
6deef7f46a7ffbff00b4c740ebf6da5e	0	0	0	0	0	0	0	0	0	0	0	0	0	0	0	0	0	0	0	0	0	0	0	0	0	0	0	0	0	0	0	0	0	0	0	10	0	0	0	0	0	0	0	0	0	0	0	0	0
e337087095229b8dab9b96ca1dced11b	0	0	0	6	0	0	0	0	0	0	0	0	0	0	0	0	0	0	0	0	0	0	0	0	0	0	0	0	0	0	0	0	8	0	16	9	15	0	0	0	11	0	0	0	0	0	0	0	0
1154d0124fe3a06bd6ca0a76991b865f	0	0	0	0	0	0	0	0	0	0	0	0	0	0	0	0	0	0	0	0	0	0	0	0	0	0	0	0	0	0	0	0	0	0	0	0	0	0	0	4	0	0	0	0	15	0	0	0	0
8d08d1af635e5a3b6156c610a80a8604	0	0	0	0	0	0	0	0	0	0	0	0	0	0	0	0	0	0	0	0	0	0	0	0	0	0	0	0	0	0	0	0	0	0	0	0	0	0	1	1	0	0	0	0	0	0	0	0	0
fbdd5a6af3635f1fbc95b2f834a112b1	0	0	0	0	0	0	0	0	0	0	0	0	0	0	0	0	0	0	0	0	0	6	0	0	0	0	0	0	0	0	0	0	0	0	0	0	0	0	9	14	0	0	0	6	7	0	0	0	0
6462c21c0ecb9b730337fcae70e731d0	0	0	0	0	0	0	0	0	0	0	0	0	0	0	0	0	0	0	0	0	0	0	0	0	0	0	0	0	0	0	0	0	0	0	0	0	0	0	0	0	0	0	0	0	0	0	0	0	0
f5b3a4b9fba8cd94750e37ecdf99f3e3	0	0	0	0	0	0	0	0	0	0	0	0	0	0	0	0	0	0	0	0	0	0	0	0	0	0	0	0	0	0	0	0	0	0	0	0	0	0	0	0	0	0	0	0	0	0	0	0	0
2d6e2cd129206665affa90b32bbc7797	0	0	0	0	0	0	0	0	0	0	0	0	0	0	0	0	0	0	0	0	0	0	0	0	0	0	0	0	0	0	0	0	0	0	0	0	0	0	0	0	0	0	0	0	0	0	0	0	0
b035c2096f4fa635a63fac213ea708a8	0	0	0	0	0	0	0	0	0	0	0	0	0	0	0	0	0	0	0	0	0	0	0	0	0	0	0	0	0	0	0	0	0	0	0	0	0	0	0	0	0	0	0	0	0	0	0	0	0
d51eb6f8da04757580c7478bf6ca8a41	10	0	7	17	38	0	0	8	0	0	0	0	0	0	0	0	0	0	0	0	0	0	0	0	0	0	0	0	0	0	0	0	0	0	0	0	0	0	0	0	0	0	0	0	0	0	0	0	0
180f8f47f2aa2044d9abb3544caf5d52	0	0	0	0	0	0	0	0	0	0	0	0	0	0	0	0	0	0	0	0	0	0	0	0	0	0	0	0	0	0	0	0	0	0	0	0	0	0	0	0	0	0	0	0	0	0	0	0	0
1a5f35c97d39af57696b03a5a6455922	0	0	0	0	0	0	0	0	0	0	0	0	0	0	0	0	0	0	0	0	0	0	0	0	0	0	0	0	0	0	0	0	0	0	0	0	0	0	0	0	0	0	0	0	0	0	0	0	0
1ad0df37cf77265c0d86b5316c88d3a3	0	0	0	0	0	0	0	0	0	0	0	0	0	0	0	0	0	0	0	0	0	0	0	0	0	0	0	0	0	0	0	0	0	0	0	0	0	0	0	0	0	0	0	0	0	0	0	0	0
ef83b07a414362357897f875edee3b0f	0	0	0	0	0	0	0	8	0	0	0	0	0	0	0	0	0	0	0	0	0	0	0	0	0	0	0	0	0	0	0	0	0	0	0	0	0	0	23	0	0	0	0	0	0	0	0	0	0
f8000a286be3a63738feb22daac45d54	0	0	0	0	0	3	0	0	0	0	0	0	0	0	0	0	0	6	0	0	0	0	0	0	0	0	0	0	0	0	0	45	0	0	0	7	0	0	0	3	0	0	0	0	6	0	0	0	0
3401d3c5b590e31a1b4cfb80594a01e7	0	0	0	0	0	0	0	0	0	0	0	0	0	0	0	0	0	0	0	0	0	0	0	0	0	0	0	0	0	0	0	0	0	0	0	0	0	0	0	0	0	7	0	0	0	0	0	0	0
9d6f73e69ad18fc9c2765c3abb2b9b89	0	0	0	0	0	0	0	0	0	0	0	0	0	0	0	0	0	0	0	0	0	0	0	0	0	0	0	0	0	0	0	0	0	0	0	0	0	0	0	0	0	0	0	0	0	0	0	0	0
c2c5b74cc793c7f857511abdec903ddc	0	0	0	0	0	0	0	0	0	0	0	0	0	0	0	0	0	0	0	0	0	0	0	0	0	0	0	0	0	0	0	0	0	0	0	0	0	0	0	0	0	0	0	0	0	0	0	0	0
f17f7d7b1ce707144f3e42b2ddcfdf6c	0	0	0	0	0	0	0	0	0	0	0	0	0	0	0	0	0	2	0	0	0	0	1	1	0	0	0	0	0	0	0	0	0	0	0	0	1	0	0	0	0	2	1	0	0	1	0	0	0
0c952de8fffb7f30e3597d566432d526	0	0	0	0	0	0	0	0	0	0	0	0	0	0	0	0	0	0	5	0	0	0	0	0	0	0	0	0	0	0	0	0	17	13	0	0	0	0	0	0	0	8	0	0	0	0	0	0	0
6d84d75e99b2888983750cafb3795efd	0	0	0	0	0	0	0	0	0	0	0	0	0	0	0	0	0	0	0	0	0	0	0	0	0	0	0	0	0	0	0	0	0	0	0	21	0	0	0	0	0	0	0	0	0	0	0	0	0
819b789f9e78fd54f92bdc6150c3bf47	0	0	0	0	0	0	0	0	0	0	0	0	0	0	0	0	0	0	0	0	0	0	0	0	0	0	0	0	0	0	0	0	0	0	0	0	0	0	0	0	0	0	0	0	0	0	0	0	0
eb0a38424f48e2d3694a97f284027871	0	0	0	0	0	0	0	0	0	0	0	0	0	0	0	6	0	0	0	14	0	0	0	0	0	0	0	0	0	0	0	0	0	0	0	0	0	0	0	0	0	0	0	0	0	0	0	0	0
175142b982725c38cdd7688046a5a01f	0	0	0	0	0	0	0	0	0	0	0	0	0	0	0	0	0	0	0	0	0	0	0	0	18	0	0	0	0	0	0	0	0	0	0	0	0	0	0	0	0	0	0	0	0	0	8	0	0
238cb43fe27041085fa1d4f7fbfb034c	0	0	0	0	0	0	0	0	0	0	0	0	0	0	0	0	0	0	0	0	0	0	0	0	0	0	0	0	0	0	0	0	0	0	0	0	0	0	0	0	0	0	0	0	0	0	0	0	0
a0a3c9cee2d2532f768f2286aaa8c3c6	0	0	0	0	0	0	0	0	0	0	0	0	0	0	0	0	0	0	0	0	0	0	0	0	0	0	0	0	0	0	0	0	0	0	0	0	0	0	0	0	0	0	0	0	0	0	0	0	0
05fd79ed0a45cfdae10c71bc794b18d6	0	0	0	0	0	0	0	0	0	0	0	0	0	0	0	0	0	0	0	0	0	0	0	0	0	0	0	0	0	0	0	0	0	0	0	0	0	0	0	0	0	0	0	0	0	0	0	0	0
3f051dd465ae590de6ecc758d5e6b016	0	0	0	0	0	0	0	0	0	0	0	0	0	0	13	0	0	0	0	0	0	0	0	0	0	0	0	0	0	0	0	0	0	0	0	0	0	0	0	0	0	0	0	0	0	0	0	0	0
7e681d55b9631f6ac6dbf95a20d7a983	0	0	0	0	0	0	0	24	0	0	0	0	0	0	0	0	0	0	0	0	0	0	0	0	0	0	0	0	0	0	0	0	0	0	0	0	0	0	0	0	0	0	0	0	0	0	0	0	0
814bbcef200178d7cff5c4c215ee75ab	0	0	0	0	0	0	0	0	0	0	0	0	0	0	0	0	0	0	0	0	0	6	0	0	0	0	0	0	0	0	0	0	0	0	0	0	0	0	0	0	0	0	0	0	0	0	0	0	0
1b025f5e11a6e2d30e5e66d90d993ed2	0	0	0	0	0	0	0	0	0	0	0	0	0	0	0	0	0	0	0	0	0	0	0	0	0	0	0	0	0	0	0	0	0	0	0	0	0	0	0	0	0	0	0	0	0	0	0	0	0
eb17deed27f65e578e762cc6670df6c7	0	0	0	0	0	0	0	0	0	0	0	0	0	0	0	0	0	0	0	0	0	0	0	0	0	0	0	0	0	0	0	0	0	0	0	0	0	0	0	0	0	0	0	0	0	0	0	0	0
3b0a151b48544a556a3e3810d3efaa20	0	0	0	0	0	0	9	249	0	0	0	0	20	0	13	47	0	0	0	0	0	0	0	0	0	0	0	0	0	0	0	0	0	0	0	0	0	0	0	0	0	0	0	0	0	0	0	0	0
50e0a798dc106270efdf75430e6e351a	0	0	0	0	0	0	0	19	0	0	0	0	0	0	0	0	0	0	0	0	0	0	0	0	0	0	0	0	0	0	0	0	0	0	7	0	0	0	0	0	0	0	0	0	0	0	0	0	0
5e39b30f5554f88d9514550b3ab2988b	0	0	0	0	0	0	0	0	0	0	0	0	0	0	0	0	0	0	0	0	0	0	0	0	0	0	0	0	6	0	0	0	0	0	12	6	0	0	0	0	0	0	0	0	0	17	0	0	0
c24a1e783817ffe3e671769c2a4d2c88	0	0	0	0	0	0	0	0	0	0	0	0	0	0	0	0	0	0	0	0	0	0	6	0	4	0	0	0	0	0	0	0	0	0	0	0	0	0	0	0	0	0	0	0	0	0	0	0	0
89fa3370728dac6af8556b3494ab7d36	0	0	0	0	0	0	0	0	0	0	0	0	0	0	0	0	0	0	0	0	0	0	0	0	0	0	0	0	0	0	0	0	0	0	0	0	0	0	0	0	0	0	0	0	0	0	0	0	0
a4419f04935311ff7d93b65ff67e4bff	0	0	0	0	0	0	0	0	0	0	0	0	0	0	0	0	0	0	0	0	0	0	0	0	0	0	0	0	0	0	0	0	0	0	0	0	0	0	0	0	0	0	0	0	0	0	0	0	0
af358c01a13524c489892d42a6f3c3b5	0	0	0	0	0	0	0	0	0	0	0	0	0	0	0	0	0	0	0	0	0	0	0	0	0	0	0	0	0	0	0	0	0	0	0	0	0	0	0	0	0	0	0	0	0	0	0	0	0
eaf7bd24771d5caefcb8a4f4f84c2c7b	0	0	0	0	0	0	0	0	0	0	0	0	0	0	0	0	0	0	0	0	0	0	0	0	0	0	0	0	0	0	0	0	0	0	0	0	0	0	0	0	0	0	0	0	0	0	0	0	0
3cfbd3799be9fe2e8d0ac028b8c5147d	0	0	0	0	0	0	0	0	0	0	0	0	0	0	0	0	0	0	0	0	0	0	0	0	0	0	0	0	0	0	0	11	0	0	0	0	0	0	0	0	0	0	0	0	0	0	10	30	7
453603c6bd5bc2378de807bd5430cb88	0	0	0	0	0	0	0	0	0	0	0	0	0	0	0	0	0	0	0	0	0	0	0	0	0	0	0	0	0	0	0	0	0	0	0	0	0	0	0	0	0	0	0	0	0	0	0	0	0
55a8c3cbda0c5669a1e24fad5754fd74	0	0	0	0	0	0	0	0	0	0	0	0	0	0	0	0	0	0	0	20	0	1	16	0	0	0	12	0	0	0	0	0	0	0	0	0	0	0	0	0	0	0	0	0	0	0	0	0	0
e91db2a1a949143df13f1c19ee3980be	0	0	0	0	0	0	0	0	0	0	0	0	0	0	0	0	0	0	0	0	0	0	0	0	0	0	0	0	0	0	0	0	0	0	0	0	0	0	0	0	0	0	0	0	0	0	0	0	0
9a2233692ee753c8ec9026ff0242362b	0	0	0	0	0	0	0	14	0	0	0	0	0	0	0	0	0	0	0	0	0	0	21	0	15	0	0	0	0	0	0	0	0	0	0	0	0	0	0	0	0	0	0	0	0	0	0	0	0
9e560fac9d932e1f8cf4f45028ef547b	0	0	0	0	0	0	0	0	0	0	0	0	0	0	0	0	0	0	0	0	0	0	0	0	0	0	0	0	0	0	0	18	0	0	0	0	0	0	0	0	0	0	0	0	0	0	0	0	0
9eb632730306b72265c97ddeaa536d44	0	0	0	0	0	0	0	0	0	0	0	0	0	0	0	0	0	0	0	0	0	0	0	0	0	0	0	0	0	0	0	0	0	0	0	0	0	0	0	0	0	0	0	0	0	0	0	0	0
a847c1a298bda802edec280b05b0d516	0	0	0	0	0	0	0	0	0	0	0	0	0	0	0	0	0	0	0	0	0	0	0	0	0	0	0	0	0	0	0	0	0	0	0	0	0	0	0	0	0	0	0	0	0	0	0	0	0
829c5a17dcb02e26eee18786b3ca94b5	0	0	0	0	0	0	0	0	0	0	0	0	0	0	0	0	0	0	0	0	0	0	0	0	0	0	0	0	0	0	0	0	0	0	0	0	0	0	0	0	0	0	0	0	0	0	0	0	0
835708d34c2a9a512ffa38b8fc4e2d6e	0	0	0	0	0	0	0	0	0	0	0	0	0	0	0	0	0	12	0	0	0	49	0	0	18	17	0	0	0	0	0	0	0	0	0	0	0	0	0	0	0	0	0	0	0	0	0	0	0
b30e7d85794df9a62f1f8cf54a415240	0	0	0	0	0	0	0	0	0	0	0	0	0	0	0	0	0	0	0	0	0	0	0	0	0	0	0	0	0	0	0	0	0	0	0	0	0	0	0	0	0	0	0	0	0	0	0	0	0
464e2293884f10781fdc9ba236551f4e	0	0	0	0	0	0	0	0	0	0	0	0	0	0	0	0	0	0	0	0	0	0	0	0	0	0	0	0	0	0	0	0	0	0	0	0	0	0	0	0	0	0	0	0	0	0	0	0	0
91a89fd0f256716a53c04c3f2b0d05c5	6	0	0	0	0	0	0	0	0	0	0	0	0	0	0	0	0	0	0	0	0	0	0	0	0	0	0	0	0	0	0	0	0	0	0	0	0	0	0	0	0	0	7	0	17	0	0	0	0
6519144b40f0874d4ed7559451ca8c97	0	0	0	0	0	0	0	0	0	0	0	0	0	0	0	0	0	0	0	0	0	0	0	0	0	0	0	0	0	0	0	0	0	0	0	0	0	0	0	0	0	0	0	0	0	0	0	0	0
ddbd95a14448c31a40660aa80e9325de	0	0	0	10	0	0	0	0	0	0	0	0	0	0	0	0	0	0	0	0	0	0	0	0	0	0	0	0	0	0	0	0	0	0	0	0	0	0	0	0	0	0	11	0	0	0	0	0	0
efb11355e885b2279359ce172ea1f497	0	0	0	0	0	0	0	0	0	0	0	0	0	0	0	0	0	0	0	0	0	0	0	0	0	0	0	0	0	0	0	0	0	0	0	0	0	0	0	0	0	0	0	0	0	0	0	0	0
4b7a813ca626dca0cb3c605242c29d76	0	0	0	0	0	0	0	0	0	0	0	0	0	0	0	0	0	0	0	0	0	0	0	0	0	0	0	0	0	0	0	0	0	0	0	13	0	0	0	0	0	0	0	0	0	0	0	0	0
ef09ea82d4fc09d9cc5374a28475a480	0	0	0	0	0	0	0	0	0	0	0	0	0	0	0	0	0	0	0	0	0	0	0	0	0	0	0	0	0	0	0	0	0	0	0	0	0	0	0	0	0	0	0	0	0	0	0	0	0
0bac6fb49b4160cd64fb1e8398c1abd1	0	0	0	0	0	0	0	0	0	0	0	0	0	0	0	0	0	0	0	0	0	0	0	0	0	0	0	0	0	0	0	0	0	0	0	0	0	0	0	0	0	0	0	0	0	0	0	0	0
78717b9a3f3586c015949f1cd1c99302	0	0	0	0	0	0	0	0	0	0	0	0	0	0	0	0	0	0	0	0	0	0	0	0	0	0	0	0	215	0	0	0	0	0	0	0	0	0	0	0	0	0	0	0	0	0	0	0	0
9d5d9f2aef96e2c188f2c3bdb32dc1c5	0	0	0	0	0	0	0	0	0	0	0	0	0	0	0	0	0	0	0	0	0	0	0	0	0	0	0	0	0	0	0	0	0	0	0	0	0	0	0	0	0	0	0	0	0	0	0	0	0
e6d5d61014477950bc2a76c8550743c0	0	0	0	0	0	0	0	0	0	0	0	0	0	0	0	0	0	0	0	16	0	0	0	0	0	0	0	0	0	0	0	0	0	0	0	0	0	0	0	0	0	0	0	0	0	0	0	0	0
98247450af5738dc9d3c3708d42e8d72	0	0	0	0	0	0	0	0	0	0	0	0	0	0	0	0	0	0	0	0	0	0	0	0	0	0	0	0	0	0	0	0	0	0	0	0	0	0	0	0	0	0	0	0	0	0	0	0	0
d381b99493c7700b1f25b646aa9fa8cd	0	0	0	0	0	0	0	0	0	0	0	0	0	0	0	0	0	0	0	0	0	0	0	0	0	0	0	0	0	0	0	0	0	0	0	0	0	0	0	0	0	0	18	16	0	0	0	0	0
daa16c181b190de8e80341ad94646eba	0	0	0	0	0	0	0	0	0	0	0	0	0	0	0	0	0	0	0	0	0	0	0	0	0	0	0	0	0	0	0	0	0	0	0	0	0	0	0	0	0	0	0	0	0	0	0	0	0
03f63845a49fa6dfdef1d4a35fd77ad5	0	0	0	0	0	0	0	0	0	0	0	0	0	0	0	0	0	0	0	0	0	0	0	0	0	0	0	0	0	0	0	0	0	0	0	0	0	0	0	0	0	0	0	0	0	0	0	0	0
24b190fd600fc5b7d50efb225a654ec3	0	0	0	0	0	0	0	0	0	0	0	0	0	0	0	0	0	0	0	0	0	0	0	0	0	0	0	0	0	0	0	0	0	0	0	0	0	0	0	0	0	0	0	0	0	0	0	0	0
3b145ff4d93380664c3f93f51fe6855e	0	0	0	0	0	0	0	0	0	0	0	0	0	0	0	0	0	0	0	0	0	0	0	0	0	0	0	0	0	0	0	0	0	0	0	0	0	0	0	0	0	0	0	0	0	0	0	0	0
9265da65956e1a60900cdc83ed468809	0	0	0	0	0	0	0	0	0	0	0	0	0	0	0	0	0	0	0	0	0	0	0	0	0	0	0	0	0	0	0	0	0	0	0	0	0	0	0	0	0	0	0	0	0	0	0	0	0
9ed21686b3552f724d25b392bffb89b0	0	0	0	0	0	0	0	0	0	0	0	0	0	0	0	0	0	0	0	0	0	12	9	0	10	0	0	0	0	0	0	0	0	0	0	0	0	0	0	0	0	0	0	0	0	0	0	0	0
c427f5431f4eba754bae8c58cee38c8f	0	0	0	0	0	0	0	12	0	0	0	0	0	0	0	0	0	0	0	0	0	0	0	0	0	0	0	0	0	0	0	0	0	0	0	0	0	0	0	0	0	0	0	0	0	0	0	0	0
faf05c33f4aae7a1a6e1c7d8af7ebf55	0	0	0	0	0	0	0	0	0	0	0	0	0	0	0	0	0	0	0	0	0	0	0	0	0	0	0	0	0	0	0	0	0	0	0	0	0	0	0	0	0	0	0	0	0	0	0	0	0
41eac7849cc702e1874af591fb8e13f4	0	0	0	0	0	0	0	0	0	0	0	0	0	0	0	0	0	0	0	0	0	0	0	0	0	0	0	0	0	0	0	0	0	0	0	0	0	0	0	0	0	0	0	0	0	0	0	0	0
8ff851308937cd98e0a2687a989e19b6	0	0	0	0	0	0	0	0	0	0	0	0	0	0	0	0	0	0	0	0	0	0	0	0	0	0	0	0	0	0	0	0	0	0	0	0	0	0	0	0	0	0	0	0	0	0	0	0	0
e28eff681eb57b028bc87c8224ac4ce1	0	0	0	0	0	0	0	0	0	0	0	0	0	0	0	0	0	0	0	0	0	0	0	0	0	0	0	0	0	0	0	0	0	0	0	0	0	0	0	0	0	0	0	0	0	0	0	0	0
f9c56ff461b895c7ee42bdc61ea26c2c	0	0	0	0	0	0	0	0	0	0	0	0	0	0	0	0	0	0	0	0	0	0	0	0	0	0	0	0	0	0	0	0	0	0	0	0	0	0	0	0	0	0	0	0	0	0	0	0	0
4a8751421f097bceb6ce4d361d71f5ff	0	0	0	0	0	0	0	0	0	0	0	0	0	0	0	0	0	0	0	0	0	0	0	0	0	0	0	0	0	0	0	0	0	0	0	0	0	0	0	0	0	0	5	0	21	0	0	0	16
a0de29b9ee4b58c16821b7f9a250eadb	0	0	0	0	0	0	0	25	0	0	0	0	0	0	0	0	0	0	0	0	0	0	0	0	0	0	0	0	0	0	0	0	0	0	0	28	0	0	0	0	0	91	0	0	12	0	0	0	0
b33349f48659a7a8c84a1dae21b1e454	0	0	0	0	0	0	0	0	0	0	0	0	0	0	0	0	0	0	0	0	0	0	0	0	0	0	0	0	0	0	0	0	0	0	0	0	0	0	0	0	0	0	11	0	0	0	0	0	0
12fca56daf760a94f8fea4e32ce6e936	0	0	0	0	0	0	0	0	0	0	0	0	0	0	0	0	0	0	0	0	0	0	0	0	0	0	0	0	0	0	0	0	0	0	0	0	0	0	0	0	0	0	0	0	0	0	0	0	0
b7fd3beec1e818d1c9ed2031cd855845	0	0	0	0	0	0	0	0	0	0	0	0	0	0	0	0	0	0	0	0	0	0	0	0	0	0	0	0	0	0	0	0	0	0	0	0	0	0	0	0	0	0	0	0	0	0	0	0	0
e25260be4b69fc4fc6a6e6202b55e824	0	0	0	0	0	0	0	0	0	0	0	0	0	0	0	0	0	0	0	0	0	0	0	0	0	0	0	0	0	0	0	0	0	0	0	0	0	0	0	0	0	0	0	0	0	0	0	0	0
f2e1ab816508e575f4287fc0245ed704	0	0	0	0	0	0	0	0	0	0	0	0	0	0	0	0	0	0	0	0	0	0	0	0	0	0	0	0	0	0	0	0	0	0	0	0	0	0	0	0	0	0	7	5	0	0	0	0	0
290845304187c8cae1849681b41563fe	0	0	0	0	0	0	0	0	0	0	0	0	0	0	0	0	0	0	0	0	0	0	0	0	0	0	0	0	0	0	0	0	0	0	0	0	0	0	0	0	0	0	0	0	0	0	0	0	0
48721d07ee2ccdbc9d1ae34a592d4a4d	0	0	0	0	0	0	0	0	0	0	0	0	0	0	0	0	0	0	0	18	0	0	0	0	0	0	0	0	0	0	0	0	0	0	0	0	0	0	0	0	0	0	0	0	0	0	0	0	0
86cccf6caf9f76e7413061d2b859d361	0	0	0	0	0	0	0	0	0	0	0	0	0	0	0	0	0	0	0	0	0	0	0	0	0	0	0	0	0	0	0	0	0	0	0	0	0	0	0	0	0	0	0	0	0	0	0	0	0
db4a541ca8e16f3242c5279ef4a9b922	0	0	0	0	0	0	0	0	0	0	0	0	0	0	0	0	0	0	0	0	0	0	0	0	0	0	0	0	0	0	0	0	0	0	0	0	0	0	0	0	0	0	0	0	0	0	0	0	0
5f26b8b94163e22b974598423a86d79e	0	0	0	0	0	0	0	0	0	0	0	0	0	0	0	0	0	0	0	0	0	0	0	0	0	0	0	0	0	0	0	0	0	0	0	0	0	0	0	0	0	0	13	0	0	0	0	0	0
b3a7b6c8d8afc01f0729a8a8643b926e	0	0	0	0	0	0	0	0	0	0	0	0	0	0	0	0	0	0	0	0	0	0	0	0	0	0	0	0	0	0	0	0	0	0	0	0	0	0	0	0	0	0	0	0	0	0	3	0	0
dc9499308591e147119fef9c0bc77ee2	0	0	0	0	0	0	0	0	0	0	0	0	0	0	0	0	0	0	0	0	0	0	0	0	0	0	0	0	0	0	0	0	0	0	0	0	0	0	0	0	0	0	0	0	0	0	0	0	0
fde421e702a55af0479152b5e39f06a2	0	0	0	0	0	0	0	0	0	0	0	0	0	0	0	0	0	0	0	0	0	0	0	0	0	0	0	0	0	0	0	0	0	0	0	0	0	0	0	0	0	0	0	0	0	0	0	0	0
752d868912dbd0ae89e8b51b88ba96c5	0	0	0	0	0	0	0	0	0	0	0	0	0	0	0	0	0	0	0	0	0	0	0	0	0	0	0	0	0	0	0	0	0	0	0	0	0	0	0	0	0	0	0	0	0	0	0	0	0
8e3a96dbe9bb70a5bbd0c4830f4de9fc	0	0	0	0	0	0	0	0	0	0	0	0	0	0	0	0	0	0	0	0	0	12	0	0	0	0	0	0	0	0	0	0	0	0	0	0	0	0	0	0	0	0	0	0	0	0	0	0	0
7faffbbe5bc76cc850aafc750cfd55bc	0	0	0	0	0	0	0	0	0	0	0	0	0	0	0	0	0	0	0	0	0	0	0	0	0	0	0	0	0	0	0	0	0	0	0	0	0	0	0	0	0	0	0	0	0	0	0	0	0
834b86aea6d8e9b5b6cbb15d07365397	0	0	0	0	0	0	0	0	0	0	0	0	0	0	0	0	0	0	0	0	0	0	0	0	0	0	0	0	0	0	0	0	0	0	0	0	0	0	0	0	0	0	0	0	0	0	0	0	0
9a963322294e74e719dac53626116128	0	0	0	0	0	0	0	0	0	0	0	0	0	0	0	0	0	0	0	0	0	0	0	0	0	0	0	0	0	0	0	0	0	0	0	0	0	0	0	0	0	0	0	0	0	0	0	0	0
a7d2275266f1f52c467c57df1270923c	0	0	0	0	0	0	0	0	0	0	0	0	0	0	0	0	0	0	0	0	0	0	0	0	0	0	0	0	0	0	0	0	0	0	0	0	0	0	0	0	0	0	0	0	0	0	0	0	0
a27dff622e4a345e2487046ac4248a3b	0	0	0	0	0	0	0	0	0	0	0	0	0	0	0	0	0	0	0	0	0	0	0	0	0	0	0	0	0	0	0	0	0	0	0	0	0	0	0	0	0	0	0	0	0	0	0	0	0
a701019111392cad89f53cd8860afe6f	0	0	0	0	0	0	0	0	0	0	0	0	0	0	0	0	6	0	0	0	0	42	0	0	0	13	20	0	0	0	0	0	0	0	0	16	0	0	0	0	0	0	5	0	0	0	0	0	0
aab7312e764ba59448a2609d2582d63f	0	0	0	0	0	0	0	0	0	0	0	0	0	0	0	0	0	0	0	0	0	0	0	0	0	0	0	0	0	0	0	0	0	0	0	0	0	0	0	0	0	0	0	0	0	0	0	0	0
e4657fb0017794b6434cdb971055a002	0	0	0	0	0	0	0	0	0	0	0	0	0	0	0	0	0	0	0	0	0	0	0	0	0	0	0	0	0	0	0	0	0	0	0	0	0	0	0	0	0	0	0	0	5	0	0	0	0
2b51412c502a67c42b391d524bb4e6cc	0	0	0	0	0	0	0	0	0	0	0	0	0	0	0	0	0	0	0	0	0	0	0	0	0	0	0	0	0	0	0	0	0	0	0	0	0	0	0	0	0	0	0	0	0	0	0	0	0
5641ff35fcfdee0dbb6f0e89ec4edee8	0	0	0	0	0	0	0	0	0	0	0	0	0	0	0	0	4	0	11	0	0	0	0	0	0	0	0	0	0	0	0	0	0	10	0	3	0	2	0	0	0	9	5	0	0	0	0	0	0
95f0b233f22c79efd5c282bda9d53848	0	0	0	0	0	0	0	0	0	0	0	0	0	0	0	0	0	0	0	0	0	0	0	0	0	0	0	0	8	0	0	0	0	0	0	0	0	0	0	0	0	0	0	0	0	0	0	0	0
df0e3d7bfea185f1bac20b1dbc25a983	0	0	0	0	0	0	0	0	0	0	0	0	0	0	0	0	0	0	0	0	0	0	0	0	0	0	0	0	0	0	0	0	0	0	0	0	0	0	0	0	0	0	0	0	0	0	0	0	0
01b7a05897823f55c1eb1144b7be1295	0	0	0	0	0	0	0	0	0	0	0	0	0	0	0	0	0	0	0	0	0	0	0	0	0	0	0	0	0	0	0	0	0	0	0	0	0	0	0	0	0	0	0	0	0	0	0	0	0
c7931acfecadcbed95b2e33b14e8f0ca	0	0	0	0	0	0	0	0	0	0	0	0	0	0	0	0	0	0	0	0	0	0	0	0	0	0	0	0	0	0	0	0	0	0	0	0	0	0	0	0	0	0	0	0	0	0	0	0	0
326165b208a51001a0df451d5dd5583f	0	0	0	0	0	0	0	0	0	0	0	0	0	0	0	0	0	0	0	0	0	0	0	0	0	0	0	0	0	0	0	0	0	0	0	0	0	0	0	0	0	0	0	0	0	0	0	0	0
4b4991928f5c51882e64003e2f126868	0	0	0	0	0	0	0	0	0	0	0	0	0	0	0	0	0	0	0	0	0	0	0	0	0	0	0	0	0	0	0	0	0	0	0	0	0	0	0	0	0	0	0	0	0	0	0	0	0
b07583183c1bbd0315719946be1c00b3	0	0	0	0	0	0	0	0	0	0	0	0	0	0	0	0	0	0	0	0	0	0	0	0	0	0	0	0	0	0	0	0	0	0	0	0	0	0	0	0	0	0	0	0	0	0	0	0	0
843ff78d2690840bdae43960a7bc1d2f	0	0	0	0	0	0	0	8	0	0	0	0	0	0	0	5	0	0	0	3	0	0	0	0	0	2	3	0	0	0	0	0	0	0	0	0	12	0	11	0	0	0	5	0	1	0	9	0	1
2aaae511ea397de27114f8ded4dcb857	0	0	0	0	0	0	0	0	0	0	0	0	0	0	0	0	0	0	0	0	0	0	0	0	0	0	0	0	0	0	0	0	0	0	10	15	0	0	0	0	0	0	0	0	0	0	0	0	0
0ca1aab8858a53fc3341a8f566f0119e	0	0	0	0	0	0	0	0	0	3	0	0	0	0	10	0	0	0	0	0	0	0	0	0	0	0	0	0	0	0	0	0	0	0	0	0	0	0	0	0	0	0	0	0	0	0	0	5	0
3376ad2db4d86d8905df28f5f0a6060a	0	0	0	0	0	0	0	0	0	0	0	0	0	0	0	0	0	0	0	0	0	0	0	0	0	0	0	0	0	0	0	0	0	0	0	0	0	0	0	0	0	0	0	0	0	0	0	0	0
4406f67ac6a5a0fb572838b83b3a991e	0	0	0	0	0	0	0	0	0	0	0	0	0	0	0	0	0	0	0	0	0	0	0	0	0	0	0	0	0	0	0	0	0	0	0	0	0	0	0	0	0	0	0	0	0	0	0	0	0
4482038e63954c18ee7ddefa2c40efae	0	0	0	0	0	0	0	0	0	0	0	0	0	0	0	0	0	0	0	10	0	0	0	0	0	0	0	0	0	0	0	0	0	0	0	0	0	0	0	0	0	0	0	0	0	0	0	0	0
c261dca28d376c134918d79d3b0403a2	0	0	0	0	0	0	0	0	0	0	0	0	0	0	0	0	0	0	0	0	0	0	0	0	0	0	0	0	0	0	0	0	0	0	0	0	0	0	0	0	0	0	4	0	0	0	0	0	0
1f415575966bf02e4e30baa90a29b521	0	0	0	0	0	0	0	0	0	0	0	0	0	0	0	0	0	0	0	0	0	0	0	0	0	0	0	0	0	0	0	0	0	0	0	0	0	0	0	0	0	0	0	0	0	0	0	0	0
339d4706c98ba1210ba9e62025802055	0	0	0	0	0	0	0	0	0	0	0	0	0	0	0	0	0	0	0	0	0	0	0	0	0	0	0	0	0	0	0	0	0	0	8	0	0	0	0	0	0	0	0	0	5	0	0	0	0
3e3a57ec8ff3e63f5f59a1abe2d135a1	0	0	0	0	0	0	0	0	0	0	0	0	0	0	0	0	0	0	0	0	0	0	0	0	0	0	0	0	0	0	0	0	0	0	0	0	0	0	0	0	0	0	0	0	0	0	0	0	0
492ff07943bd617d63d47f69e01f6319	0	0	0	0	0	0	0	0	0	0	0	0	0	0	0	0	0	0	0	16	0	0	0	0	16	0	0	0	0	0	0	0	0	0	0	0	0	0	0	0	0	0	0	0	0	0	13	0	0
a5d0de550bf97b8aee1b80abe1107c10	0	0	0	0	0	0	0	0	0	0	0	0	0	0	0	0	0	0	0	0	0	0	0	0	0	0	0	0	0	0	0	0	0	0	0	0	0	0	0	0	0	0	0	0	0	0	0	0	0
e4067757fcf30e2022102f3a660acaa0	0	0	0	0	0	0	0	0	0	0	0	0	0	0	0	0	0	0	0	0	0	0	0	0	0	0	0	0	0	0	0	0	0	54	0	0	0	0	0	0	0	0	0	0	0	0	0	0	92
e99c6d4a7cffaf10addb070a35d13b63	0	0	0	0	0	0	0	0	0	0	0	0	0	0	0	0	0	0	0	0	0	0	0	0	0	0	0	0	0	0	0	0	0	0	0	0	0	0	0	0	0	0	0	0	0	0	0	0	0
059a8abdc11cc3ea0ed62f62bf1f562b	0	0	0	0	0	0	0	0	0	0	0	0	0	0	0	0	0	0	0	0	0	0	0	0	0	0	0	0	0	0	0	0	0	0	0	0	0	0	0	0	0	0	0	0	0	0	0	0	0
d88f1181fe83ee0d213c634ecf4c33e1	0	0	0	0	0	0	0	0	0	0	0	0	0	0	0	0	0	0	0	0	0	0	0	0	0	6	0	0	0	0	0	0	0	0	0	0	0	0	0	0	0	0	0	88	0	0	0	0	0
2965a56cf49a2e8c466e3f3a0e1bda34	0	0	0	0	0	0	0	0	0	0	0	0	0	0	0	0	0	0	0	0	0	0	0	0	0	0	0	0	0	0	0	0	0	0	0	0	0	0	0	0	0	0	0	0	0	0	0	0	0
860c873f3f2de713a17ffb45d27e5b51	0	0	0	0	0	0	0	0	0	0	0	0	0	0	0	0	0	0	0	0	0	0	0	0	0	0	0	0	0	0	0	0	0	0	0	0	0	0	0	0	0	0	0	0	0	0	0	0	0
8a794e9d7f196f05e0373662980c0b4e	0	0	0	0	0	0	0	0	0	0	0	0	0	0	0	0	0	0	0	0	0	0	0	0	0	0	0	0	0	0	0	73	0	11	0	59	26	0	0	0	0	0	0	0	0	0	0	0	0
a0497688693980a1f5c49cd9bcc4f6b9	0	0	0	0	0	0	0	0	0	0	0	0	0	0	0	0	0	0	0	0	0	0	0	0	0	0	0	0	0	0	0	0	0	0	0	0	0	0	0	0	0	0	0	0	0	0	0	0	0
4e6beec208089c342f830a067e261afe	0	0	0	0	0	0	0	0	10	0	0	0	0	0	0	0	0	0	0	0	0	0	0	0	18	0	0	0	0	0	0	0	0	7	0	0	0	0	0	0	0	5	0	0	0	0	0	0	14
50aad21b8f976a80cba47323992d96d0	0	0	0	0	0	0	0	0	0	0	0	0	0	0	0	0	0	0	0	0	0	0	0	0	0	0	0	0	0	0	0	0	0	0	0	0	0	54	125	32	17	28	36	0	0	14	0	0	0
701c240b11d5063ad597897c68c56ccb	0	0	0	0	0	0	0	0	0	0	0	0	0	0	0	0	0	0	0	0	0	0	0	0	0	0	0	0	0	0	0	0	0	0	0	0	0	0	0	0	0	0	0	0	0	0	0	0	0
8314b3637c05c9b1b76b5d5a03318f86	0	0	0	0	0	0	0	0	0	0	0	0	0	0	0	0	0	0	0	0	0	0	0	0	0	0	0	0	0	0	0	0	0	0	0	0	0	0	0	0	0	0	0	0	0	0	0	0	0
d09ac5cc46632032171a253c251a8b0a	0	0	0	0	0	0	0	0	0	0	0	0	0	0	0	0	0	0	0	0	0	0	0	0	0	0	0	0	0	0	0	0	0	0	0	0	0	0	0	0	0	0	0	0	0	0	0	0	0
35c5c20c7ab8588f1489c0c5c02408c8	0	0	0	0	0	0	0	0	0	0	0	0	0	0	0	0	6	0	0	0	0	35	89	0	124	51	0	0	0	0	0	0	0	0	0	0	0	0	0	0	0	0	0	0	0	0	0	0	0
770c826cb11c83710ef7451c8dbe798a	0	0	0	0	0	0	0	0	0	0	0	0	0	0	0	0	0	0	0	0	0	0	0	0	0	0	0	0	0	0	0	0	0	0	0	0	0	0	0	11	0	0	6	0	0	0	0	0	0
6ec79051e3edd7c7a6da134cfdfca910	0	0	0	0	0	0	0	5	0	0	0	0	0	0	0	0	0	0	0	0	0	0	0	0	0	0	0	0	0	0	0	0	0	0	0	0	0	0	0	0	0	0	0	0	0	0	0	0	29
75eba77631b8c13ea307d4c892334e1b	0	0	0	0	0	0	0	0	0	0	0	0	0	0	0	0	0	0	0	0	0	0	0	0	0	0	0	0	0	0	0	0	0	0	0	0	0	0	0	0	0	0	0	0	0	0	0	0	0
8d85610b2257be58aafa28c3ef4ae60c	0	0	0	0	0	0	0	0	0	0	0	0	0	0	0	0	0	0	0	0	0	0	0	0	0	0	0	0	0	0	0	0	0	0	0	0	0	0	0	0	0	4	0	0	0	0	0	0	0
8dec50a939c23d732b9c30b35d3e9570	0	0	0	0	0	0	0	0	0	0	0	0	0	0	0	0	0	0	0	0	0	0	0	0	0	3	10	0	0	0	0	0	0	0	0	0	0	0	0	0	0	0	0	4	0	0	0	0	0
8e615cd68954213f15150a1ceb5d448b	0	0	0	0	0	0	0	0	0	0	0	0	0	0	0	0	0	0	0	0	0	0	0	0	0	0	0	0	0	0	0	0	0	0	0	0	0	0	0	0	0	0	0	0	0	0	0	0	0
f4deadaf81fe87b9014dc35dfdea9ab9	0	0	0	0	0	0	0	12	0	0	0	0	0	0	0	0	0	0	0	0	0	0	0	0	0	0	0	0	0	0	0	80	0	0	0	0	0	0	0	0	0	0	0	0	0	0	0	0	0
1c577abb5df00609e135b6835dec002d	0	0	0	0	0	0	0	0	0	0	0	0	0	0	0	0	0	0	0	0	0	0	0	0	0	0	0	0	0	0	0	0	0	0	0	0	0	0	0	0	0	0	0	0	0	0	0	0	0
1f1373a2e967d7b04d75be7228a4ce27	0	0	0	0	0	0	0	0	0	0	0	0	0	0	0	0	0	0	0	0	0	0	0	0	0	0	0	0	0	0	0	0	5	0	0	0	0	0	0	0	9	0	0	0	0	0	0	0	0
3674c7136224818b904c75110e4ba35d	0	0	0	0	0	0	0	0	0	0	0	0	0	0	0	0	0	0	0	0	0	0	0	0	0	0	0	0	0	0	0	0	0	0	0	0	0	0	6	0	0	0	0	0	0	0	0	0	0
de962384ecd1583cc6f9ddeea39c2946	0	0	0	0	0	0	0	0	0	0	0	0	0	0	0	0	0	0	0	0	0	0	0	0	0	0	0	0	0	0	0	0	0	0	0	0	0	0	0	0	0	0	0	0	0	0	0	0	0
57c22c181946a1a1decaa57245f14ece	0	0	0	0	0	0	0	0	0	0	0	0	0	0	0	0	0	0	0	0	0	0	0	0	0	0	0	0	0	0	0	0	0	0	0	0	0	0	0	0	0	0	0	0	0	0	0	0	0
6990bbca673c88dbe24547684f0a1775	0	0	0	0	0	0	0	0	0	0	0	0	0	0	0	0	0	0	0	0	0	0	0	0	0	0	0	0	0	0	0	0	0	0	0	0	0	0	0	0	0	0	0	0	0	0	0	0	0
6d2a204ef726fbc2997c5aa8ab2d36e6	0	0	0	0	0	0	0	0	0	0	0	0	0	0	0	0	0	0	0	0	0	0	0	0	0	0	0	0	0	0	0	0	0	0	0	0	0	0	0	26	0	0	0	0	8	0	0	0	0
75089049f1fc3864acdf26482d8c4c6e	0	0	0	0	0	0	0	0	0	0	0	0	0	0	0	0	0	0	0	0	0	0	0	0	0	0	0	0	0	0	0	0	0	0	0	0	0	0	0	0	0	0	0	0	0	0	0	0	0
a51b88a2729dc916f7eb365fc3e7f257	0	0	0	0	0	0	0	0	0	0	0	0	0	0	0	0	0	0	0	0	0	0	0	0	0	7	0	0	0	0	0	0	0	0	0	0	0	0	0	0	0	0	0	0	0	0	0	0	0
f4e62c1f3563f1ef80b8169e00163b32	0	0	9	0	0	0	0	0	0	0	0	0	0	0	0	0	0	0	0	0	0	0	0	0	0	0	0	0	0	3	6	0	0	0	0	0	0	0	0	0	4	0	10	0	0	0	12	20	0
dc45f55269c4e9d10e3d05f3e7812e76	0	0	0	0	0	0	0	0	0	0	0	0	0	0	0	0	0	0	0	0	0	0	0	0	0	0	0	0	0	0	0	0	0	0	0	0	0	0	0	0	0	0	0	0	0	0	0	0	0
f008ad6a3814ccf5b1cc34ef86994cf6	0	0	0	0	0	0	0	0	0	0	0	0	0	0	0	0	0	0	0	0	0	0	0	0	0	0	0	0	0	0	0	0	0	0	0	0	0	0	0	0	0	0	0	0	0	0	0	0	0
cff63983a147de951201b3e3150a82ba	0	0	0	0	0	0	0	0	0	0	0	0	0	0	0	0	0	0	0	0	0	0	0	0	0	0	0	0	0	0	0	0	0	0	0	0	0	0	0	0	0	0	0	0	0	0	0	0	0
fc058e32a82270e56aa52a9369ebdcaf	0	0	0	0	0	0	0	0	0	0	0	0	0	0	0	0	0	0	0	0	0	0	0	0	0	0	0	0	0	0	0	0	0	0	0	0	0	0	0	0	0	0	0	0	0	0	0	0	0
6ac87cceda2ac7d6ed7d0ac8406e6321	0	0	0	0	0	0	0	0	0	0	0	0	0	0	0	0	0	0	0	0	0	0	0	0	0	0	0	0	0	0	0	0	0	0	0	0	0	0	0	0	0	0	0	0	0	0	0	0	0
841c1d97d66e5d196181d8b8f12333e5	0	0	0	0	0	0	0	0	0	0	0	0	0	0	0	0	0	0	0	1	0	0	0	0	0	0	0	0	0	0	0	0	0	0	0	0	0	0	0	0	0	0	0	0	0	0	0	0	0
9c55134503aea5be1b044f34415935fe	0	0	0	0	0	0	0	0	0	0	0	0	0	0	0	0	0	0	0	0	0	0	0	0	0	0	0	0	0	0	0	0	0	0	0	0	0	0	0	0	0	0	0	0	0	0	0	0	0
fc030dfd8cc04f0b91ee4ab4850fe006	0	0	0	0	0	0	0	0	0	0	0	0	0	0	0	0	0	0	0	0	0	0	0	0	0	0	0	0	0	0	0	0	0	0	0	0	0	0	0	0	0	0	0	0	0	0	0	0	0
627501bf2c0628c18891a348ecb8a3c8	0	0	0	0	0	0	0	0	0	0	0	0	0	0	0	0	0	0	0	0	0	0	0	0	0	0	0	0	0	0	0	0	0	0	0	0	0	0	0	0	0	0	0	0	0	0	0	0	0
24e0c49bd5980d9613f044d066ad6990	0	0	0	0	0	0	0	0	0	0	0	0	0	0	0	0	0	0	0	0	0	0	0	0	0	0	0	0	0	0	0	0	0	0	0	0	0	0	0	0	0	0	0	0	0	0	0	0	0
2d13f26290471bf975a0cdb358cb7da3	0	0	0	0	0	0	0	48	0	0	0	0	0	0	0	0	0	0	0	0	0	0	0	0	0	0	0	0	0	0	0	0	0	0	0	0	0	0	0	0	0	0	0	18	0	0	0	0	0
4002a6ba30fddf94e1a8150fe1a1492e	0	0	0	0	0	0	0	0	0	0	0	0	0	0	0	0	0	0	0	0	0	0	0	0	0	0	0	0	0	0	0	0	0	0	0	0	0	0	0	0	0	0	0	0	0	0	0	0	0
8beec88be8f4b91e9ddcb0eab01e2ab7	0	0	0	0	0	0	0	0	0	0	0	0	0	0	0	0	0	0	0	0	0	0	0	0	0	0	0	0	0	0	0	0	0	0	0	0	0	0	0	0	0	0	0	19	0	0	0	0	0
a46c9605a49b7f2d485345272106f903	0	0	0	0	0	0	0	0	0	0	0	0	0	0	0	0	0	0	0	0	0	0	0	0	0	0	0	0	0	0	0	0	0	0	0	0	0	0	0	0	0	0	0	0	0	0	0	0	0
40cc98a2145eec8f7e51605782f93690	0	0	0	0	0	0	0	0	0	0	0	0	0	0	0	0	0	0	0	0	0	0	0	0	0	0	0	0	0	0	0	0	0	0	0	0	0	0	0	0	0	0	0	0	0	0	0	0	0
68e3efd0bac10faf53e5d2b1f754636c	0	0	0	0	0	0	0	1	0	0	0	0	0	0	0	0	0	0	0	16	0	0	0	0	0	0	0	0	0	0	0	0	0	0	0	0	0	0	0	0	0	0	0	0	0	0	0	0	0
7383a251fdca7716bb3478c148bc82bd	0	0	0	0	0	0	0	0	0	0	0	0	0	0	0	0	0	0	0	0	0	0	0	0	0	0	0	0	0	0	0	0	0	0	0	0	0	0	0	0	0	0	0	0	0	0	0	0	0
abde547b017cbba14f2a5cef5087ad3b	0	0	0	0	0	0	0	0	0	0	0	0	0	0	0	0	0	0	0	0	0	0	0	0	0	0	0	0	0	0	0	0	0	0	0	0	0	0	0	0	0	0	43	0	0	0	0	0	0
b75ddb09f29a3866ca054c566f506ee0	0	0	0	0	0	0	0	0	0	0	0	0	0	0	0	0	0	0	0	0	0	0	0	0	0	0	0	0	0	0	0	0	0	0	0	0	0	0	0	0	0	0	0	0	0	0	0	0	0
fc78b421ddd285cab87e7203dc642617	0	0	0	0	0	0	0	0	0	0	0	0	0	0	0	0	0	0	0	0	0	0	0	0	0	0	0	0	0	0	0	0	0	0	0	0	0	0	0	0	0	0	0	0	0	0	0	0	0
33c5b80a9f8690965efd105f91ac9776	0	0	0	0	0	0	0	0	0	0	0	0	0	0	0	3	0	0	0	0	0	0	0	0	0	9	0	0	0	0	0	0	0	0	0	0	0	0	0	42	0	14	0	15	15	0	0	0	0
37be1d1856722466831f960c5b8ae173	0	0	0	0	0	0	0	0	0	0	0	0	0	0	0	0	0	0	0	0	0	8	0	0	0	0	0	0	0	0	0	117	14	21	15	25	6	0	0	0	0	0	0	0	0	0	0	0	0
709d3f49511e4fbfbdc8032fa38c33be	0	0	0	0	0	0	0	0	0	0	0	0	0	0	0	0	0	0	0	0	0	0	0	0	0	0	0	0	0	0	0	0	0	0	0	0	0	0	0	0	0	0	0	0	0	0	0	0	0
b7102476ae8188bd4d721c0653f86289	0	0	0	6	0	0	0	0	0	0	0	0	0	0	0	0	0	0	0	99	0	0	7	0	0	0	0	0	0	0	0	0	0	0	0	0	0	0	0	0	0	0	0	0	0	0	0	0	0
28631cbd853a3babaccd3d931324b2a7	0	0	0	0	0	0	0	0	0	0	0	0	0	0	0	0	0	0	0	0	0	0	0	0	0	0	0	0	0	0	0	0	0	0	0	0	0	0	0	0	0	0	0	0	0	0	0	0	0
2d476abe95f4ae45708c34bf2882468a	0	0	0	0	0	0	0	0	0	0	0	0	0	0	0	0	0	0	0	0	0	0	0	0	0	0	0	0	0	0	0	0	0	0	0	0	0	0	0	0	0	0	0	0	0	0	0	0	0
4a39d81680153e6eb694b5447328f282	0	0	0	0	0	0	0	0	0	0	0	0	0	0	0	0	0	0	0	0	0	0	0	0	0	0	0	0	0	0	0	0	0	0	0	0	0	0	0	16	22	0	0	0	0	0	0	0	0
60672a391a5d202f090ba7cb383f06ee	0	0	0	0	0	0	0	0	0	4	0	0	0	0	0	0	0	0	0	0	0	0	6	0	0	0	0	7	0	0	0	6	7	13	0	0	0	0	0	0	0	0	0	0	0	0	0	0	0
7da6b28c2ed31a0b227be05f17a8c56f	0	0	0	0	0	0	0	0	0	0	0	0	0	0	0	0	0	0	0	0	0	0	0	0	0	0	0	0	0	0	0	0	0	0	0	0	0	0	0	0	0	0	0	0	0	0	0	0	0
f03b82b849a380d38f20d690375aaf44	0	0	0	0	0	0	0	0	0	0	0	0	0	0	0	0	0	0	0	0	0	0	0	0	0	0	0	0	0	0	0	0	0	0	0	0	0	0	0	0	0	0	0	0	0	0	0	0	0
4c4d4aa4d1d21deebed3b068b5c1e74d	0	0	0	0	0	0	0	0	0	0	0	0	0	0	0	0	0	0	0	0	0	0	0	0	0	0	0	0	0	0	0	0	0	0	0	0	0	76	192	0	0	0	0	0	0	0	0	0	0
8cc3e5a092933a23decdd9ea6b25234f	0	0	0	0	0	0	0	0	0	0	0	0	0	0	0	0	0	0	0	0	0	8	0	0	0	0	0	0	0	0	0	0	0	0	0	0	0	0	0	0	0	0	0	0	0	0	0	0	0
90cfeef3502a7200c9e3b7b66cdb074b	0	0	0	0	0	0	0	0	0	0	0	0	0	0	0	0	0	0	0	0	0	0	0	0	0	0	0	0	0	0	0	0	0	0	0	0	0	0	0	0	0	0	0	0	0	0	0	0	0
2866e4628d60bb1a91368ccc1ab4dc09	0	0	0	0	0	0	0	0	0	0	0	0	0	0	0	0	0	0	0	0	0	0	0	0	0	0	0	0	0	0	0	0	0	0	0	0	0	0	0	0	0	0	0	0	0	0	0	0	0
89c448d538c53a618dc77e6d4e1c9d7b	0	0	0	0	0	0	0	0	0	0	0	0	0	0	0	0	0	0	0	0	0	0	0	0	0	0	0	0	0	0	0	0	0	0	0	0	0	0	0	0	0	0	0	0	0	0	0	0	0
ab5fda0cdf4a0ef51551f34a543e7208	0	0	0	0	0	0	0	0	0	0	0	0	0	0	0	0	0	0	0	0	0	0	0	0	0	0	0	0	0	0	0	0	0	0	0	0	0	0	0	0	0	0	0	0	0	0	0	0	0
d633d2e16e56e705066be320aae32f6f	0	0	0	0	0	0	0	0	0	0	0	0	0	0	0	0	0	0	0	0	0	0	0	0	0	0	0	0	0	0	0	0	0	0	0	0	0	0	0	0	0	0	0	0	0	0	0	0	0
f75721e0c070416e15800cd74e9fb40c	0	0	0	0	0	0	0	0	0	0	0	0	0	0	0	0	0	0	0	5	0	0	0	0	0	0	0	0	0	0	0	0	0	0	0	0	0	0	0	0	0	0	0	0	0	0	0	0	0
00e4db3b1f7fc367c5abc1ad81a3b518	0	0	0	0	0	0	0	0	0	0	0	0	0	0	0	0	0	0	0	0	0	0	0	0	0	0	0	0	0	0	0	0	0	0	0	0	0	0	0	0	0	0	0	0	0	0	0	0	0
83e44d4e438fb2d35d86148ae7a988ae	0	0	0	0	0	0	0	0	0	0	0	0	0	0	0	0	0	0	0	0	0	0	0	0	0	0	0	0	0	0	0	0	0	0	0	0	0	0	0	0	0	0	0	0	0	0	0	0	0
92baa45a0dcf45acb4f5432096b495f7	0	0	0	0	0	0	0	0	0	0	0	0	0	0	0	0	0	0	0	0	0	0	0	0	0	0	0	0	0	0	0	0	0	0	0	0	0	0	0	0	0	0	0	0	0	0	0	0	0
e04e49e2db5da9f98357f961a7dd6092	0	0	0	0	0	0	0	0	0	0	0	0	0	0	0	0	0	0	0	0	0	0	0	0	0	0	0	0	0	0	0	0	0	0	0	0	0	0	0	0	0	0	0	0	0	0	0	0	0
f375e3e8a2ee1208cde1c1d2ad2cd66e	0	0	0	0	0	0	0	0	0	0	0	0	0	0	0	0	0	0	0	0	0	0	0	0	0	0	0	0	0	0	0	0	0	0	0	0	0	0	0	0	0	0	0	0	0	0	0	0	0
795a2a844ab884a740325f96a3e97094	0	0	0	0	0	0	0	0	0	0	0	0	0	0	0	0	0	0	0	0	0	0	0	0	0	0	0	0	0	0	0	0	0	0	0	0	0	0	0	0	0	0	0	0	0	0	0	0	0
a09f5f1d7787febb23619eeba1b1734e	0	0	0	0	0	0	0	0	0	0	0	0	0	0	0	0	0	0	0	0	0	0	0	0	0	0	0	0	0	0	0	0	0	0	0	0	0	0	0	0	0	0	0	0	0	0	0	0	0
ba1374ffde3ac7c38bc7f163c9aea944	0	0	0	0	0	0	0	0	0	0	0	0	0	0	0	0	0	0	0	0	0	0	0	0	0	0	0	0	0	0	0	0	0	0	0	0	0	0	0	0	0	0	0	0	0	0	0	0	0
363af8ecb42d306689912e9122fe9aee	0	0	0	0	0	0	0	0	0	0	0	0	0	0	0	0	0	0	0	0	0	0	0	0	0	0	0	0	0	0	0	0	0	0	0	0	0	0	0	0	0	0	0	0	0	0	0	0	0
6ad51f292f2099ac7449761eb347ed85	0	0	0	0	0	0	0	0	0	0	0	0	0	0	0	0	0	0	0	0	0	0	0	0	0	0	0	0	0	0	0	0	0	0	0	0	0	0	0	23	6	17	23	197	22	0	0	0	0
8c0415af4941b4a51102b35459a65751	0	0	0	0	0	0	0	0	0	0	0	0	0	0	0	0	0	0	0	0	0	0	0	0	0	0	0	0	0	0	0	0	0	0	0	0	0	0	0	0	0	0	0	0	0	0	0	0	0
a6c9d22bb5c3edc7c1f5ede47903f7a3	0	0	0	0	0	0	0	0	0	0	0	0	0	0	0	0	0	0	0	0	0	0	0	0	0	0	0	0	0	0	0	0	0	0	0	0	0	0	0	0	0	0	0	0	0	0	0	0	0
bfba1f82e1192bddb9eef913fcd0aeb3	0	0	0	0	0	0	0	0	0	0	0	0	0	0	0	0	0	0	0	0	0	0	0	0	0	0	0	0	0	0	0	0	0	0	0	0	0	0	0	0	0	0	0	0	0	0	0	0	0
ef04aa40de14433eff2ff70a823a61c5	0	0	0	0	0	0	0	0	0	0	0	0	0	0	0	0	0	0	0	0	0	0	0	0	0	0	0	0	0	0	0	0	0	0	0	0	0	0	0	0	0	0	0	0	0	0	0	0	0
7d24a9869e56fc27ca8ae08aee78a592	0	0	0	0	0	0	0	0	0	0	0	0	0	0	0	0	0	0	0	0	0	0	0	0	0	0	0	0	0	0	0	0	0	0	0	0	0	0	0	0	0	0	0	0	0	0	0	0	0
8b7f7b969dc1f9e105c97d7bc955b5b2	0	0	0	0	0	0	0	0	0	0	0	0	0	0	0	0	0	0	0	0	0	0	0	0	0	0	0	0	0	0	0	0	0	0	0	0	0	0	0	0	0	0	0	0	0	0	0	0	0
9f550337be1e9d19b1b3f085eed0d7bd	0	0	0	0	0	0	0	0	0	0	0	0	0	0	0	0	0	0	0	0	0	0	0	0	0	0	0	0	0	0	0	0	0	0	0	0	0	0	0	0	0	0	0	0	0	0	0	0	0
bfdb91ce81637ed8a47125916fa6b69e	0	0	0	0	0	0	0	0	0	0	0	0	0	0	0	0	0	0	0	25	0	0	0	0	0	0	0	0	0	0	0	0	0	0	0	0	0	0	0	0	0	0	0	0	0	0	0	0	0
ed4a2871a459d7f26854fa8e07fd705f	0	0	0	0	0	0	0	0	0	0	0	0	0	0	0	0	0	0	0	0	0	0	0	0	0	0	0	0	0	0	0	0	0	0	0	0	0	0	0	0	0	0	0	0	0	0	0	0	0
08428c70826cfda268803dacbd2e3b86	0	0	0	0	0	0	0	0	0	0	0	0	0	0	0	0	0	0	0	0	0	0	0	0	0	0	0	0	0	0	0	0	0	0	0	0	0	0	0	0	0	0	0	0	0	0	0	0	0
22d1c38631c676dd5a621e7f313e2df7	0	0	0	0	0	0	0	0	0	0	0	0	0	0	0	0	0	0	0	0	0	0	0	0	0	0	0	0	0	0	0	0	0	0	0	0	0	0	0	0	0	0	0	0	0	0	0	0	0
57f87b24475ec2157fb8cfa343da7952	0	0	0	0	0	0	0	0	0	0	0	0	0	0	0	0	0	0	0	0	0	0	0	0	0	0	0	0	0	0	0	0	0	0	0	0	0	0	0	0	0	0	0	0	0	0	0	0	0
861bec1572084b535d1b34e0a7c2f36e	0	0	0	0	0	0	0	0	0	0	0	0	0	0	0	0	0	0	0	0	0	0	0	0	0	0	0	0	0	0	0	0	0	0	0	0	0	0	0	0	0	0	0	0	0	0	0	0	0
e30a6361582ae776ac155d268de2fe2e	0	0	0	0	0	0	0	0	0	0	0	0	0	0	0	0	0	0	0	0	0	0	0	0	0	0	0	0	0	0	0	0	0	0	0	0	0	0	0	0	0	0	0	0	0	0	0	0	0
f07ccd7a328283e04486eee150dbfa4a	0	0	0	0	0	0	0	0	0	0	0	0	0	0	0	0	0	0	0	0	0	0	0	0	0	0	0	0	0	0	0	0	0	0	0	0	0	0	0	0	0	0	0	0	0	0	0	0	0
885d1bf54cecdfa777bc798a0b91120a	0	0	0	0	0	0	0	0	0	0	0	0	0	0	0	0	0	0	0	0	0	0	0	0	0	0	0	0	0	0	0	0	0	0	0	0	0	0	0	0	0	0	0	0	0	0	0	0	0
8e43af84ac54e7c5a43ecd978b8d9c41	0	0	0	0	0	0	0	0	0	0	0	0	0	0	0	0	0	0	0	0	0	0	0	0	0	0	0	0	0	0	0	0	0	0	0	0	0	0	0	0	0	0	5	0	0	0	0	0	0
b7a97e5bdd52e42e28089d1ea1ab952a	0	0	0	0	0	0	0	0	0	0	0	0	0	0	0	3	0	0	0	0	0	0	0	0	0	0	0	0	0	0	0	0	0	0	0	0	0	0	0	0	0	0	0	0	0	0	0	0	0
1a5aea2c4d26a4cc0c06f012c41b2aa1	0	0	0	0	0	0	0	0	0	0	0	0	0	0	0	0	0	0	0	0	0	0	0	0	0	0	0	0	0	0	0	0	0	0	0	0	0	0	0	0	0	0	0	0	0	0	0	0	0
1f5904170347dcaca341c95b31012831	0	0	0	0	0	0	0	0	0	4	0	0	0	0	0	0	0	0	0	30	0	0	0	2	0	0	0	0	0	0	0	0	0	3	0	0	0	0	0	0	12	0	0	0	0	0	0	0	0
1f84eacc35ef9815772f6da60b361daf	0	0	0	0	0	0	0	0	0	0	0	0	0	0	0	0	0	0	0	0	0	0	0	0	0	0	0	0	0	0	0	0	0	0	0	0	0	0	0	0	0	0	0	0	0	0	0	0	0
7c99b8918d96b3d8f5a55f585d25fc66	0	0	0	0	0	0	0	0	0	0	0	0	0	0	0	0	0	0	0	0	0	0	0	0	0	0	0	0	0	0	0	0	2	0	0	0	0	3	7	0	0	0	0	8	0	0	0	0	0
f6ca85839205a8c2fc4a943a4a061571	0	0	0	4	0	0	0	0	0	0	0	0	0	14	0	0	0	0	0	0	0	0	0	0	0	0	0	0	0	0	0	0	0	0	0	0	0	0	0	0	0	0	13	0	0	0	0	0	0
799e35079c451fb13bfd5d1386b1573e	0	0	0	0	0	0	0	0	0	0	0	0	0	0	0	0	0	0	0	0	0	0	0	0	0	0	0	0	0	0	0	0	0	0	0	0	0	0	0	0	0	0	0	0	0	0	0	0	0
a43b980fa4f46262ee984961f84907a2	0	0	0	0	0	0	0	0	0	0	0	0	0	0	0	0	0	0	0	0	0	0	0	0	0	0	0	0	0	0	0	0	0	0	0	0	0	0	0	0	0	0	0	0	0	0	0	0	0
b717babcda4e750de0920097f2d48f9d	0	0	0	0	0	0	0	0	0	0	0	0	0	0	0	0	0	0	0	0	0	0	0	0	0	0	0	0	0	0	0	0	0	0	0	0	0	0	0	0	0	0	0	0	0	0	0	0	0
215d92a34e96c0258b6dd1f581d476c8	0	0	0	0	0	0	0	0	0	0	0	0	0	0	0	0	0	0	0	0	0	0	0	0	0	0	0	0	0	0	0	0	0	0	0	0	0	0	0	0	0	0	0	0	0	0	0	0	0
45f00fcb085067c49f36d7a06f8c4403	0	0	0	0	0	0	0	0	0	0	0	0	0	0	0	0	0	0	0	0	0	0	0	0	0	0	0	0	0	0	0	0	0	0	0	0	0	0	0	0	0	0	0	0	0	0	0	0	0
88719a399c0f3597336682d8fce5eb9b	0	0	0	0	0	0	0	0	0	0	0	0	0	0	0	0	0	0	0	0	0	0	0	0	0	0	0	0	0	0	0	0	0	0	0	0	0	0	0	0	0	0	0	0	0	0	0	0	0
b44b26a253e926fa90f54f700786effd	0	0	0	0	0	0	0	0	0	0	0	0	0	0	0	0	0	0	0	0	0	0	0	0	0	0	0	0	0	0	0	0	0	0	0	0	0	0	0	0	0	0	0	0	0	0	0	0	0
f78249d51de56ccfc72f4fa1d71add2f	0	0	0	0	0	0	0	0	0	0	0	0	0	0	0	0	0	0	0	0	0	0	0	0	0	0	0	0	0	0	0	0	0	0	0	0	0	0	0	0	0	0	0	0	0	0	0	0	0
1e380d54b126cbf5874a86025774599d	0	0	0	0	0	0	0	0	0	0	0	0	0	0	0	0	0	0	0	0	0	0	0	0	0	0	0	0	0	0	0	0	0	0	0	0	0	0	0	0	0	0	0	0	0	0	0	0	0
17d3fc4de8eb6a8bc7450102863da0ab	0	0	0	0	0	0	0	0	0	0	0	0	0	0	0	0	0	0	0	0	0	0	0	0	0	0	0	0	0	0	0	0	0	0	0	0	0	0	0	0	0	0	0	0	0	0	0	0	0
2193ce81f02118982dc7205423c65fec	0	0	0	0	0	0	0	0	0	0	0	0	0	0	0	0	0	0	0	0	0	0	0	0	0	0	0	0	0	0	0	0	0	0	0	0	0	0	0	0	0	0	0	0	0	0	0	0	0
59881b2c6bb3b3d11967dbecfeb75c19	0	0	0	0	0	0	0	0	0	0	0	0	0	0	0	0	0	0	0	0	0	0	0	0	0	0	0	0	0	0	0	0	0	0	0	0	0	0	0	0	0	0	0	0	0	0	0	0	0
60784b771e9f43dc2e8e015e7db1af06	0	0	0	0	0	0	0	0	0	0	0	0	0	0	0	0	0	0	0	0	0	0	0	10	0	0	0	0	0	0	0	0	0	0	0	0	0	0	0	0	0	0	0	0	0	0	0	0	0
b10f05e558fe616421da01ddad7eb74a	0	0	0	0	0	0	0	0	0	0	0	0	0	0	0	0	0	0	0	0	0	0	0	0	0	0	0	0	0	0	0	0	0	0	0	0	0	0	0	0	0	0	0	0	0	0	0	0	6
bf8b40b1b1d496be9c5b1964df439539	0	0	0	0	0	0	0	0	0	0	0	0	0	0	0	0	0	0	0	0	0	0	0	0	0	0	0	0	0	0	0	0	0	0	0	0	0	0	0	0	0	0	0	0	0	0	0	0	0
d4a2e4f5cc214597e2f11546c7ec1809	0	0	0	0	0	0	0	0	0	0	0	0	0	0	0	0	0	0	0	0	0	12	0	0	0	0	0	0	0	0	0	0	0	0	0	0	0	0	0	0	0	0	0	0	0	0	0	0	0
2d8a43688baa3cdabb7b93a9dc540935	0	0	0	0	0	0	0	0	0	0	0	0	0	0	0	0	0	0	0	0	0	0	0	0	0	0	0	0	0	0	0	0	0	0	0	0	0	0	0	0	0	0	0	0	0	0	0	0	0
d5a11125fe4e59804b840084bc770e39	0	0	0	0	0	0	0	0	0	0	0	0	0	0	0	0	0	0	0	0	0	0	0	0	0	0	0	0	0	0	0	0	0	0	0	0	0	0	0	0	0	0	0	0	0	0	0	0	0
74d90b027a1acfd5b7a7ee66f7602ec2	0	0	0	0	0	0	0	0	0	0	0	0	0	0	0	0	0	0	0	0	0	0	0	0	0	0	0	0	0	0	0	0	0	0	0	0	0	0	0	0	0	0	0	0	0	0	0	0	0
b9f84b73781851742a67314258b5766a	0	0	0	0	0	0	0	0	0	0	0	0	0	0	0	0	0	0	0	0	0	0	0	0	0	0	0	0	0	0	0	0	0	0	0	0	0	0	0	0	0	0	0	0	0	0	0	0	0
9156f9e53de56e7a433900a096ce71bf	0	0	0	0	0	0	0	0	0	0	0	0	0	0	0	0	0	0	0	0	0	0	0	0	0	0	0	0	0	0	0	0	0	0	0	0	0	0	0	0	0	0	0	0	0	0	0	0	0
0355d7d9dcdf42a0aa3d01b98ee737cc	0	0	2	0	0	0	0	0	0	0	0	0	0	0	0	0	0	0	0	5	0	0	0	0	0	0	0	0	0	0	0	0	0	0	0	0	0	0	0	0	0	7	0	0	8	0	0	0	0
10aba07bfb6bc9db39faa9ae2cf6d392	0	0	0	0	0	0	0	0	0	0	0	0	0	0	0	0	0	0	0	11	83	0	0	0	0	0	0	0	181	0	0	0	0	0	0	0	0	0	0	0	0	0	0	0	0	0	0	0	0
2c498a6f7423b1b5af7b354f8c7229b8	0	0	0	0	0	0	0	0	0	0	0	0	0	0	0	0	0	0	0	0	0	0	0	0	0	0	0	0	0	0	0	0	0	0	0	0	0	0	0	0	0	0	0	0	0	0	0	0	0
94567319abc8b0bacc0353d359675f02	0	0	0	0	0	0	0	0	0	0	0	0	0	0	0	0	0	0	0	0	0	0	0	0	0	0	0	0	0	0	0	0	0	0	0	0	0	0	0	0	0	8	0	0	7	0	0	7	0
ec0235eda54bbc5c3b6b4efa3450035c	0	0	0	0	0	0	0	0	0	0	0	0	0	0	0	0	0	0	0	0	0	0	0	0	0	0	0	0	0	0	0	0	0	0	0	0	0	0	0	0	0	0	0	0	0	0	0	0	0
029a8c5dc5aee2064a07a86e51e46bfe	0	0	0	0	0	0	0	0	0	0	0	0	0	0	0	0	0	0	0	0	0	0	0	0	0	0	0	0	0	0	0	0	0	0	0	0	0	0	0	0	0	0	0	0	0	0	0	0	0
10b97a6ceb5595ef2dbb586044d7aebd	0	0	0	0	0	0	0	0	0	0	0	0	0	0	0	0	0	0	0	0	0	0	0	0	0	0	0	0	0	0	0	0	0	0	0	0	0	0	0	0	0	0	0	0	0	0	0	0	0
454c2fa409ec8f688b5803b53f285b84	0	0	0	0	0	0	0	0	0	0	0	0	0	0	0	0	0	0	0	0	0	0	0	0	0	0	0	0	0	0	0	0	0	0	0	0	0	0	0	0	0	0	0	0	0	0	0	0	0
78222995bc4604bb7737c1d9bb338d2d	0	0	0	0	0	0	0	0	0	0	0	0	0	0	0	0	0	0	0	0	0	0	0	0	0	0	0	0	0	0	0	0	0	0	0	0	0	0	0	0	0	0	0	0	0	0	0	0	0
f8515def003392f58d4d64aa02366e7b	0	0	0	0	0	0	0	0	0	0	0	0	0	0	0	0	0	0	0	0	0	0	0	0	0	0	0	0	0	0	0	0	0	0	0	0	0	0	0	0	0	0	0	0	0	0	0	0	0
836471a5fe3c5f1e2d87de101daa7f8b	0	0	0	0	0	0	0	0	0	0	0	0	0	0	0	0	0	0	0	0	0	0	0	0	0	0	0	0	0	0	0	0	0	0	0	0	0	0	0	0	0	0	0	0	0	0	0	0	0
8a9efa1545ffed5157e777e5fc67e46f	0	0	0	0	0	0	0	0	0	0	0	0	0	0	0	0	0	0	0	0	0	0	0	0	0	0	0	0	0	0	0	0	0	0	0	0	0	0	0	0	0	189	5	0	0	0	0	0	23
04a9fcb629da394b85e4d726793e8dea	0	0	0	0	0	0	0	0	0	0	0	0	0	0	0	0	0	0	0	0	0	0	0	0	0	0	0	0	0	0	0	0	0	0	0	0	0	0	0	0	0	0	0	0	0	0	24	7	0
1cc4175e84b40890987ab2431a59b88c	0	0	0	0	0	0	0	0	0	0	0	0	0	0	0	0	0	0	0	0	0	0	0	0	0	0	0	0	0	0	0	0	0	0	0	0	0	0	0	0	0	0	0	0	0	0	0	0	0
48b987cebf12c927e73b547256338093	0	0	0	0	0	0	0	0	0	0	0	0	0	0	0	0	0	0	0	0	0	0	0	0	0	0	0	0	0	0	0	0	0	0	0	0	0	0	0	0	0	0	0	0	0	0	0	0	0
5907b27b7eac7bde90ba4dcd22e2f6d8	0	0	0	0	0	0	0	0	0	0	0	0	0	0	0	0	0	0	0	0	0	0	0	0	0	0	0	0	0	0	0	0	0	0	0	0	0	0	0	0	0	0	0	0	0	0	0	0	0
5c1f52cf243c43ac0fb1a7400873a150	0	0	0	0	0	0	0	0	0	0	0	0	0	0	0	0	0	0	0	0	0	0	0	0	0	0	0	0	0	0	0	0	0	0	0	0	0	0	0	0	0	0	0	0	0	0	0	11	0
5e66464820a64a3ed34e032595a665b2	0	0	0	7	0	0	0	0	0	0	0	0	0	0	0	0	0	0	0	0	0	0	0	0	0	0	0	0	0	0	0	0	0	0	0	6	0	0	0	0	0	0	0	0	0	0	0	0	0
68e414a3831dc7c572985914ad1b2370	0	0	0	0	0	0	0	0	0	0	0	0	0	0	0	0	0	0	0	0	0	0	0	0	0	0	0	0	0	0	0	0	0	0	0	0	0	0	0	0	0	0	0	0	0	0	0	0	0
b101bd58fd9f536863c447eeee92e85e	0	0	0	0	0	0	0	0	0	0	0	0	0	0	0	0	0	0	0	0	0	0	0	0	0	0	0	0	0	0	0	0	0	0	0	0	0	0	0	0	0	0	0	0	0	0	0	0	0
3f616630aaa4ecac54bf381c143adcec	0	0	0	0	0	0	0	0	0	0	0	0	0	0	0	0	0	0	0	0	0	0	0	0	0	0	0	0	0	0	0	0	0	0	0	6	7	0	0	15	0	0	0	10	0	0	0	0	0
8a3da548453c1c5699458b99954ce9e4	0	0	0	0	0	0	0	0	0	0	0	0	0	0	0	0	0	0	0	0	0	0	0	0	0	0	0	0	0	0	0	0	0	0	0	0	0	0	0	0	0	0	0	0	0	0	0	4	0
ae7899b44896c23c6a782b99967ff8a1	0	0	0	0	0	0	0	0	0	0	0	0	0	0	0	0	0	0	0	0	0	0	0	0	0	0	0	0	0	0	0	0	0	0	0	0	0	0	0	0	0	0	0	0	0	0	0	0	0
eb7063bbe2870cf93eaec1998ff8dd1b	0	0	0	0	0	0	0	0	0	0	0	0	0	0	0	0	0	0	0	0	0	0	0	0	0	0	0	0	0	0	0	0	0	0	0	0	0	0	0	0	0	0	0	0	0	0	0	0	0
1235894140d8179cef3fe31987692fdb	0	0	0	0	0	0	0	0	0	0	0	0	0	0	0	0	0	0	0	0	0	0	0	0	0	0	0	0	0	0	0	0	0	0	0	0	0	0	0	0	0	0	0	0	0	0	0	0	0
177f4f2aef4c1b8fa093499c6a2495c2	0	0	0	0	0	0	0	0	0	0	0	0	0	0	0	0	0	0	0	0	0	0	0	0	0	0	0	0	0	0	0	0	0	0	0	0	0	0	0	0	0	0	0	0	0	0	0	0	0
8202ffa688d3e7f669b7676593136c5d	0	0	0	0	0	0	0	0	0	0	0	0	0	0	0	0	0	0	0	0	0	0	0	0	0	0	0	0	0	0	0	0	0	0	0	0	0	0	0	0	0	0	0	0	0	0	0	0	0
dc1baf70c0df3477943fb4c922c3bdc0	0	0	0	0	0	0	0	0	0	0	0	0	0	0	0	0	0	0	0	0	0	0	0	0	0	0	0	0	0	0	0	0	0	0	0	0	0	0	0	0	0	0	0	0	0	0	0	0	0
eb24e89d9533c14f9334073634ceb72c	0	0	0	0	0	0	0	0	0	0	0	0	0	0	0	0	0	0	0	0	0	0	0	0	0	0	0	0	0	0	0	0	0	0	0	0	0	0	0	0	0	0	0	0	0	0	0	0	0
0f0f09f10d8df8d06038e1032840e8a4	0	0	0	0	0	0	0	0	0	0	0	0	0	0	0	0	0	0	0	0	0	0	0	0	0	0	0	0	0	0	0	0	0	0	0	13	3	0	0	0	0	0	0	0	0	0	0	0	0
1a1a8447f4e3d00fa2eb6930cad2eb72	0	0	0	0	0	0	0	0	0	0	0	0	0	0	0	0	0	0	0	0	0	0	0	0	0	0	0	0	0	0	0	0	0	0	0	0	0	0	0	0	0	0	0	0	0	0	0	0	0
2bdb47b81f4c4611f7d291b760bf18b4	0	0	0	0	0	0	0	0	0	0	0	0	0	0	0	0	0	0	0	15	0	0	0	0	19	0	0	12	0	0	0	0	0	0	0	0	0	0	0	5	0	0	1	11	0	0	0	0	0
50c5e598bc9ca306850080b5920eff24	0	0	0	0	0	0	0	0	0	0	0	0	0	0	0	0	0	0	0	0	0	0	0	0	0	0	0	0	0	0	0	0	0	0	0	0	0	0	0	0	0	0	0	0	0	0	0	0	0
830215f3163a789417ac6c02005417d0	0	0	0	0	0	0	0	0	0	0	0	0	0	0	0	0	0	0	0	0	0	0	0	0	0	0	0	0	0	0	0	0	0	0	0	0	0	0	0	0	0	0	0	0	0	0	0	0	0
e83b0964228b98ad4da862c605690ef9	8	0	21	0	0	0	0	0	0	0	0	0	0	0	0	0	0	0	0	0	0	0	0	0	0	0	0	0	0	0	0	0	0	0	0	0	0	0	0	0	0	0	0	0	0	0	0	0	0
9dc2965cf72e157c2981795d69b195e8	0	0	0	0	0	0	0	0	0	0	0	0	0	0	0	0	0	0	0	0	0	0	0	0	0	0	0	0	0	0	0	0	0	0	0	0	0	0	0	0	0	0	0	0	0	0	0	0	0
e1bda4a34c0ab7870306be58dafcb92c	0	0	0	0	0	0	0	0	0	0	0	0	0	0	0	0	0	0	0	0	0	0	0	0	0	0	0	0	0	0	0	0	0	0	0	0	0	0	0	9	0	0	20	0	0	0	0	0	0
0a047554d0daed636c0c1293aa381902	0	0	0	0	0	0	0	0	0	0	0	0	0	0	0	0	0	0	18	0	0	0	0	0	0	0	0	0	0	10	0	0	0	0	0	0	0	0	0	7	0	0	0	0	0	0	0	0	0
394ebb10992ec816cfd397eddbc4b708	0	0	37	0	0	0	0	0	0	0	0	0	0	0	0	0	0	0	0	0	0	0	10	0	15	14	0	0	0	0	0	19	10	0	0	0	0	0	0	0	0	0	0	0	0	0	0	0	0
92ea6835c81e5340f98cab532c0a537f	0	0	0	0	0	0	0	0	0	0	0	0	0	0	0	0	0	0	0	0	0	0	0	0	0	0	0	0	0	0	0	0	0	0	0	0	0	0	0	0	0	0	0	0	0	0	0	0	0
ae64e919ac88786fda9b06343f1e1efe	0	0	0	0	0	0	0	0	0	0	0	0	0	0	0	0	0	0	0	0	0	0	0	0	0	0	0	0	0	0	0	0	0	0	0	0	0	0	0	0	267	0	0	0	0	0	0	0	0
c48f4608e2fa731e70566770da3b6781	0	0	0	0	0	0	0	0	0	0	0	43	0	0	0	0	0	0	0	0	0	0	0	0	0	0	0	0	0	0	0	0	0	0	0	0	0	0	0	0	0	0	0	0	0	0	0	0	0
fe52dccd43b736ba7fa709abaf44a124	22	0	13	0	0	0	0	0	0	0	0	0	0	0	0	0	0	0	0	0	0	0	0	0	0	0	0	0	0	0	0	0	0	0	0	0	0	0	0	0	0	0	0	0	0	0	0	0	0
1d19a87ea4c4660294ccb708e04c5cfd	0	0	0	0	0	0	0	0	0	0	0	0	0	0	0	0	0	0	0	0	0	0	0	0	0	0	0	0	0	0	0	0	0	0	0	0	0	0	0	0	0	0	0	0	0	0	0	0	0
b97bd837ad48fb4fd22671f8b2e921c5	0	0	0	0	0	0	0	0	0	0	0	0	0	0	0	0	0	0	0	0	0	0	0	0	0	0	0	0	0	0	0	0	0	0	0	0	0	0	0	0	0	0	0	0	0	0	0	0	0
bc178df114df72996b5a52e3569b2dc6	0	0	16	0	0	0	0	0	0	0	0	0	0	0	0	0	0	0	0	0	0	0	0	0	0	0	0	0	0	0	0	0	0	0	0	0	0	0	0	0	0	0	0	0	0	0	0	0	0
ca7f53fbb816f330d5b9b4b6e4f9c1ca	0	0	0	0	0	0	0	0	0	0	0	0	0	0	0	0	0	0	21	0	0	0	0	0	0	0	0	0	0	0	0	0	0	0	0	0	0	11	0	0	0	15	0	0	0	0	0	0	0
67f45d72f93f743e9f52bb3b610c014d	0	0	0	0	0	0	0	0	0	0	0	0	0	0	0	0	0	0	0	0	0	0	0	0	0	0	0	0	0	0	0	0	0	0	0	0	0	0	0	0	0	0	0	0	0	0	0	0	0
c076bc1ed8ddef05c8b2bc12c8dce96c	0	0	0	1	0	0	0	4	0	0	0	0	0	0	0	1	0	0	0	0	0	0	0	0	1	0	0	0	0	0	0	1	0	0	0	0	0	0	0	0	0	0	5	0	0	0	0	0	0
364887f722c8a1b78c657e9dac4430cf	0	0	34	0	0	0	0	0	0	0	0	0	0	0	0	0	0	0	0	0	0	0	0	0	0	0	0	0	0	0	0	0	0	0	0	0	0	0	0	0	0	0	0	0	17	0	0	0	0
4d01180bcb5df726d66fcd573838a6db	0	0	0	0	0	0	0	0	0	0	0	0	0	0	0	0	0	0	0	0	0	0	0	0	0	0	0	0	0	0	0	0	0	0	0	0	0	0	0	8	0	0	13	0	139	0	0	0	0
60900f80b5ecb0062a4124751df175d8	0	0	0	0	0	0	0	0	0	0	0	0	0	0	0	0	0	0	0	0	0	0	0	0	0	0	0	0	0	0	0	0	0	0	0	0	0	0	0	0	0	0	0	0	0	0	0	0	0
545207585a00d79325cd431bb26c9b01	0	0	0	0	0	0	0	0	0	0	0	0	0	0	0	0	0	0	0	0	0	0	0	0	0	0	0	0	0	0	0	0	0	0	0	0	0	0	0	0	0	0	0	0	0	0	0	0	0
592e1bb1a9f8e2c10b74c328c84b980d	0	0	0	0	0	0	0	0	0	0	0	0	0	0	0	0	0	0	0	0	0	0	0	0	0	0	0	0	0	0	0	0	0	0	0	0	0	0	0	0	0	9	14	0	0	0	0	0	0
63e2d94528696b611f1a1c435ee677d4	0	0	0	0	0	0	0	0	0	0	0	0	0	0	0	0	0	0	0	0	0	0	0	0	0	0	0	0	0	0	0	0	0	0	0	0	0	0	0	0	0	0	0	0	0	0	0	0	0
b7346362d49f57a4167149da75c43325	0	0	0	0	0	0	0	0	0	0	0	0	0	0	0	0	0	0	0	0	0	0	0	0	0	0	0	0	0	0	0	0	0	0	0	0	0	0	0	0	0	0	0	0	0	0	0	0	0
0be8dfd43b34484aa8b18a0ee62c6890	0	0	0	0	0	0	0	0	0	0	0	0	0	0	0	0	0	0	0	0	0	0	0	0	0	0	0	0	0	0	0	0	0	0	0	0	0	0	0	0	0	0	0	0	11	0	0	5	13
4b7c6170e34353e839cecb99a1176caa	0	0	0	0	0	0	0	0	0	0	0	0	0	0	0	0	0	0	0	0	0	0	0	0	0	0	0	0	0	0	0	0	0	0	0	0	0	0	0	0	0	0	0	0	0	0	0	0	0
a2dae13a617c3de5371e2ad59dfd76f1	0	0	0	0	0	0	0	0	0	0	0	0	0	0	0	0	0	0	0	0	0	0	0	0	0	0	0	0	0	0	0	0	0	0	0	0	0	0	0	0	13	0	0	0	0	0	0	0	0
be145a46152b3f4b74873700a2871c66	0	0	0	0	0	0	0	0	0	0	0	0	0	0	0	0	0	0	0	0	0	0	0	0	0	0	0	0	0	0	0	0	0	0	0	0	0	0	0	0	0	0	23	18	14	0	0	0	0
c7903d29e72f8a4be77063391299a62c	0	0	0	0	0	0	0	0	0	0	0	0	0	0	0	0	0	0	0	0	0	0	0	0	0	0	0	0	0	0	0	0	0	0	0	0	0	0	0	0	0	0	0	0	0	0	0	0	0
d5c319c8ab6cedbaaead6d824623b7dd	0	0	0	0	0	0	0	0	0	0	0	0	0	0	0	0	0	0	0	0	0	0	0	0	0	0	0	0	0	0	0	0	0	0	0	0	0	0	0	0	0	0	0	0	0	0	0	0	0
ef4ceeb66383d2a86f69f2e0295bab71	0	0	0	0	0	0	0	0	0	0	0	0	0	0	0	0	0	0	0	0	0	0	0	0	0	0	0	0	0	0	0	0	0	0	0	0	0	0	0	0	0	0	0	0	0	0	0	0	0
3194cdde4fb0eb97c2823b77c90ee632	0	0	0	0	0	0	0	0	0	0	0	0	0	0	0	0	0	0	0	0	0	0	0	0	0	0	0	0	0	0	0	0	0	0	0	0	0	0	0	0	0	0	0	0	0	0	0	0	0
423110181cd6ac8aa302dadfab0005f4	0	0	0	0	0	0	0	0	0	0	0	0	0	0	0	0	0	0	0	0	0	0	0	0	0	0	0	0	0	0	0	0	0	0	0	0	0	0	0	0	0	0	0	0	0	0	0	0	0
5c06742d8fa6fcdfe540ca98d151e300	0	0	0	0	0	0	0	0	0	0	0	0	0	0	0	0	0	0	0	0	0	0	0	0	0	0	0	0	0	0	0	0	0	0	0	0	0	0	0	0	0	0	0	0	0	0	0	0	0
76d1bdf82bbc663ddb2910ea2eb42086	0	0	0	0	0	0	0	0	0	0	0	0	0	0	0	0	0	0	0	0	0	0	0	0	0	0	0	0	0	0	0	0	0	0	0	0	0	0	0	5	0	0	0	0	0	0	0	0	0
c185e32c69ff99a5155d3d91e0cb54a8	0	0	0	0	0	0	0	16	0	0	0	0	0	0	0	0	0	0	0	0	0	0	0	0	0	0	0	0	0	0	0	0	0	0	0	0	0	0	0	0	0	27	18	0	10	0	0	0	0
21f4f7b8714aed4ae8d99e47425f0e88	0	0	15	0	0	0	0	0	0	0	0	0	0	0	0	0	0	0	0	0	0	0	0	0	0	0	0	0	0	0	0	0	0	0	0	0	0	0	0	0	0	0	0	0	0	0	9	12	33
5c07c841124005a14815c78f507786b0	0	0	0	0	0	0	0	0	0	0	0	0	0	0	0	0	0	0	0	0	0	0	0	0	0	0	0	0	0	0	0	0	0	0	0	0	0	0	0	0	0	0	0	0	0	0	0	0	0
73032fd4fa7b96934e54a8879ed45720	0	0	0	0	0	0	0	0	0	0	0	0	0	0	0	0	13	0	6	0	0	0	0	0	0	0	0	0	0	0	0	0	0	6	0	0	0	0	0	0	0	7	0	0	0	0	0	4	0
743c9a271819ccc20f4fdadac6924210	0	0	0	0	0	0	0	0	0	0	0	0	0	0	0	0	0	0	0	0	0	0	0	0	0	0	0	0	0	0	0	0	0	0	0	0	0	0	0	0	0	0	0	0	0	0	0	0	0
bc95f8a836631a6d5246d6cf375f2184	0	0	0	0	0	0	0	0	0	0	0	0	0	0	0	0	0	0	0	0	0	0	0	0	0	0	0	0	0	0	0	0	0	0	0	0	0	0	0	0	0	0	0	0	0	0	0	0	0
f1ce0325298206f7d42b8f98d94a5587	0	0	0	0	0	0	0	0	0	0	0	0	0	0	0	0	0	0	0	0	0	0	0	0	0	0	0	0	0	0	0	0	0	0	0	0	0	0	0	0	0	0	0	0	0	0	0	0	0
f9440e726f3fe347fe8751032aa0f4c1	0	0	0	0	0	0	0	0	0	0	0	0	0	0	0	0	0	0	0	0	0	0	0	0	0	0	0	0	0	0	0	0	0	0	0	0	0	0	0	0	0	0	0	0	0	0	0	0	0
fdf695a483c581c6bb28a18477cf72db	0	0	0	0	0	0	0	0	0	0	0	0	0	0	0	0	0	0	0	0	0	0	0	0	0	0	0	0	0	0	0	0	0	0	0	0	0	0	0	0	0	0	0	0	0	0	0	0	0
30f208ed07e25a82f53dac44eab479c0	0	0	0	0	0	0	0	0	0	0	0	0	0	0	0	0	0	0	0	0	0	0	0	0	0	0	0	0	0	0	0	0	0	0	0	0	0	0	0	0	0	0	0	0	0	0	0	0	0
78233e0437359e76426be0b557b21d1b	0	0	0	0	0	0	0	14	0	0	0	0	0	0	0	0	0	0	0	0	0	0	0	0	0	0	0	0	0	0	0	0	0	0	0	0	0	0	0	0	0	0	0	0	0	0	0	0	0
959fe51a8cac4beda1ca73b90456fe44	0	0	0	0	0	0	0	0	0	0	0	0	0	0	0	0	0	0	0	0	0	0	0	0	0	0	0	0	0	0	0	0	0	0	0	0	0	0	0	0	0	0	0	0	0	0	0	0	0
c7e364a3d22806b2d674e835ea1fe78c	0	0	0	0	0	0	0	0	0	0	0	0	0	0	0	0	0	0	0	0	0	0	0	0	0	0	0	0	0	0	0	0	0	0	0	0	0	0	0	0	0	0	0	0	0	0	0	0	0
f2ecd93504c2ce83b76869a141ed9ca4	0	0	0	0	0	0	0	20	0	0	0	0	0	0	0	0	0	0	0	0	0	0	0	0	0	0	0	0	0	0	0	0	0	0	0	0	0	0	0	0	0	14	0	0	5	0	0	0	0
ff03a90c88edf107554485e335d9ee00	0	0	0	0	0	0	0	0	0	0	0	0	0	0	0	0	0	0	0	0	0	0	0	0	0	0	0	0	0	0	0	0	0	0	0	0	0	0	0	0	0	259	0	0	0	0	0	0	0
05478451af67bef86e7e3f8eeef860b2	0	0	0	0	0	0	0	0	0	0	0	0	0	0	0	0	0	0	0	0	0	0	0	0	0	0	0	0	0	0	0	0	0	0	0	0	0	0	0	0	0	0	0	0	0	0	0	0	0
1bb437d895f999b9db48fd9c8000f353	0	0	0	0	0	0	0	0	0	0	0	0	0	0	0	0	0	0	0	0	0	0	0	0	0	0	0	0	0	0	0	14	21	17	81	66	44	0	0	0	0	0	0	0	0	0	0	0	0
311ea5aa4e1db05f9bcae0622a49a273	0	0	0	0	0	0	0	0	0	0	0	0	0	0	0	0	0	0	0	0	0	0	0	0	0	0	0	0	0	0	0	0	0	0	0	0	0	0	0	0	0	0	0	0	0	0	0	0	0
447ffcdf4e0cdd22c7f43a7149f564af	0	0	7	0	0	0	0	9	0	0	0	0	0	0	0	0	0	0	0	0	0	0	0	0	0	0	0	0	0	0	0	0	0	0	0	0	0	0	0	0	0	0	0	0	0	0	0	0	0
baeb178572d5f0488a65699b92cf9a31	0	0	0	0	0	0	0	0	0	0	0	0	0	0	0	0	0	0	0	0	0	0	0	0	0	0	0	0	0	0	0	0	0	0	0	0	0	0	0	0	0	0	0	0	0	0	0	0	0
0e06c8dfe4a44c8b7931095febae3fc9	0	0	0	0	0	0	0	0	0	0	0	0	0	0	0	0	0	0	0	0	0	0	0	0	0	0	0	0	0	0	0	0	0	0	0	0	0	0	0	0	0	0	0	0	0	0	0	0	0
1a5929d10c701fe6529009965c6bc3e3	0	0	0	0	0	0	0	0	0	0	0	0	0	0	0	0	0	0	0	0	0	17	0	0	14	0	26	0	0	0	0	0	0	0	0	0	0	0	34	55	0	12	0	19	33	0	0	0	0
84573db4e77a73f67a5abd60f38db07c	0	0	0	0	0	0	0	0	0	0	0	0	0	0	0	0	0	0	0	0	0	0	0	0	0	0	0	0	0	0	0	0	0	0	0	0	0	0	0	0	0	0	0	0	0	0	0	0	0
c41cb1b5510d78f8cc44abddec4d252d	0	0	0	0	0	0	0	0	0	0	0	0	0	0	0	0	0	0	0	0	0	0	0	0	0	0	0	0	12	0	0	0	0	0	0	0	0	0	0	0	0	0	0	0	0	0	12	0	0
d0049f0992adbe3bc1487f8ca3827bc2	0	0	0	0	0	0	0	0	0	0	0	0	0	0	0	0	0	0	0	0	0	0	0	0	0	0	0	0	0	0	0	0	0	0	0	0	0	0	0	0	0	0	0	0	0	0	0	0	0
d6ce3139978c1f1bb560b9ea99930e09	0	0	0	0	0	0	0	0	0	0	0	0	0	0	0	0	0	0	0	0	0	0	0	0	0	0	0	0	0	0	0	0	0	0	0	0	0	0	0	0	0	0	0	0	0	0	0	0	0
db0e32aaa64e75723278d42c7f0c5757	0	0	0	0	0	0	0	0	0	0	0	0	0	0	0	0	0	0	0	0	0	0	0	0	0	0	0	0	0	0	0	0	0	0	0	0	0	0	0	0	0	0	0	0	0	0	0	0	0
df141faf486fbe999089c42f27a4f3aa	0	0	0	0	0	0	0	0	0	0	0	0	0	0	0	0	0	0	0	0	0	0	0	0	0	0	0	0	0	0	0	0	0	0	0	0	0	0	0	0	0	0	0	0	0	0	0	0	0
0c3f7bc06d5c3801d7f4715d50068ccf	0	0	0	0	0	0	0	5	0	0	0	0	0	0	0	0	0	0	0	0	0	7	0	0	0	0	0	0	0	0	0	0	0	0	0	0	0	0	0	0	0	0	0	0	0	0	0	0	0
0f96ae32e06c8180b7aaed3d9b8b16ee	0	0	0	0	0	0	0	0	0	0	0	0	0	0	26	0	0	0	0	0	0	0	0	0	0	0	0	0	0	0	0	0	0	0	0	0	0	0	0	0	0	0	0	0	0	19	0	0	0
4140120b155f6e8950a5130162703c2a	0	0	0	0	0	0	0	0	0	0	0	0	0	0	0	0	0	0	0	0	0	0	0	0	0	0	0	0	0	0	0	0	0	0	0	0	0	0	0	0	0	0	0	0	0	0	0	0	0
97f30d3e55894a9344627e124c22fa9c	0	0	0	0	0	0	0	0	0	0	0	0	0	0	0	0	0	0	0	0	0	0	0	0	0	0	0	0	0	0	0	0	0	0	0	0	0	0	0	0	0	0	0	0	0	0	0	0	0
a06857319d2f950167868b174f7a78fc	0	0	0	0	0	0	0	0	0	0	0	0	0	0	0	0	0	0	0	0	0	0	0	0	0	0	0	0	0	0	0	0	0	0	0	0	0	0	0	0	0	0	0	0	0	0	0	0	0
b2c1ce06eaa1b28cbceca48edf569c73	0	0	0	0	0	0	0	0	0	0	0	0	0	0	0	0	0	0	0	0	0	0	0	0	0	0	0	0	0	0	0	0	0	0	0	0	0	0	0	0	0	0	6	0	0	0	0	0	0
cfffcc04c86c15ab7ffaaab192d82b5e	0	0	0	0	0	0	0	0	0	0	0	0	0	0	0	0	0	0	0	0	0	0	0	0	0	0	0	0	0	0	0	0	0	0	0	0	0	0	0	0	0	0	0	0	0	0	0	0	0
f37c8ef643c1d162855d05d6ff0db3e6	0	0	0	0	0	0	0	0	0	0	0	0	0	0	0	0	0	0	0	0	0	0	0	0	0	0	0	0	0	0	0	0	0	0	0	0	0	0	0	0	0	0	0	0	0	0	0	0	0
00282681e3936ff2bce4586caa066469	0	0	0	0	0	0	0	0	0	0	0	0	0	0	0	0	0	0	0	0	0	0	0	0	0	0	14	0	0	0	0	0	0	0	0	0	0	0	0	0	0	0	0	0	0	0	0	0	0
7c980180569d85f9798f5aa0293638ff	0	0	0	0	0	0	0	0	0	0	0	0	0	0	0	0	0	0	0	0	0	0	0	0	0	0	0	0	0	0	0	0	0	0	0	0	0	0	0	0	0	0	0	0	0	0	0	0	0
63cb620af202b2dee4a0acb0e85d7f9c	0	0	0	0	0	0	0	0	0	0	0	0	0	0	0	0	0	0	0	0	0	0	0	0	0	0	0	0	0	0	0	0	0	0	0	0	0	0	0	0	0	0	0	0	0	0	0	0	0
1937e6449d696ff073a5c43607d94a0d	0	0	0	0	0	0	0	0	0	0	0	0	0	0	0	0	0	0	0	0	0	0	0	0	0	0	4	0	0	0	0	0	0	0	0	0	0	0	0	0	0	0	0	0	0	0	0	0	0
64ed497fa21b3c8fdc221c3bcbf417d4	0	0	0	0	0	0	0	0	0	0	0	0	0	0	0	0	0	0	0	0	0	0	0	0	0	0	0	0	0	0	0	0	0	0	0	0	0	0	0	0	0	0	0	0	0	0	0	0	0
a4c7135daf5bcbf79c685028228fe63c	0	0	0	0	0	0	0	0	0	0	0	0	0	0	0	0	0	0	0	0	0	0	0	0	0	0	0	0	0	0	0	0	0	0	0	0	0	0	0	0	0	0	0	0	0	0	0	0	0
bad500a79455889454ad5e248ac672a7	0	0	0	0	0	0	0	0	0	0	0	0	0	0	0	0	0	0	0	0	0	0	0	0	0	0	0	0	0	0	72	10	0	0	0	0	0	0	0	0	0	0	0	0	0	0	0	0	0
36e863f5c7000de0db767c26a986c4dd	0	0	0	0	0	0	0	0	0	0	0	0	0	0	0	0	0	0	0	0	0	0	0	0	0	0	0	0	0	0	0	0	0	0	0	0	0	0	0	0	0	0	0	0	0	0	0	0	0
a448c1a2ce0a0e0843f68cac9a763798	0	0	0	0	0	0	0	0	0	0	0	0	0	0	0	0	0	0	0	0	0	0	0	0	0	0	0	0	0	0	0	0	0	0	0	0	0	0	0	0	0	0	0	0	0	0	0	0	0
ca1e81f23a9d7128e0904a5d2836740c	0	0	0	0	0	0	0	0	0	0	0	0	0	0	0	0	0	0	0	0	0	0	0	0	0	0	0	0	0	0	0	0	0	0	0	0	0	0	0	0	0	0	0	0	0	0	0	0	0
e6e055afdaf2830e61055796809b0eeb	0	0	0	0	0	0	0	0	0	0	0	0	0	0	0	0	0	0	0	0	0	0	0	0	0	0	0	0	0	0	0	0	0	0	0	0	0	0	0	0	0	0	0	0	0	0	0	0	0
576e87ad5a6c95cf863ce9c1f7131b78	0	0	0	0	0	0	0	0	0	0	0	0	0	0	0	0	0	0	0	0	0	0	0	0	0	0	0	0	0	0	0	0	0	0	0	0	0	0	0	0	0	0	0	16	0	0	0	0	0
a550cadaaa8348b75c81b6673ce4d87b	0	0	0	0	0	0	0	0	0	0	0	0	0	0	0	0	0	0	0	4	0	0	0	0	0	0	0	0	0	0	0	0	0	0	0	0	0	0	0	0	0	0	0	0	0	0	0	0	13
b33cacdab066ccd03378e7eb4a2a31c3	0	0	0	0	0	0	0	0	0	0	0	0	0	0	0	0	0	0	0	0	0	0	0	0	0	0	0	0	0	0	0	0	0	0	0	0	0	0	0	0	0	0	0	0	0	0	0	0	0
d03964594b8e792f31d4240fe5969b61	0	0	0	0	0	0	0	0	0	0	0	0	0	0	0	0	0	0	0	0	0	0	0	0	0	0	0	0	0	0	0	0	0	0	0	0	0	0	0	0	0	0	0	0	0	0	0	0	0
e08d160cf559f95257ffb9769912d147	0	0	0	0	0	0	0	0	0	0	0	0	0	0	0	0	0	0	0	0	0	0	0	0	0	0	0	0	0	0	0	0	0	0	0	0	0	0	0	0	0	0	0	0	0	0	0	0	0
f08f1b5290be34438bbedd96c911e4a0	0	0	0	0	0	0	0	0	0	0	0	0	0	0	0	0	0	0	0	0	0	0	0	0	0	0	0	0	0	0	0	0	0	0	0	0	0	0	0	0	0	0	0	0	0	0	0	0	0
009434bc94bdd56602223a69e7833327	0	0	0	0	0	0	0	0	0	0	0	0	0	0	0	0	0	0	0	0	0	0	0	0	0	0	0	0	0	0	0	0	0	0	0	0	75	0	0	0	55	0	0	51	69	0	0	0	0
0a7507da1def057168d7aacb8a97e88f	0	0	0	0	0	0	0	0	0	0	0	0	0	0	0	0	0	0	0	0	0	0	0	0	0	0	0	0	0	0	0	0	0	0	0	0	0	0	0	0	0	0	0	0	0	0	0	0	0
14fb19ea32a348750be5b709cc47878b	0	0	0	0	0	0	0	155	0	0	0	32	0	0	23	40	0	0	0	0	0	0	0	0	0	0	0	0	0	0	0	0	0	0	0	0	0	0	0	0	0	0	0	0	0	0	0	0	0
88e995d060c5ac09b090f2c20d6efd14	0	0	0	0	0	0	0	0	0	0	0	0	0	0	0	0	0	0	0	0	0	0	0	0	0	0	0	0	0	0	0	0	0	0	0	0	0	0	0	0	0	0	23	0	0	0	0	0	0
afd85415ba57dae1b1be6d9de6be78e7	0	0	0	0	0	0	0	8	0	0	0	0	0	0	0	0	0	0	0	0	0	0	0	0	0	0	0	9	0	0	0	0	0	0	0	0	0	0	0	0	0	0	0	0	0	0	0	0	0
e78b9981db03c8a243f96b8475ea1231	0	0	0	0	0	0	0	0	0	0	0	0	0	0	0	0	0	0	0	0	0	0	0	0	0	0	0	0	0	0	0	0	0	0	0	0	0	0	0	0	0	0	0	0	0	0	0	0	0
8db5d558babd02a916b433a0aa6463b0	0	0	0	0	0	0	0	0	0	0	0	0	0	0	0	0	0	0	0	0	0	0	0	0	0	0	0	0	0	0	0	0	0	0	0	0	0	0	0	0	0	0	45	0	17	0	0	0	0
926ca279a21c417494de1fc68cf0254d	0	0	0	0	0	0	0	0	0	0	0	0	0	0	0	0	0	0	0	0	0	0	0	0	0	0	0	0	0	0	0	0	0	0	0	0	0	0	0	0	0	0	0	0	0	0	0	0	0
c28c9776b95c21a44df853d84d2deee5	0	0	0	0	0	0	0	0	0	0	0	0	0	0	0	0	0	0	0	0	0	0	0	0	0	0	0	0	0	0	0	0	0	0	0	0	0	0	0	0	0	0	0	0	0	0	0	0	0
120e23f9daae48ced6b42faba029683d	0	0	0	0	0	0	0	31	0	0	0	0	0	0	0	0	0	0	0	0	0	0	0	0	0	0	0	0	0	0	0	0	0	0	0	0	0	0	0	13	0	0	0	0	0	0	0	0	0
31e4d30feaf4c5156128df82caafe5a1	0	0	0	0	0	0	0	0	0	0	0	0	0	0	0	0	0	0	0	0	0	0	0	0	0	0	0	0	0	0	0	0	0	0	0	0	0	0	0	0	0	0	0	0	0	0	0	0	0
408b1930fea4198e2f99686b52023df2	0	0	0	0	0	0	0	0	0	0	0	0	0	0	0	0	0	0	0	0	0	0	0	0	0	0	0	0	0	0	0	0	0	0	0	0	0	0	0	0	0	0	0	0	0	0	0	0	0
5e527af1adb36d641a8257bf04053334	0	0	0	0	0	0	0	0	0	0	0	0	0	0	0	0	0	0	0	0	0	0	0	0	0	0	0	0	0	0	0	0	0	0	0	0	0	0	0	0	0	0	9	0	0	0	0	0	0
85bf668537bc30f2b94bfd8e42a94f13	0	0	0	0	0	0	0	0	0	0	0	0	0	0	0	0	0	0	0	0	0	0	0	0	0	0	0	0	0	0	0	0	0	0	0	0	0	0	0	0	0	0	0	0	0	0	0	0	0
a5dadf953cfe09519022ba151473ad07	0	0	0	0	0	0	0	0	0	0	0	0	0	0	0	0	0	0	0	0	0	0	0	0	0	0	0	0	0	0	0	0	0	0	0	0	5	0	0	0	0	0	0	0	0	0	0	0	0
b504aa69eb7ebe543a4a636f6ae27c2c	0	0	0	0	0	0	0	84	0	0	0	0	0	0	0	0	0	0	0	0	0	0	0	0	0	0	0	0	0	0	0	0	0	0	0	0	0	0	0	0	0	0	0	0	0	0	0	0	0
f90ba2b6477e383c920cbe52bad80a8f	4	0	25	6	0	0	0	0	0	0	0	0	0	0	0	0	0	0	0	0	0	0	0	0	0	0	0	0	0	0	0	0	0	0	0	0	0	0	0	0	0	0	0	0	3	0	0	0	0
11d488217004453ac04c90e3f7d3741b	0	0	0	0	0	0	0	0	0	0	0	0	0	0	0	0	0	0	0	0	0	0	0	0	0	0	0	0	0	0	0	0	0	0	0	0	0	0	0	0	0	0	0	0	0	0	0	0	0
33a1eadfcb651a991099ce2df53c2170	0	0	0	0	0	0	0	0	0	0	0	0	0	0	0	0	0	0	0	0	0	0	0	0	0	0	0	0	0	0	0	0	0	0	0	0	0	0	0	0	0	0	0	0	0	0	0	0	0
555fa3c32850ce0ad62129c0f3b62ac3	0	0	0	0	0	0	0	84	0	0	0	41	10	86	0	25	0	0	0	0	0	0	0	0	0	0	0	0	0	0	0	0	0	0	0	0	0	0	0	0	0	0	0	0	0	0	0	0	0
7800912b3c03f9df9afd44aecdf2256d	0	0	0	0	0	0	0	0	0	0	0	0	0	0	0	0	0	0	0	0	0	0	0	0	0	0	0	0	0	0	0	0	0	0	0	0	0	0	0	0	0	0	0	0	0	0	0	0	0
829920140b0fc8e562e9e5c9b9a2edbf	0	0	0	0	0	0	0	0	0	0	0	0	0	0	0	0	0	0	0	0	0	0	0	0	0	0	0	0	0	0	0	0	0	0	0	0	0	0	0	0	0	0	0	0	0	0	0	0	0
b979951e5c8dfd05686126d97f544507	0	0	0	0	0	0	0	0	0	0	0	0	0	0	0	0	0	0	0	0	0	0	0	0	0	0	0	0	0	0	0	0	0	0	0	0	0	0	0	0	0	0	0	0	0	0	0	0	0
fc807e89da4045944cea3587ee56f83c	0	0	0	0	0	0	0	0	0	0	0	0	0	0	0	0	0	0	0	0	0	0	0	0	0	0	0	0	0	0	0	0	0	0	0	0	0	0	0	0	0	0	0	0	0	0	0	0	0
2da45429a90df0566732d4b0e97cb5fa	0	0	0	0	0	0	0	0	0	0	0	0	0	0	0	0	0	0	0	0	0	0	0	0	0	0	0	0	0	0	0	0	0	0	0	0	0	0	0	9	0	0	0	0	0	0	0	0	0
6bd16ddd2204d9f9ee7d72a6e018b411	0	0	0	0	0	0	0	0	0	0	0	0	0	0	0	0	0	0	0	0	0	0	0	0	0	0	0	0	0	0	0	0	0	0	0	0	0	0	0	0	0	0	0	0	0	0	0	0	0
6ed190512bcbfb0e3cc6df271950b60a	0	0	0	0	0	0	0	0	0	0	0	0	0	0	0	0	0	0	0	0	0	0	0	0	0	0	0	0	0	0	0	0	0	0	0	0	0	0	0	0	0	0	0	0	0	0	0	0	0
9e52464c3d61a1adc870ef83c89bcad7	0	0	0	0	0	0	0	0	0	0	0	0	0	0	0	0	0	0	0	0	0	0	0	0	0	0	0	0	0	0	0	0	0	0	0	0	0	0	0	0	0	0	0	0	0	0	18	10	44
252cb50dc2cd7115571f2fd9776b72ae	0	0	0	0	0	0	0	0	0	0	0	0	0	0	0	0	0	32	0	0	0	76	0	0	17	0	0	0	0	0	0	0	0	0	0	0	0	0	0	0	0	0	0	0	0	0	0	0	0
028d26b1e7056e6106b6158c2f7ec94c	0	0	0	0	0	0	0	0	0	0	0	0	0	0	0	0	0	0	0	0	0	0	0	0	0	0	0	0	0	0	0	0	0	0	0	0	0	0	0	0	0	0	0	0	0	0	0	0	0
5bede2b67ddc20fb430ee9e75980fec5	0	0	0	0	0	0	0	0	0	0	0	0	0	0	0	0	0	0	0	0	0	0	0	0	0	0	0	0	0	0	0	0	0	0	0	0	0	0	0	0	0	0	0	0	0	0	0	0	0
8bd46be08652007418d639d8434a5678	0	0	0	0	0	0	0	0	0	0	0	0	0	0	0	0	0	0	0	0	0	0	0	0	0	0	0	0	0	0	0	0	0	5	0	0	0	0	0	0	0	0	0	0	0	0	0	0	0
9d2cb1daef143fca9cb02b5d2c851321	0	0	18	0	0	0	0	0	0	0	0	0	0	0	0	0	0	0	0	0	0	0	5	0	0	0	0	0	0	0	0	0	0	0	6	0	0	0	6	0	0	0	12	0	0	10	0	0	0
cea93935abac61de0033778cd1715f49	0	0	0	0	0	0	0	0	0	0	0	0	0	0	0	0	0	0	0	0	0	0	0	0	0	0	0	0	0	0	0	0	0	0	0	0	0	0	0	0	0	0	0	0	0	0	0	0	0
53cca666950ebc4a100d5c80706479a5	0	0	0	0	0	0	0	0	0	0	0	0	0	0	0	0	0	0	0	0	0	0	0	0	0	0	0	0	0	0	0	0	0	0	0	0	0	0	0	0	0	0	0	0	0	0	0	0	0
7c01b6709091468b7e4feb44bbc8dd26	0	0	0	0	0	0	0	63	0	0	0	0	5	0	18	0	0	0	0	0	0	0	0	0	0	0	0	0	0	0	0	0	0	0	0	0	0	0	0	0	0	0	0	0	0	0	0	0	0
a32d0c95b9a4b4558a166a64bf59d3bc	0	0	0	0	0	0	0	0	0	0	0	0	0	0	0	0	0	0	0	0	0	0	0	0	0	0	0	0	0	0	0	0	0	0	0	0	0	0	0	0	0	0	242	0	0	0	0	0	0
b916bfaed9fd81e73e2dc412148eb2f2	0	0	0	0	0	0	0	0	0	0	0	0	0	0	0	0	0	0	0	0	0	0	0	0	0	0	0	0	0	0	0	0	0	0	0	0	0	0	0	0	0	0	0	0	0	0	0	0	0
fdfae70bf65b1f9d0a112eeeff5fc3c2	0	0	0	0	0	0	0	0	0	0	0	0	0	0	0	0	0	0	0	0	0	0	0	0	0	0	0	0	0	0	0	0	0	0	0	0	0	0	0	0	0	0	0	0	0	0	0	0	0
258b29636cefd90397451384e8a8a1ec	0	0	0	0	0	0	0	0	0	0	0	0	0	0	0	0	0	0	0	0	0	0	0	0	0	0	0	0	0	0	0	0	0	0	0	0	0	0	0	0	0	0	0	0	0	0	0	0	0
4b1c9c2fda9e7a9a5afa52f4d0b54944	0	0	0	0	0	0	0	0	0	0	0	0	0	0	0	0	0	0	0	0	0	0	0	0	0	0	0	0	0	0	0	0	0	0	0	0	0	0	0	0	0	0	0	0	0	0	0	0	0
65f688182efca5c2a644f27d3a325f7d	0	0	0	0	0	0	0	0	0	0	0	0	0	0	0	0	0	0	0	0	0	0	0	0	0	0	0	0	0	0	0	0	0	0	0	0	0	0	0	0	0	0	0	0	0	0	0	0	0
7e0291f9cf7d15f7a62abe3b37c14316	0	0	0	0	0	0	0	0	0	0	0	0	0	0	0	0	0	0	0	0	0	0	0	0	0	0	0	0	0	0	0	0	0	0	0	0	0	0	0	0	0	0	0	0	9	0	0	0	0
ad06bcfbcdb0fc09dbba065877e292cc	0	0	0	0	0	0	0	0	0	0	0	0	0	0	0	0	0	0	0	0	0	0	0	0	0	0	0	0	0	0	0	0	0	0	0	0	0	0	0	0	0	0	0	0	0	0	0	0	0
33868f405c8e1faf88396120c61a93ea	0	0	0	0	0	0	0	0	0	0	0	0	0	0	0	0	0	0	0	0	0	0	0	0	0	0	0	0	0	0	0	0	0	0	0	0	0	0	0	0	0	0	0	0	0	0	0	0	0
37ed9a4068c5b9b6551026219c3bc25e	0	0	0	0	0	0	0	0	0	0	0	0	0	0	0	0	0	0	0	113	0	0	0	0	0	0	0	0	0	0	0	0	0	0	0	0	0	0	0	0	0	0	0	0	0	0	0	0	0
c96b442b3bef48a7910a8595eeb6ce42	0	0	0	0	0	0	0	0	0	0	0	0	0	0	0	0	0	0	0	0	0	0	0	0	0	0	0	0	0	0	0	0	0	0	0	0	0	0	0	0	0	0	0	0	0	0	0	0	0
d323757ecc34dc5fe73f1846541dec7b	0	0	0	0	0	0	0	3	0	0	0	0	0	0	0	0	0	0	0	0	0	0	0	0	7	0	12	0	0	0	0	17	0	0	0	0	18	0	0	0	0	0	0	9	0	0	0	0	0
1cbc940fab718e0d0d57d33ff677b8b6	0	0	0	0	0	0	0	0	0	0	0	0	0	0	0	0	0	0	0	0	0	0	0	0	0	0	0	0	0	0	0	0	0	0	0	0	0	0	0	0	0	0	0	0	0	0	0	0	0
396b5cf44089d817374fdad078884948	0	0	0	0	0	0	0	0	0	0	0	0	0	0	0	0	0	0	0	0	0	0	0	0	0	0	0	0	0	0	0	0	0	0	0	0	0	0	0	0	0	0	0	0	0	0	0	0	0
3a3b2ed2ccbc27cec16488fd6447ef10	0	0	0	0	0	0	0	0	0	0	0	0	0	0	0	0	0	0	0	0	0	0	0	0	0	0	0	0	0	0	0	0	0	0	0	0	0	0	0	0	0	0	0	0	0	0	0	0	0
3d629117d4b89029ddcb16207c9d9baf	0	0	0	0	0	0	0	0	0	0	0	0	0	0	0	0	0	0	0	0	0	0	0	0	0	0	0	0	0	0	0	0	0	0	0	0	0	0	0	0	0	0	0	0	0	0	0	0	0
4b894947ac3d5ba8b5c7c84797845d74	0	0	0	0	0	0	0	0	0	0	0	0	0	0	0	0	0	0	0	0	0	0	0	0	0	0	0	0	0	0	0	11	0	0	18	0	0	0	0	0	0	0	0	0	0	0	0	0	0
57436de0ae4577fbfc547234e0f4a098	0	0	0	0	0	0	0	0	0	0	0	0	0	0	0	0	0	0	0	0	0	0	0	0	0	0	0	0	0	0	0	0	0	0	0	0	0	0	0	0	0	0	0	0	0	0	0	0	0
9a550e736bdf7d11f656cd950b5eb664	0	0	0	0	0	0	0	0	0	0	0	0	0	0	0	0	0	0	0	0	0	0	0	0	0	0	0	0	0	0	0	0	0	0	0	0	0	0	0	0	0	0	0	0	0	0	0	0	0
bfada0946cec21d3286c642ba63a2a3e	0	0	0	0	0	0	0	0	0	0	0	0	0	0	0	0	0	0	0	0	0	0	0	0	0	0	0	0	0	0	0	0	0	0	0	0	0	0	0	0	0	0	0	0	0	0	0	0	0
f4e93de033228fd523765ecb2befe0e4	0	0	0	0	0	0	0	0	0	0	0	0	0	0	0	0	0	0	0	0	0	0	0	0	0	0	0	0	0	0	0	7	0	0	0	10	0	0	0	0	0	0	0	0	0	0	0	0	0
1052dd81edb96b3f728311ea1a67b3e2	0	0	0	8	0	0	0	0	0	0	0	0	0	0	0	0	0	0	0	0	0	0	0	0	0	0	0	0	0	0	0	0	0	0	0	0	0	0	0	0	0	0	0	0	0	0	0	0	0
24f8bde10547ce68ee35d74a35462d71	0	0	0	0	0	0	0	0	0	0	0	0	0	0	0	0	0	0	0	0	0	0	0	0	0	0	0	0	0	0	0	0	0	0	0	0	0	0	0	0	0	0	0	0	0	0	0	0	0
3489db176528009d74af3662a4995be7	0	0	0	0	0	0	0	0	0	0	0	0	0	0	0	0	0	0	0	0	0	0	0	0	0	0	0	0	0	0	0	0	0	0	0	0	0	0	0	0	0	0	0	0	0	0	31	0	0
639fd11761ca75bd41ee50ec6ae58710	0	0	0	0	0	0	0	0	0	0	0	0	0	0	0	0	0	0	0	0	0	0	0	0	0	0	0	0	0	0	0	0	0	0	0	0	0	0	0	0	0	0	0	0	0	0	0	0	0
b999af5ede8fea631946296f314e6bc0	0	0	0	0	0	0	0	0	0	0	0	0	0	0	0	0	0	0	0	0	0	0	0	0	0	0	0	0	0	0	0	0	0	0	0	0	0	0	0	0	0	0	0	0	0	0	0	0	0
d6d47de7ec26742bd1d18cccf8813893	0	0	31	0	0	0	0	0	0	0	0	0	0	0	0	0	0	0	0	0	0	0	0	0	0	0	0	0	0	0	0	0	0	0	0	0	0	0	0	0	0	0	9	0	0	0	0	0	0
fdaf71a170681bec2053df713c3a2291	0	0	0	0	0	0	0	0	0	0	0	0	0	0	0	0	0	0	0	0	0	0	0	0	0	20	0	0	0	0	0	0	0	0	0	0	0	0	0	0	0	0	0	0	0	0	0	0	0
2917456a2b9a48a48712fe6dd5f43d99	0	0	0	0	0	0	0	0	0	0	0	0	0	0	0	0	0	0	0	0	0	0	0	0	0	0	0	0	0	0	0	0	0	0	0	0	0	0	0	0	0	0	0	0	0	0	0	0	0
b8dccace699821780db766a20f355cd2	0	0	0	0	0	0	0	0	0	0	0	0	0	0	0	0	0	0	0	0	0	0	0	0	0	0	0	0	0	0	0	0	0	0	0	0	0	0	0	0	0	0	0	0	0	0	0	0	0
c648e3dfd8b676774e616e7a24c549a1	0	0	0	0	0	0	0	0	0	0	0	0	0	0	0	0	0	0	0	0	0	0	0	0	0	0	0	0	0	0	0	0	0	0	0	0	0	0	0	0	0	0	0	0	0	0	0	0	0
d18c80a09f94fa447e3bd02d0666e231	0	0	0	0	0	0	0	0	0	0	0	0	0	0	0	0	0	0	0	0	0	0	0	0	0	0	0	0	0	0	0	0	0	0	0	0	0	0	0	0	0	0	0	0	0	0	0	0	0
0c6ec17ff0d389429d96904c316e6449	0	0	0	0	0	0	0	0	0	0	0	0	0	0	0	0	0	0	0	0	0	0	0	0	0	0	0	0	0	0	0	0	0	0	0	0	0	0	0	0	0	0	0	0	0	0	0	0	0
0de2689b4e4af61b0215ff1d262470df	0	0	0	0	0	0	0	4	0	0	0	0	0	0	0	0	0	0	0	0	0	0	0	0	0	0	0	0	0	0	0	0	0	0	11	7	9	0	0	0	0	0	0	0	0	0	0	0	0
465a592878531d6771de8fe5f819be3e	0	0	0	0	0	0	0	0	0	0	0	0	0	0	0	0	0	0	0	0	0	0	0	0	0	0	0	0	0	0	0	0	0	0	0	0	0	0	0	0	0	0	0	0	0	0	0	0	0
593a2535803495beb23f6e2d387daaa7	0	0	0	0	0	0	0	0	0	0	0	0	0	0	0	0	0	0	0	0	0	0	0	0	0	0	0	0	0	0	0	0	0	0	0	0	0	0	0	0	0	0	0	0	0	0	0	0	0
fa02a4c813a347ce85485e7dafb7a7a6	0	0	0	0	0	0	0	0	0	0	0	0	0	0	0	0	0	0	0	0	0	0	0	0	0	0	0	0	0	0	0	0	0	0	0	0	0	0	0	0	0	0	0	0	0	0	0	0	0
17c16d5939f1fce448ac008e2cb6068e	0	0	0	0	0	0	0	0	0	0	0	0	0	0	0	0	0	0	0	0	0	0	0	0	0	0	0	0	0	0	0	0	0	0	0	0	0	0	0	0	0	0	0	0	0	0	0	0	0
5d9a217cb36248f1213e3a0b82c049fd	0	0	0	0	0	0	0	0	0	0	0	0	0	0	0	0	0	0	0	0	0	0	0	0	0	0	0	0	0	0	0	0	0	0	0	0	0	0	0	0	0	0	0	0	0	0	0	0	0
ca06ddc6a78cc54e3022127d9c06c931	0	0	0	0	0	0	0	0	0	0	0	0	0	0	0	0	0	0	0	0	0	0	0	0	0	0	0	0	0	0	0	0	0	0	0	0	0	0	0	0	0	0	0	0	0	0	0	0	0
d92f9feb324f82916d73181da9aef652	0	0	0	0	0	0	0	0	0	0	0	0	0	0	0	0	0	0	0	0	0	0	0	0	0	0	0	0	0	0	0	0	0	0	0	0	0	0	0	0	0	0	0	0	0	0	0	0	0
de399d7a38db5f2b92dc7aa2bf743151	0	0	0	0	0	0	0	0	0	0	0	0	0	0	0	0	0	0	0	0	0	0	0	0	0	0	0	0	0	0	0	0	0	0	0	0	0	0	0	0	0	0	0	0	0	0	0	0	0
096bc7b1f63f84289890e32140b139fb	0	0	0	0	0	0	0	0	0	0	0	0	0	0	0	0	0	0	0	7	0	0	0	0	0	0	0	0	0	0	0	0	0	0	0	0	0	0	0	35	26	0	15	0	17	0	0	0	0
2843b1bfa6ec38729cf7146a522f0968	0	0	0	0	0	0	0	0	0	0	0	0	0	0	0	0	0	0	0	0	0	0	0	0	0	0	0	0	0	0	0	0	0	0	0	0	0	0	0	0	0	0	0	0	0	0	0	0	0
546add999772db5e0038870386cfd3ad	0	0	0	0	0	0	0	0	0	0	0	0	0	0	0	0	0	0	0	0	0	0	0	0	0	0	0	0	0	0	0	0	0	0	0	0	0	0	0	0	0	0	0	0	0	0	0	0	0
6233202feb5496ab991d5e818c35624e	0	0	0	0	0	0	0	0	0	0	0	0	0	0	0	0	0	0	0	0	0	0	0	0	0	0	0	0	0	0	0	0	0	0	0	0	0	0	0	0	0	0	0	0	0	0	0	0	0
b0d8c0065a9b9e61be6e45e54dbc8053	0	0	25	0	0	0	0	0	0	0	0	0	0	0	0	0	0	0	0	0	0	0	0	0	0	0	0	0	0	0	0	0	0	0	0	0	0	0	0	0	0	0	0	0	0	0	0	0	0
b5b3d2280c309ce86d3fc34b96e57091	0	0	0	0	0	0	0	0	0	0	0	0	0	0	0	0	0	0	0	0	0	0	0	0	0	0	0	0	0	0	0	0	0	0	0	0	0	0	0	0	0	0	0	0	0	0	0	0	0
bc78ba6d20383038da148d1b60873009	0	0	0	0	0	0	0	0	0	0	0	0	0	0	0	0	0	0	0	0	0	0	0	0	0	0	0	0	0	0	0	0	0	0	0	0	0	0	0	0	0	0	0	0	0	0	0	0	0
c19336c5f154196285a7c3d67d561fb2	0	0	0	0	0	0	0	0	0	0	0	0	0	0	0	0	0	0	0	11	0	0	0	0	0	0	0	0	0	0	0	0	0	0	0	0	0	0	0	0	0	0	0	0	0	0	0	0	0
fb4f9ec7f3a657bef6e42a1480b37197	0	0	0	0	0	0	0	0	0	0	0	0	0	0	0	0	0	0	0	0	0	0	0	0	0	0	0	0	0	0	0	0	0	0	0	0	0	0	0	0	0	0	0	0	0	0	0	0	0
278ae2d9c9fbfc1b8d62617d30ef09f6	0	0	0	0	0	0	0	5	0	0	0	0	0	0	0	0	0	0	0	0	0	0	0	0	0	0	0	0	0	0	0	0	0	0	0	0	0	0	0	0	0	0	0	0	0	0	0	0	0
4e87021719ee386ca7a75bdc16a93b51	0	0	0	0	0	0	0	0	0	0	0	0	0	0	0	0	0	0	0	0	0	0	0	0	0	0	0	0	0	0	0	0	0	0	0	0	0	0	0	0	0	0	0	0	0	0	0	0	0
5c203fa6a780dca1a48e97da804607f0	0	0	0	0	0	0	0	0	0	0	0	0	0	0	0	0	0	0	0	0	0	0	0	0	0	0	0	0	0	0	0	0	0	0	0	0	0	0	0	0	0	0	0	0	0	0	0	0	0
65777664a47f1e9769721bc76fa93b94	0	0	0	0	0	0	0	9	0	0	0	0	0	0	0	0	0	0	0	0	0	0	0	0	0	0	0	0	0	0	0	0	0	0	0	0	0	0	0	0	0	0	0	0	0	0	0	0	0
7cef469c5d5668968bc6ad0b76820c1d	0	0	0	0	0	0	0	1	0	0	0	0	0	0	0	0	4	0	0	1	0	0	3	1	1	0	0	0	0	0	0	4	0	3	0	0	0	0	0	0	0	0	0	0	1	0	5	0	0
0051ef3806fa5eabb887c83503fcb617	0	0	0	0	0	0	0	0	0	0	0	0	0	0	0	0	0	0	0	0	0	0	0	0	0	0	0	0	0	0	0	0	0	0	0	0	0	0	0	0	0	0	0	0	0	0	0	0	0
34d7e2f741ac631d4b26a6716439d4e9	0	0	0	0	0	0	0	0	0	0	0	0	0	0	0	0	0	0	0	0	0	0	0	0	0	0	0	0	0	0	0	0	0	0	0	0	0	0	0	0	0	0	0	0	0	0	0	0	0
366f301a61946926a4763efbd28bac3e	0	0	0	0	0	0	0	0	0	0	0	0	0	0	0	0	0	0	0	0	0	0	0	0	0	0	0	0	0	0	0	0	12	0	34	31	0	0	0	0	0	0	0	0	0	0	0	0	0
4e251a4cf603a740cfea30eb3d8f40fa	0	0	0	0	0	0	0	0	0	0	0	0	0	0	0	0	0	0	0	0	0	0	0	0	0	0	0	0	0	0	0	0	0	0	0	0	0	0	0	0	0	0	0	0	0	0	0	0	0
4ef79fd9f1d94ef241ecb643756c089c	0	0	0	0	0	0	0	0	0	0	0	0	0	0	0	0	0	0	0	0	0	0	0	0	0	0	0	0	0	0	0	0	0	0	0	0	0	0	0	0	0	0	0	0	0	0	0	0	0
cf7d340b432cd0250cbcda1493a456ef	0	0	0	0	0	0	0	0	0	0	0	0	0	0	0	0	0	0	0	0	0	73	71	33	55	0	0	0	0	0	0	0	0	0	0	0	0	0	0	0	0	0	0	0	0	0	0	0	0
f36a3caa643d6c8396c0e5f596ede14d	0	0	0	0	0	0	0	7	0	0	0	0	0	0	0	0	0	0	0	0	0	0	0	0	0	0	0	0	0	0	0	0	0	0	0	0	0	0	0	0	0	0	0	0	0	0	0	0	0
04ae5b4ce8a184f60f7e335e7d03b22a	0	0	0	0	0	0	0	0	0	0	0	0	0	0	0	0	0	0	0	0	0	0	0	0	0	0	0	0	0	0	0	0	0	0	0	0	0	0	0	0	0	0	0	0	0	0	0	0	0
2cdd5dfb52e97cceccd2c8a92e4544ed	0	0	0	0	0	0	0	0	0	0	0	0	0	0	0	0	0	0	0	0	0	0	0	0	0	0	0	0	0	0	0	0	0	0	0	0	0	0	0	0	0	0	0	0	0	0	0	0	0
b3bd48d51e456df60a04c14791834b27	0	0	0	0	0	0	0	0	0	0	0	0	0	0	0	0	0	0	0	0	0	0	0	0	0	0	0	0	0	0	0	0	0	0	0	0	0	0	0	0	0	0	0	0	0	0	9	0	0
60f1ea10d0b4307711e80558a19f29ad	0	0	0	0	0	0	0	0	0	0	0	0	0	0	0	0	0	0	0	0	0	0	0	0	0	0	0	0	0	0	0	0	0	0	0	0	0	0	0	0	0	0	0	0	0	0	0	0	0
6f7591f6f5c126371c15158306f30197	0	0	26	0	0	0	0	0	0	0	0	0	0	0	0	0	0	0	0	0	0	0	0	0	0	0	0	22	0	0	0	0	0	0	0	0	0	0	0	0	0	0	0	0	0	0	0	0	0
6fcc7191238044d43ceff9fbbdd3a4d0	0	0	0	0	0	0	0	0	0	0	0	0	0	0	0	5	0	0	0	0	0	0	0	0	0	0	2	0	0	0	0	0	0	0	11	4	0	0	0	0	0	4	0	3	0	4	0	0	0
8378363a846063ba79382afd1dee1f2f	0	0	0	0	0	0	0	0	0	0	0	0	0	0	0	0	0	0	0	0	0	0	0	0	0	0	0	0	0	0	0	0	0	0	0	0	0	0	0	0	18	0	15	0	0	0	0	0	0
9a65ca9a859b0c08c8e418d1c75c3e1a	0	0	0	0	0	0	0	0	0	0	0	0	0	0	0	0	0	0	0	0	0	0	0	0	0	0	0	0	0	0	0	0	0	0	0	0	0	0	0	0	0	0	0	0	0	0	23	6	30
bbf95f99e8205dbaa3ef3c5458ab70e5	0	0	0	0	0	0	0	0	0	0	0	0	0	0	0	0	0	0	0	0	0	0	0	0	0	0	0	0	0	0	0	0	0	0	0	0	0	0	0	0	0	0	0	0	0	0	0	0	0
e7977e663dde3c3258734bd12e7f3177	0	0	8	0	0	0	0	0	0	0	0	0	0	0	0	0	0	0	0	0	0	0	0	0	0	0	4	0	0	0	0	0	0	0	0	0	0	0	0	0	0	0	0	0	0	0	0	0	0
f9cadc46c4ffa587bac63ea4e4448261	0	0	0	0	0	0	5	0	0	0	0	0	0	0	0	0	0	0	0	0	0	0	8	0	0	0	0	0	14	0	0	0	0	0	0	8	0	0	0	0	0	0	0	0	0	0	0	0	0
014305eaa70f91e8fc5427925f8d7ab7	0	0	0	0	0	0	0	0	0	0	0	0	0	0	0	0	0	0	0	0	0	0	0	0	0	0	0	0	0	0	0	0	0	0	0	0	0	0	0	0	0	0	0	0	0	0	0	0	0
9877545b05206d0c79e062d8c4e1d66c	0	0	0	0	0	0	0	0	0	0	0	0	0	0	0	0	0	0	0	0	0	0	0	0	0	0	0	0	0	0	0	0	0	0	0	0	0	0	0	0	0	0	0	0	0	0	0	0	0
cca6c5e8df2a0ff4cf967d1c5b36349a	0	0	0	0	0	0	0	0	0	0	0	0	0	0	0	0	0	0	0	0	0	0	0	0	0	0	0	0	0	0	0	0	0	0	0	0	0	5	2	0	19	0	0	0	0	0	0	0	0
04321f0061b5e1705c6f5a7fe250780f	0	0	0	0	0	0	0	0	0	0	0	0	0	0	0	0	0	0	0	0	0	0	0	0	0	0	0	0	0	0	0	0	0	0	0	0	0	0	0	0	0	0	0	0	0	0	0	0	0
10898a5a25085977b1004b0665ea24b2	0	0	0	0	0	0	0	0	0	0	0	0	0	0	0	0	0	0	0	0	0	0	0	0	0	0	0	0	0	0	0	0	0	0	11	17	0	0	0	0	0	0	0	0	0	0	0	0	0
1b7d2d630d41212d5f0d43e20ff68782	0	0	0	0	0	0	0	0	0	0	0	0	0	0	0	0	0	0	0	0	0	0	0	0	0	0	0	0	0	0	0	0	0	0	0	0	0	0	0	0	0	0	0	0	0	0	0	0	0
a33e1e232b6f20d662fee335339895bd	0	0	0	0	0	0	0	0	0	0	0	6	0	0	0	0	0	0	0	0	0	0	0	0	0	0	0	18	7	0	0	0	0	0	0	0	0	0	0	0	0	0	0	0	0	0	0	0	0
cba8fdd1edffb2e739b7294566672af9	0	0	0	0	0	0	0	0	0	0	0	0	0	0	0	0	0	0	0	0	0	0	0	0	0	0	0	0	0	0	0	0	0	0	0	0	0	0	0	0	0	0	0	0	0	0	0	0	0
49ac3b1bd8e43c9fd4bc12e3763cd744	0	0	13	0	0	0	0	0	0	0	0	0	0	0	0	0	0	0	0	0	0	0	0	0	0	0	0	0	0	0	0	0	0	0	0	0	0	0	0	0	0	0	0	0	0	0	0	0	0
626367605114bc347551c22ba68c610c	0	0	0	0	0	0	0	0	0	0	0	0	0	0	0	0	0	0	0	0	0	0	0	0	0	0	0	0	0	0	0	0	0	0	0	0	0	0	0	0	0	0	0	0	0	0	0	0	0
6375335b74b95baf67da318341b6a74b	0	0	0	0	0	0	0	0	0	0	0	0	0	0	0	0	0	0	0	0	0	0	0	0	0	0	0	0	0	0	0	0	0	0	0	0	0	0	0	0	0	0	0	0	0	0	0	0	0
d1b2d731cae6572b2dcedd07172ce47d	0	0	0	0	0	0	0	6	0	0	0	0	0	0	0	0	0	0	0	0	0	0	0	0	0	0	0	0	0	0	0	0	0	0	0	0	0	0	0	5	0	0	0	0	11	0	0	0	0
2ab13e057ce564a2c31404f2bad41416	0	0	0	0	0	0	0	0	0	0	0	0	0	0	0	0	0	0	0	0	0	0	5	0	0	0	0	0	0	0	0	0	0	0	0	0	0	0	0	0	0	0	0	0	0	0	0	0	0
6b51098e9fdfee03da9d0e611177775a	0	0	0	0	0	0	0	0	0	0	0	0	0	0	0	0	0	0	0	0	0	0	0	0	0	0	0	0	0	0	0	0	0	0	0	0	0	0	0	0	0	0	0	0	0	0	0	0	0
9abf20c5324f3c11f1aea2354d5591dc	0	0	7	0	0	0	0	0	11	0	0	0	0	0	13	0	0	0	0	0	9	0	0	0	0	19	8	0	0	0	0	0	0	0	0	0	0	0	0	0	0	0	0	0	13	0	0	0	0
ac39ca33a1e25742bd7bbe6bd0f80a16	0	0	0	0	0	0	0	0	0	0	0	0	0	0	0	0	0	0	0	0	0	0	0	0	0	0	0	0	0	0	0	0	0	0	0	0	0	0	0	0	0	0	0	0	0	0	0	0	0
f1edf2b5eed8f63e0bc51d6aa6b9b6a4	0	0	0	0	0	0	0	0	0	0	0	0	0	0	0	0	0	0	0	0	0	0	0	0	0	0	0	0	0	0	0	0	0	0	0	0	0	0	0	0	0	0	0	0	0	0	0	0	0
0df4745739f8a923b801ae0dc263fb45	0	0	0	0	0	0	0	0	0	0	0	0	0	0	0	0	0	0	0	0	0	0	0	0	0	0	0	0	0	0	0	0	0	0	0	0	0	0	0	0	0	0	0	0	0	0	0	0	11
44a09afcf26bce695d52c02eec5da702	0	0	0	0	0	0	0	0	0	0	0	0	0	0	0	0	0	0	0	0	0	0	0	0	0	0	0	0	0	0	0	0	0	0	0	0	0	0	0	0	0	0	0	0	0	0	0	0	0
62bc1091961b28a265e8d6d518aaf946	0	0	0	0	0	0	0	0	0	0	0	0	0	0	0	0	0	0	0	0	0	0	0	0	0	0	0	0	0	0	0	0	0	0	0	0	0	0	0	0	0	0	0	0	0	0	0	0	0
afd0fb1ecbbca9d321dce483cd3e4864	0	0	0	0	0	0	0	0	0	0	0	0	0	0	0	0	0	0	0	0	0	0	0	0	0	0	0	0	0	0	0	0	0	0	0	0	0	0	0	0	0	0	0	0	0	0	0	0	0
3ca0b9498cb28851444f416c08969f3c	0	0	0	0	0	0	0	0	0	0	0	0	0	0	0	0	0	0	0	0	0	0	0	0	0	0	0	0	0	0	0	0	0	0	0	0	0	0	0	0	0	0	0	0	0	0	0	0	0
c3eb283d455d80c4b0b7a4f58acc5cd1	0	0	0	0	0	0	0	0	0	0	0	0	0	0	0	0	0	0	0	0	0	0	0	0	0	0	0	0	0	0	0	0	0	0	0	0	0	0	0	0	0	0	0	0	0	0	0	0	0
f4921e748f0e8e29ee70ab8824eec37f	0	0	0	0	0	0	0	0	0	0	0	0	0	0	0	0	0	0	0	0	6	0	0	0	0	0	0	0	0	0	0	0	0	0	0	0	0	0	0	0	0	0	0	0	0	0	0	0	0
0f60b99d750f500d82458f13214a4b56	0	0	0	5	0	0	0	0	0	0	0	0	0	0	0	0	0	0	0	0	0	0	0	0	0	0	0	0	0	0	0	0	0	0	0	0	0	0	0	0	0	0	0	0	0	0	0	0	0
1b3f9cdc78a2d34ce5d2d1063d2dbbf5	0	0	0	0	0	0	0	0	0	0	0	0	0	0	0	0	0	0	0	0	0	0	0	0	0	0	0	0	0	0	0	0	0	0	0	0	0	0	0	0	0	0	0	0	0	0	0	0	0
1b5259d5da4769dd3357931f914c7081	0	0	0	0	0	0	0	0	0	0	0	0	0	0	0	0	0	0	0	0	0	0	0	0	0	0	0	0	0	0	0	0	0	0	0	0	0	0	0	0	0	0	0	0	0	0	0	0	0
7f37b115691a086953c700d78907b702	0	0	0	0	0	0	0	0	0	0	0	0	0	0	0	0	0	0	0	0	0	0	0	0	0	0	0	0	0	0	0	0	0	0	0	0	0	0	0	0	0	0	0	0	0	0	0	0	0
9ab63b961ae3634a85cda751406399a3	0	0	0	0	0	0	0	0	0	0	0	0	0	0	0	0	0	0	0	0	0	0	0	0	0	0	0	0	0	0	0	0	0	0	0	0	0	0	0	0	0	0	0	0	0	0	29	16	0
9ad14fa4cf739189a122975ba83727c7	0	0	0	0	0	0	0	0	0	0	0	0	0	0	0	0	0	0	0	0	0	0	0	0	0	0	0	0	0	0	0	0	0	0	0	0	0	0	0	0	0	0	0	0	0	0	0	0	0
a58f69961bae818896a0df89feefbb61	0	0	0	0	0	0	0	0	0	0	0	0	0	0	0	0	0	0	0	0	0	0	0	0	0	0	0	0	0	0	0	0	0	0	0	0	0	0	0	0	0	0	0	0	0	0	0	0	0
b40eac8bcd36a946453d560ba8b34546	0	0	0	0	0	0	0	0	0	0	0	0	0	0	0	0	0	0	0	0	0	0	0	0	0	0	0	0	0	0	0	0	0	0	0	0	0	0	0	0	0	0	0	0	0	0	0	0	0
cb11f5c5c02e7d4969fbf66b1a4aae74	0	0	0	0	0	0	0	0	0	0	0	0	0	0	0	0	0	0	0	0	0	0	0	0	0	0	0	0	0	0	0	0	0	0	0	0	0	0	0	0	0	0	0	0	0	0	0	0	0
0420a4850e93829120c1988939af1152	0	0	0	0	0	0	0	0	0	0	0	0	0	0	0	0	0	0	0	14	0	0	12	0	0	0	0	0	0	0	0	0	0	0	0	0	0	0	0	0	0	0	0	0	0	0	0	0	8
2a1d8123b0cfec674dc4ee908870e10f	0	0	0	0	0	0	0	0	0	0	0	0	0	0	0	0	0	0	0	0	0	0	0	0	0	0	0	0	0	0	0	0	0	0	0	0	0	0	0	0	0	0	0	0	0	0	0	0	0
3eb9e7a81548af3f4b4bd235fb385423	0	0	0	0	0	0	0	0	0	0	0	0	0	0	0	0	0	0	0	0	0	0	0	0	0	0	0	0	0	0	0	0	0	0	0	0	0	0	0	0	0	0	0	0	0	0	0	0	0
3ef1c8139908830a66128d68f8497ff5	0	0	0	0	0	0	0	0	0	0	0	0	0	0	0	0	0	0	0	0	0	0	0	0	0	0	0	0	0	0	0	0	0	0	0	0	0	0	0	0	0	0	0	0	0	0	0	0	0
60c01e59f790914eaa803b936a51fcb7	0	0	0	0	0	0	0	0	0	0	0	0	0	0	0	0	0	0	0	0	0	0	0	0	0	0	0	0	0	0	0	0	0	0	0	0	0	0	0	0	0	0	0	0	0	0	0	0	0
6a61c3573e34e1ce8daf6ad1787cc5bc	0	0	0	0	0	0	0	13	0	0	0	0	0	0	0	0	0	0	0	2	0	0	0	0	0	0	6	0	0	0	0	0	0	0	0	0	0	0	0	0	0	0	0	0	0	0	0	0	0
a6ae5be2215d47557331a381911305cf	0	0	0	0	0	0	0	0	0	0	0	0	0	0	0	0	0	0	0	0	0	0	0	0	0	9	0	0	0	0	0	0	0	0	0	0	0	0	0	0	0	0	0	0	0	0	0	0	0
bfbed678d842ee849180acaa6f660c38	0	0	0	0	0	0	0	0	0	0	0	0	0	0	0	0	0	0	0	0	0	0	0	0	0	0	0	0	0	0	0	0	0	0	0	0	0	0	0	0	0	0	0	0	0	0	0	0	0
e2b6fc2fb75e7bdcc527055cf92efd5e	0	0	0	0	0	0	0	0	0	0	0	0	0	0	0	0	0	0	0	0	0	0	0	0	0	0	0	0	0	0	0	0	0	0	0	0	0	0	0	0	0	0	0	0	0	0	0	0	0
0704f4724cb7ae4ab763214cc34f5843	0	0	0	0	0	0	0	0	0	0	0	0	0	0	0	0	0	0	0	0	0	0	0	0	0	0	0	0	0	0	0	0	0	0	0	0	0	0	0	0	0	0	0	0	0	0	0	0	0
5891cdd6eb74e01a4fcd1bd6eaf2c4cb	0	0	0	0	0	0	0	0	0	0	0	0	0	0	0	0	0	0	0	0	0	0	0	0	0	0	0	0	0	0	0	0	0	0	0	0	0	0	0	0	0	0	0	0	0	0	0	0	0
79c74e27022f5693d69513d95daf5228	0	0	0	0	0	0	0	0	0	0	0	0	0	0	0	0	0	0	0	0	0	0	0	0	0	0	0	0	0	0	0	0	0	0	0	0	0	0	0	0	0	0	0	0	0	0	0	0	0
acb6ef1d124842b3c3c23a4df107bc5b	0	0	0	0	0	0	0	0	0	0	0	0	0	0	0	0	0	0	0	0	0	0	0	0	0	0	0	0	0	0	0	0	0	0	0	0	0	0	0	0	0	0	0	0	0	0	0	0	0
ce496d9e58c9ccc08ea4799c6ea37a13	0	0	0	0	0	0	0	0	0	0	0	0	0	0	0	0	0	0	0	0	0	0	0	0	0	0	0	0	0	0	0	0	0	0	0	0	0	0	0	0	0	0	0	0	0	0	0	0	0
22615423cf5bc55dc876b62a3d8d4f74	0	0	0	0	0	0	0	0	0	0	0	0	0	0	0	0	0	0	0	0	0	0	0	0	0	0	0	0	0	0	0	0	0	0	0	0	0	0	0	0	0	0	0	0	0	0	0	0	0
249315a309f21be7b1e2d6e88aab4c85	0	0	0	0	0	0	0	0	0	0	0	0	0	0	0	0	0	0	0	0	0	0	0	0	0	0	0	0	0	0	0	0	0	0	0	0	0	0	0	0	0	0	0	0	0	0	0	0	0
474dfa4bfc40eb988cd162cf06fdc1f6	0	0	0	0	0	0	0	5	0	0	0	0	0	0	0	0	0	0	0	24	0	0	0	0	0	0	52	0	0	0	0	0	0	0	0	0	0	0	0	12	0	0	0	0	0	0	0	0	0
69278f7bfc00f4669eb1ffd06d180522	0	0	0	0	0	0	0	0	0	0	0	0	0	0	0	4	0	0	0	0	0	0	0	0	0	0	0	0	0	0	0	0	0	0	0	0	0	0	0	0	0	0	0	0	0	0	0	0	0
798210f28d002d2c4c394bbf5597d21a	0	0	0	0	0	0	0	0	0	0	0	0	0	0	0	0	0	0	0	0	0	0	0	0	0	0	0	0	0	0	0	0	0	0	0	0	0	0	0	0	0	0	0	0	0	0	0	0	0
af1a4f1552417558d7f67ecb088e13bf	0	0	0	0	0	0	0	0	0	0	0	0	0	0	0	0	0	0	0	0	0	0	0	0	0	0	0	0	0	0	0	0	0	0	0	0	0	0	0	0	0	0	0	0	0	0	0	0	0
ca3a30efdb372a131ce8785b963441de	0	0	0	0	0	0	0	0	0	0	0	0	0	0	0	0	0	0	0	0	0	0	0	0	0	0	0	0	0	0	0	0	0	0	0	0	0	0	0	0	0	0	0	0	0	0	0	0	0
044a5bcf45bc79a97d2988f76f416c6c	0	0	0	0	0	0	0	0	0	0	0	0	0	0	0	0	0	0	0	0	0	0	0	0	0	0	0	0	0	0	0	0	0	0	0	0	0	0	0	17	0	8	0	9	0	0	0	0	0
130388c04b1792468205cf444c620a2b	0	0	0	0	0	0	0	0	0	0	0	0	0	0	0	0	0	0	0	0	0	0	0	0	0	0	0	0	0	0	0	0	0	0	0	0	0	0	0	0	0	0	0	0	15	0	0	4	9
3ec7f753113d80ed4fe933ed645f11b1	0	0	0	0	0	0	0	0	0	0	0	0	0	0	0	0	0	0	0	0	0	0	0	0	0	0	0	0	0	0	0	0	0	0	0	0	0	0	0	0	0	0	0	0	0	0	0	0	0
433d3eda056dda98d96ebcde6a22c1a4	0	0	0	0	0	0	0	0	0	0	0	0	0	0	0	0	0	0	0	0	0	0	0	0	0	0	0	0	0	0	0	0	0	0	0	0	0	0	0	0	0	0	0	0	0	0	0	0	0
61bf9524ed15e90d035967c96de736df	0	0	0	0	0	0	0	0	0	0	0	0	0	0	0	0	0	0	0	0	0	0	0	0	0	0	0	0	0	0	0	0	0	0	0	0	0	0	0	0	0	0	0	0	0	0	0	0	0
673ea774c0f3dda03aa5d5d32b9bdab5	5	0	0	3	0	0	0	0	0	0	0	0	0	0	0	0	0	0	0	0	0	0	0	0	0	0	0	0	0	0	0	21	3	0	0	0	4	0	0	0	0	16	0	0	0	0	3	0	3
69a8f89ec01161bde14ebc4a89240eba	0	0	0	0	0	0	0	0	0	0	0	0	0	0	0	0	0	0	0	0	22	0	0	0	0	0	0	0	0	0	0	0	0	0	0	0	0	0	0	0	0	0	0	0	48	0	0	0	0
949cac8e1318e0cc2ffb518acb4439c5	0	0	0	0	0	0	0	0	0	0	0	0	0	0	0	0	0	0	0	0	0	0	0	0	0	0	0	0	0	0	0	0	0	0	0	0	0	0	0	0	0	0	0	0	0	0	0	0	0
bbeaa252c04366523be7018a384aecf4	0	0	0	0	0	0	0	0	0	0	0	0	0	0	0	0	0	0	0	0	0	0	0	0	0	0	0	0	0	0	0	0	0	0	0	0	0	0	0	0	0	0	0	0	0	0	0	0	0
ec0eee4459c6c634218367e26031536f	0	0	0	0	0	0	0	0	0	0	0	0	0	0	0	10	0	0	0	0	0	0	0	0	0	0	0	0	0	0	0	0	0	0	0	0	0	0	0	0	0	0	0	0	0	0	0	0	0
21fcc5ed2e92be4af6b04ef35f053707	0	0	0	0	0	0	0	0	0	0	0	0	0	0	0	0	0	0	0	0	0	0	0	0	0	0	0	0	0	0	0	0	0	0	0	0	0	0	0	0	0	0	0	0	0	0	0	0	0
56c8c1717c2c8c160a7d8e3321e67c97	0	0	19	0	0	0	0	0	0	0	0	0	0	0	0	0	0	0	0	0	0	0	0	0	0	0	0	0	0	0	0	0	0	0	0	0	0	0	13	0	0	17	0	0	0	0	0	0	0
75aa6b81e998ad1bcbc6b150158e0d63	0	0	0	0	0	0	0	0	0	0	0	0	0	0	0	0	0	0	0	0	0	0	0	0	0	0	0	0	0	16	0	0	0	0	72	41	0	0	0	0	0	0	0	0	0	0	0	0	0
b71fc7472163cc0df164c38f2a27d132	0	0	0	0	0	0	0	5	0	0	0	0	0	0	0	0	0	0	0	0	0	0	0	0	0	0	0	0	0	0	0	0	0	0	0	0	0	0	0	19	0	0	0	0	7	0	5	0	7
3cbb45dd88ba3542fbbbc24edd097120	0	0	0	0	0	0	0	0	0	0	0	0	0	0	0	0	0	0	0	0	0	0	0	0	0	0	0	0	0	0	0	0	0	0	0	0	0	0	0	0	0	0	0	0	0	0	0	0	0
8c33bffa19096a5f7263212ea815e9d9	0	0	0	0	0	0	0	21	0	0	0	0	0	0	0	0	0	0	0	0	0	0	0	0	0	0	0	0	0	0	0	0	0	0	0	0	0	0	0	0	0	0	0	14	0	0	0	0	0
9cee8c440faafbb94af818c24ab75db5	0	0	0	0	0	0	0	0	0	0	0	0	0	0	0	0	0	0	0	0	0	0	0	0	0	3	5	0	0	0	0	0	0	0	0	0	0	0	0	0	0	0	0	0	8	0	0	0	0
e24edd65ee58bc638cde01312d8e973e	0	0	0	0	0	0	0	0	0	0	0	0	0	0	0	0	0	0	0	0	0	0	0	5	13	0	0	0	0	0	0	0	0	0	0	0	0	0	0	0	0	0	0	0	0	0	0	0	0
0b5c22c26ea50496b240d46501c7ffcc	0	0	0	0	0	0	0	0	0	0	0	0	0	0	0	0	0	0	0	0	0	0	0	0	0	0	0	0	0	0	0	15	0	0	0	0	0	0	0	0	0	0	0	0	0	0	0	0	0
478ffda184c8e25329dc9c7ceffb2922	0	0	0	0	0	0	0	0	0	0	0	0	0	0	0	0	0	0	0	0	0	0	0	0	0	0	0	0	0	0	0	0	0	0	0	0	0	0	0	0	0	0	0	0	0	0	0	0	0
515f17836e802d7ca15be4cfa31e7a8c	0	0	0	0	0	0	2	0	0	0	0	0	0	0	0	0	0	0	5	0	0	0	0	0	0	0	0	0	0	0	0	0	0	0	0	0	0	0	0	0	0	0	0	0	0	0	0	0	0
70c5a7d1ffbf30b3e76163bdb191acb0	0	0	0	0	0	0	0	0	0	0	0	0	0	0	0	0	0	0	0	0	0	0	0	0	0	0	0	0	0	0	0	0	0	0	0	0	0	0	0	0	0	0	0	0	0	0	0	0	0
b53b8bdb38561bd331f274ba1cd1fbeb	0	0	0	0	0	0	0	0	0	0	0	0	0	0	0	0	0	0	0	0	0	0	0	0	0	0	0	0	0	0	0	0	0	0	0	0	0	0	0	0	0	0	0	0	0	0	0	0	0
f7aedee6dc4eead2343c79457c6c721f	0	0	0	0	0	0	0	0	0	0	0	0	0	0	0	0	0	0	0	0	0	0	0	0	0	0	0	0	0	0	0	0	0	0	0	0	0	0	0	0	0	0	0	0	0	0	0	0	0
[truncated: 39,336 more rows]
[truncated: 428 more columns]

## Sheet: sample_metadata
Sample_name	Job_ID	Index	Swab_ID	Subject	Cohort	Sample_type	Age	Gender	Date_sampled	Sample_location	Sample_location_simple	Transplant_type	Transplant_year	Length_of_immunosuppression (at time of microbial profiling)	Length_of_immunosuppression_group_1	Length_of_immunosuppression_group_2	Forearm_sample
R1361b	J1477	R1361_J1477	1463	MST011	organ transplant recipient	AK	71	M	2016-11-11	right_distal_forearm	right_arm	Renal	2012	4	2 to 6	2 to 8
R1362b	J1477	R1362_J1477	1464	MST011	organ transplant recipient	AK	71	M	2016-11-11	right_proximal_forearm	right_arm	Renal	2012	4	2 to 6	2 to 8
R1363b	J1477	R1363_J1477	1465	MST011	organ transplant recipient	PDS	71	M	2016-11-11	right_distal_forearm	right_arm	Renal	2012	4	2 to 6	2 to 8
R1364b	J1477	R1364_J1477	1466	MST011	organ transplant recipient	PDS	71	M	2016-11-11	right_mid_forearm	right_arm	Renal	2012	4	2 to 6	2 to 8
R1365b	J1477	R1365_J1477	1467	MST011	organ transplant recipient	PDS	71	M	2016-11-11	right_proximal_forearm	right_arm	Renal	2012	4	2 to 6	2 to 8
R1366b	J1477	R1366_J1477	1468	MST011	organ transplant recipient	negative	71	M	2016-11-11			Renal	2012	4	2 to 6	2 to 8
R1368b	J1477	R1368_J1477	1470	MST012	organ transplant recipient	SCC	80	M	2016-11-11	right_dorsum_forearm	right_arm	Renal	2006	10	7 to 15	9 to 20	yes
R1369b	J1477	R1369_J1477	1471	MST012	organ transplant recipient	SCC_PL	80	M	2016-11-11	right_dorsum_forearm	right_arm	Renal	2006	10	7 to 15	9 to 20	yes
R1370b	J1477	R1370_J1477	1472	MST012	organ transplant recipient	SCC	80	M	2016-11-11	right_posterior_knee	right_posterior_knee	Renal	2006	10	7 to 15	9 to 20
R1371b	J1477	R1371_J1477	1473	MST012	organ transplant recipient	SCC_PL	80	M	2016-11-11	right_posterior_knee	right_posterior_knee	Renal	2006	10	7 to 15	9 to 20
R1372b	J1477	R1372_J1477	1474	MST012	organ transplant recipient	AK	80	M	2016-11-11	right_distal_forearm	right_arm	Renal	2006	10	7 to 15	9 to 20
R1373b	J1477	R1373_J1477	1475	MST012	organ transplant recipient	AK	80	M	2016-11-11	right_mid_forearm	right_arm	Renal	2006	10	7 to 15	9 to 20
R1374b	J1477	R1374_J1477	1476	MST012	organ transplant recipient	AK	80	M	2016-11-11	right_proximal_forearm	right_arm	Renal	2006	10	7 to 15	9 to 20
R1375b	J1477	R1375_J1477	1477	MST012	organ transplant recipient	PDS	80	M	2016-11-11	right_distal_forearm	right_arm	Renal	2006	10	7 to 15	9 to 20
R1376b	J1477	R1376_J1477	1478	MST012	organ transplant recipient	PDS	80	M	2016-11-11	right_mid_forearm	right_arm	Renal	2006	10	7 to 15	9 to 20
R1378	J1425	R1378_J1425	1479	MST012	organ transplant recipient	PDS	80	M	2016-11-11	right_proximal_forearm	right_arm	Renal	2006	10	7 to 15	9 to 20
R1381	J1425	R1381_J1425	1482	MST013	organ transplant recipient	SCC	56	F	2016-11-18	right_middle_finger	right_middle_finger	Renal (2x)	1983;2016	33	16 and higher	21 and higher
R1382	J1425	R1382_J1425	1483	MST013	organ transplant recipient	SCC	56	F	2016-11-18	right_ring_finger	right_ring_finger	Renal (2x)	1983;2016	33	16 and higher	21 and higher
R1391	J1425	R1391_J1425	1492	MS010	immunocompetent	SCC	65	M	2016-11-16	right_forearm	right_arm						yes
R1392	J1425	R1392_J1425	1493	MS010	immunocompetent	SCC_PL	65	M	2016-11-16	right_forearm	right_arm						yes
R1397	J1425	R1397_J1425	1498	MST013	organ transplant recipient	SCC_PL	56	F	2016-11-18	right_middle_finger	right_middle_finger	Renal (2x)	1983;2016	33	16 and higher	21 and higher
R1398	J1425	R1398_J1425	1499	MST013	organ transplant recipient	SCC_PL	56	F	2016-11-18	right_ring_finger	right_ring_finger	Renal (2x)	1983;2016	33	16 and higher	21 and higher
R1399	J1425	R1399_J1425	1500	MST013	organ transplant recipient	AK	56	F	2016-11-18	right_second_MCP	right_second_MCP	Renal (2x)	1983;2016	33	16 and higher	21 and higher
R1400	J1425	R1400_J1425	1501	MST013	organ transplant recipient	AK	56	F	2016-11-18	right_proximal_forearm	right_arm	Renal (2x)	1983;2016	33	16 and higher	21 and higher
R1401	J1425	R1401_J1425	1502	MST013	organ transplant recipient	PDS	56	F	2016-11-18	right_distal_forearm	right_arm	Renal (2x)	1983;2016	33	16 and higher	21 and higher
R1402	J1425	R1402_J1425	1503	MST013	organ transplant recipient	PDS	56	F	2016-11-18	right_mid_forearm	right_arm	Renal (2x)	1983;2016	33	16 and higher	21 and higher
R1403	J1425	R1403_J1425	1504	MST013	organ transplant recipient	PDS	56	F	2016-11-18	right_proximal_forearm	right_arm	Renal (2x)	1983;2016	33	16 and higher	21 and higher
R1404	J1425	R1404_J1425	1505	MST013	organ transplant recipient	negative	56	F	2016-11-18			Renal (2x)	1983;2016	33	16 and higher	21 and higher
R1412	J1425	R1412_J1425	1513	MS001	immunocompetent	negative	66	M	2016-11-25
R1421	J1425	R1421_J1425	1522	MST014	organ transplant recipient	AK	45	M	2016-11-25	left_helix	left_helix	Renal	1996	20	16 and higher	9 to 20
R1423	J1425	R1423_J1425	1524	MST014	organ transplant recipient	PDS	45	M	2016-11-25	left_helix	left_helix	Renal	1996	20	16 and higher	9 to 20
R1424	J1425	R1424_J1425	1525	MST014	organ transplant recipient	AK	45	M	2016-11-25	right_distal_forearm	right_arm	Renal	1996	20	16 and higher	9 to 20
R1425	J1425	R1425_J1425	1526	MST014	organ transplant recipient	AK	45	M	2016-11-25	right_mid_forearm	right_arm	Renal	1996	20	16 and higher	9 to 20
R1426	J1425	R1426_J1425	1527	MST014	organ transplant recipient	AK	45	M	2016-11-25	right_proximal_forearm	right_arm	Renal	1996	20	16 and higher	9 to 20
R1427	J1425	R1427_J1425	1528	MST014	organ transplant recipient	PDS	45	M	2016-11-25	right_distal_forearm	right_arm	Renal	1996	20	16 and higher	9 to 20
R1428	J1425	R1428_J1425	1529	MST014	organ transplant recipient	PDS	45	M	2016-11-25	right_mid_forearm	right_arm	Renal	1996	20	16 and higher	9 to 20
R1429	J1425	R1429_J1425	1530	MST014	organ transplant recipient	PDS	45	M	2016-11-25	right_proximal_forearm	right_arm	Renal	1996	20	16 and higher	9 to 20
R1431	J1425	R1431_J1425	1532	MST015	organ transplant recipient	SCC	60	M	2016-11-25	left_dorsal_foot	left_foot	Renal (2x)	1981;1982	35	16 and higher	21 and higher
R1433	J1425	R1433_J1425	1534	MST015	organ transplant recipient	SCC_PL	60	M	2016-11-25	left_dorsal_foot	left_foot	Renal (2x)	1981;1982	35	16 and higher	21 and higher
R1435	J1425	R1435_J1425	1536	MST015	organ transplant recipient	AK	60	M	2016-11-25	right_distal_forearm	right_arm	Renal (2x)	1981;1982	35	16 and higher	21 and higher
R1436	J1425	R1436_J1425	1537	MST015	organ transplant recipient	AK	60	M	2016-11-25	right_mid_forearm	right_arm	Renal (2x)	1981;1982	35	16 and higher	21 and higher
R1437	J1425	R1437_J1425	1538	MST015	organ transplant recipient	AK	60	M	2016-11-25	right_proximal_forearm	right_arm	Renal (2x)	1981;1982	35	16 and higher	21 and higher
R1438	J1425	R1438_J1425	1539	MST015	organ transplant recipient	PDS	60	M	2016-11-25	right_distal_forearm	right_arm	Renal (2x)	1981;1982	35	16 and higher	21 and higher
R1439	J1425	R1439_J1425	1540	MST015	organ transplant recipient	PDS	60	M	2016-11-25	right_mid_forearm	right_arm	Renal (2x)	1981;1982	35	16 and higher	21 and higher
R1440	J1425	R1440_J1425	1541	MST015	organ transplant recipient	PDS	60	M	2016-11-25	right_proximal_forearm	right_arm	Renal (2x)	1981;1982	35	16 and higher	21 and higher
R1441	J1425	R1441_J1425	1542	MST015	organ transplant recipient	negative	60	M	2016-11-25			Renal (2x)	1981;1982	35	16 and higher	21 and higher
R1443	J1425	R1443_J1425	1544	MST016	organ transplant recipient	SCC	63	M	2016-12-02	left_forehead	forehead	Renal (2x)	1987;2001	29	16 and higher	21 and higher
R1444	J1425	R1444_J1425	1545	MST016	organ transplant recipient	SCC_PL	63	M	2016-12-02	left_forehead	forehead	Renal (2x)	1987;2001	29	16 and higher	21 and higher
R1445	J1425	R1445_J1425	1546	MST016	organ transplant recipient	AK	63	M	2016-12-02	left_distal_forearm	left_arm	Renal (2x)	1987;2001	29	16 and higher	21 and higher
R1446	J1425	R1446_J1425	1547	MST016	organ transplant recipient	AK	63	M	2016-12-02	left_mid_forearm	left_arm	Renal (2x)	1987;2001	29	16 and higher	21 and higher
R1447	J1425	R1447_J1425	1548	MST016	organ transplant recipient	AK	63	M	2016-12-02	left_proximal_forearm	left_arm	Renal (2x)	1987;2001	29	16 and higher	21 and higher
R1448	J1425	R1448_J1425	1549	MST016	organ transplant recipient	PDS	63	M	2016-12-02	left_distal_forearm	left_arm	Renal (2x)	1987;2001	29	16 and higher	21 and higher
R1449	J1425	R1449_J1425	1550	MST016	organ transplant recipient	PDS	63	M	2016-12-02	left_mid_forearm	left_arm	Renal (2x)	1987;2001	29	16 and higher	21 and higher
R1450	J1425	R1450_J1425	1551	MST016	organ transplant recipient	PDS	63	M	2016-12-02	left_proximal_forearm	left_arm	Renal (2x)	1987;2001	29	16 and higher	21 and higher
R1451	J1425	R1451_J1425	1552	MST016	organ transplant recipient	negative	63	M	2016-12-02			Renal (2x)	1987;2001	29	16 and higher	21 and higher
R1455	J1425	R1455_J1425	1556	MST017	organ transplant recipient	SCC	60	M	2016-12-02	right_nose	right_nose	Renal	2000	20	16 and higher	9 to 20
R1456	J1425	R1456_J1425	1557	MST017	organ transplant recipient	SCC_PL	60	M	2016-12-02	right_nose	right_nose	Renal	2000	20	16 and higher	9 to 20
R1457	J1425	R1457_J1425	1558	MST017	organ transplant recipient	PDS	60	M	2016-12-02	left_distal_forearm	left_arm	Renal	2000	20	16 and higher	9 to 20
R1458	J1425	R1458_J1425	1559	MST017	organ transplant recipient	PDS	60	M	2016-12-02	left_mid_forearm	left_arm	Renal	2000	20	16 and higher	9 to 20
R1459	J1425	R1459_J1425	1560	MST017	organ transplant recipient	PDS	60	M	2016-12-02	left_proximal_forearm	left_arm	Renal	2000	20	16 and higher	9 to 20
R1460	J1425	R1460_J1425	1561	MST018	organ transplant recipient	SCC	67	M	2016-12-16	right_mid_dorsal_forearm	right_arm	Renal	2010	6	2 to 6	2 to 8	yes
R1461	J1425	R1461_J1425	1562	MST018	organ transplant recipient	SCC_PL	67	M	2016-12-16	right_mid_dorsal_forearm	right_arm	Renal	2010	6	2 to 6	2 to 8	yes
R1462	J1425	R1462_J1425	1563	MST018	organ transplant recipient	PDS	67	M	2016-12-16	right_distal_forearm	right_arm	Renal	2010	6	2 to 6	2 to 8
R1463	J1425	R1463_J1425	1564	MST018	organ transplant recipient	PDS	67	M	2016-12-16	right_mid_forearm	right_arm	Renal	2010	6	2 to 6	2 to 8
R1464	J1425	R1464_J1425	1565	MST018	organ transplant recipient	PDS	67	M	2016-12-16	right_proximal_forearm	right_arm	Renal	2010	6	2 to 6	2 to 8
R1466	J1425	R1466_J1425	1567	MST018	organ transplant recipient	negative	67	M	2016-12-16			Renal	2010	6	2 to 6	2 to 8
R1467	J1425	R1467_J1425	1568	MST019	organ transplant recipient	NS	64	M	2017-01-20	right_distal_forearm	right_arm	Renal	2006	11	7 to 15	9 to 20
R1468	J1425	R1468_J1425	1569	MST019	organ transplant recipient	NS	64	M	2017-01-20	right_mid_forearm	right_arm	Renal	2006	11	7 to 15	9 to 20
R1469	J1425	R1469_J1425	1570	MST019	organ transplant recipient	NS	64	M	2017-01-20	right_proximal_forearm	right_arm	Renal	2006	11	7 to 15	9 to 20
R1470	J1425	R1470_J1425	1571	MST019	organ transplant recipient	negative	64	M	2017-01-20			Renal	2006	11	7 to 15	9 to 20
R1473	J1425	R1473_J1425	1574	MST020	organ transplant recipient	SCC	54	M	2017-01-27	scalp	scalp	Renal	2009	8	7 to 15	2 to 8
R1474	J1425	R1474_J1425	1575	MST020	organ transplant recipient	SCC_PL	54	M	2017-01-27	scalp	scalp	Renal	2009	8	7 to 15	2 to 8
R1475	J1425	R1475_J1425	1576	MST020	organ transplant recipient	PDS	54	M	2017-01-27	right_distal_forearm	right_arm	Renal	2009	8	7 to 15	2 to 8
R1476	J1425	R1476_J1425	1577	MST020	organ transplant recipient	PDS	54	M	2017-01-27	right_mid_forearm	right_arm	Renal	2009	8	7 to 15	2 to 8
R1477	J1425	R1477_J1425	1578	MST020	organ transplant recipient	PDS	54	M	2017-01-27	right_proximal_forearm	right_arm	Renal	2009	8	7 to 15	2 to 8
R1478	J1425	R1478_J1425	1579	MST020	organ transplant recipient	negative	54	M	2017-01-27			Renal	2009	8	7 to 15	2 to 8
R1480	J1425	R1480_J1425	1581	MST021	organ transplant recipient	AK	46	M	2017-01-27	right_distal_forearm	right_arm	Renal (2x)	1988;2005	29	16 and higher	21 and higher
R1481	J1425	R1481_J1425	1582	MST021	organ transplant recipient	AK	46	M	2017-01-27	right_mid_forearm	right_arm	Renal (2x)	1988;2005	29	16 and higher	21 and higher
R1482	J1425	R1482_J1425	1583	MST021	organ transplant recipient	AK	46	M	2017-01-27	right_proximal_forearm	right_arm	Renal (2x)	1988;2005	29	16 and higher	21 and higher
R1483	J1425	R1483_J1425	1584	MST021	organ transplant recipient	PDS	46	M	2017-01-27	right_distal_forearm	right_arm	Renal (2x)	1988;2005	29	16 and higher	21 and higher
R1484	J1425	R1484_J1425	1585	MST021	organ transplant recipient	PDS	46	M	2017-01-27	right_mid_forearm	right_arm	Renal (2x)	1988;2005	29	16 and higher	21 and higher
R1485	J1425	R1485_J1425	1586	MST021	organ transplant recipient	PDS	46	M	2017-01-27	right_proximal_forearm	right_arm	Renal (2x)	1988;2005	29	16 and higher	21 and higher
R1487	J1425	R1487_J1425	1589	MST022	organ transplant recipient	AK	63	F	2017-02-10	right_upper_arm	right_arm	Liver (2x);Renal	2001;2011	16	16 and higher	9 to 20
R1489	J1425	R1489_J1425	1590	MST022	organ transplant recipient	PDS	63	F	2017-02-10	right_upper_arm	right_arm	Liver (2x);Renal	2001;2011	16	16 and higher	9 to 20
R1494	J1425	R1494_J1425	1595	MST022	organ transplant recipient	PDS	63	F	2017-02-10	right_distal_forearm	right_arm	Liver (2x);Renal	2001;2011	16	16 and higher	9 to 20
R1495	J1425	R1495_J1425	1596	MST022	organ transplant recipient	PDS	63	F	2017-02-10	right_mid_forearm	right_arm	Liver (2x);Renal	2001;2011	16	16 and higher	9 to 20
R1496	J1425	R1496_J1425	1597	MST022	organ transplant recipient	PDS	63	F	2017-02-10	right_proximal_forearm	right_arm	Liver (2x);Renal	2001;2011	16	16 and higher	9 to 20
R1498	J1425	R1498_J1425	1599	MST023	organ transplant recipient	SCC	59	M	2017-03-10	left_forearm_distal	left_arm	Liver	1998	19	16 and higher	9 to 20	yes
S4445b	J220	S4445B_J220	348	MS010	immunocompetent	SCC	65	M	2015-06-11	left_hand	left_hand
S4446b	J220	S4446B_J220	349	MS010	immunocompetent	SCC_PL	65	M	2015-06-11	left_hand	left_hand
S4470	J220	S4470_J220	SwCo_20150610_MS008_288_296	MS008	immunocompetent	negative	78	M	2015-06-10
S7899	J306	S7899_J306	390	MS005	immunocompetent	AK	76	M	2015-06-24	right_arm	right_arm
S7900	J306	S7900_J306	391	MS005	immunocompetent	AK	76	M	2015-06-24	right_arm	right_arm
S7901	J306	S7901_J306	392	MS005	immunocompetent	AK	76	M	2015-06-24	right_arm	right_arm
S7902	J306	S7902_J306	393	MS005	immunocompetent	AK	76	M	2015-06-24	right_arm	right_arm
S7903	J306	S7903_J306	394	MS005	immunocompetent	AK	76	M	2015-06-24	right_arm	right_arm
S7904	J306	S7904_J306	395	MS005	immunocompetent	PDS	76	M	2015-06-24	right_arm	right_arm
S7905	J306	S7905_J306	396	MS005	immunocompetent	PDS	76	M	2015-06-24	right_arm	right_arm
S7906	J306	S7906_J306	397	MS005	immunocompetent	PDS	76	M	2015-06-24	right_arm	right_arm
S7907	J306	S7907_J306	398	MS005	immunocompetent	AK	76	M	2015-06-24	left_arm	left_arm
S7908	J306	S7908_J306	399	MS005	immunocompetent	AK	76	M	2015-06-24	left_arm	left_arm
S7909	J306	S7909_J306	400	MS005	immunocompetent	AK	76	M	2015-06-24	left_arm	left_arm
S7910	J306	S7910_J306	401	MS005	immunocompetent	AK	76	M	2015-06-24	left_arm	left_arm
S7911	J306	S7911_J306	402	MS005	immunocompetent	PDS	76	M	2015-06-24	left_arm	left_arm
S7912	J306	S7912_J306	403	MS005	immunocompetent	PDS	76	M	2015-06-24	left_arm	left_arm
S7913	J306	S7913_J306	404	MS005	immunocompetent	PDS	76	M	2015-06-24	left_arm	left_arm
S7936	J306	S7936_J306	SwabCo_20150624_MS002_422_426	MS002	immunocompetent	negative	89	M	2015-06-24
S7991	J306	S7991_J306	SwabCo_20150708_MS006_477_479	MS006	immunocompetent	negative	77	M	2015-07-08
S7994	J306	S7994_J306	482	MS007	immunocompetent	AK	73	M	2015-07-08	right_arm	right_arm
S7995	J306	S7995_J306	483	MS007	immunocompetent	AK	73	M	2015-07-08	right_arm	right_arm
S7996	J306	S7996_J306	484	MS007	immunocompetent	AK	73	M	2015-07-08	right_arm	right_arm
S7997	J306	S7997_J306	485	MS007	immunocompetent	AK	73	M	2015-07-08	right_arm	right_arm
S7998	J306	S7998_J306	486	MS007	immunocompetent	AK	73	M	2015-07-08	right_arm	right_arm
S7999	J306	S7999_J306	487	MS007	immunocompetent	AK	73	M	2015-07-08	right_arm	right_arm
S8000	J306	S8000_J306	488	MS007	immunocompetent	PDS	73	M	2015-07-08	right_arm	right_arm
S8001	J306	S8001_J306	489	MS007	immunocompetent	PDS	73	M	2015-07-08	right_arm	right_arm
S8002	J306	S8002_J306	490	MS007	immunocompetent	PDS	73	M	2015-07-08	right_arm	right_arm
S8003	J306	S8003_J306	491	MS007	immunocompetent	AK	73	M	2015-07-08	left_arm	left_arm
S8004	J306	S8004_J306	492	MS007	immunocompetent	AK	73	M	2015-07-08	left_arm	left_arm
S8005	J306	S8005_J306	493	MS007	immunocompetent	AK	73	M	2015-07-08	left_arm	left_arm
S8006	J306	S8006_J306	494	MS007	immunocompetent	AK	73	M	2015-07-08	left_arm	left_arm
S8007	J306	S8007_J306	495	MS007	immunocompetent	AK	73	M	2015-07-08	left_arm	left_arm
S8008	J306	S8008_J306	496	MS007	immunocompetent	AK	73	M	2015-07-08	left_arm	left_arm
S8009	J306	S8009_J306	497	MS007	immunocompetent	PDS	73	M	2015-07-08	left_arm	left_arm
S8010	J306	S8010_J306	498	MS007	immunocompetent	PDS	73	M	2015-07-08	left_arm	left_arm
S8011	J306	S8011_J306	499	MS007	immunocompetent	PDS	73	M	2015-07-08	left_arm	left_arm
S8034	J306	S8034_J306	522	MS008	immunocompetent	SCC	78	M	2015-07-08	right_arm	right_arm						yes
S8035	J306	S8035_J306	523	MS008	immunocompetent	SCC_PL	78	M	2015-07-08	right_arm	right_arm						yes
S8036	J306	S8036_J306	SwabCo_20150708_MS008_522_523	MS008	immunocompetent	negative	78	M	2015-07-08
S8057	J306	S8057_J306	544	MS010	immunocompetent	AK	65	M	2015-07-09	right_arm	right_arm
S8058	J306	S8058_J306	545	MS010	immunocompetent	AK	65	M	2015-07-09	right_arm	right_arm
S8059	J306	S8059_J306	546	MS010	immunocompetent	AK	65	M	2015-07-09	right_arm	right_arm
S8060	J306	S8060_J306	547	MS010	immunocompetent	AK	65	M	2015-07-09	right_arm	right_arm
S8061	J306	S8061_J306	548	MS010	immunocompetent	AK	65	M	2015-07-09	right_arm	right_arm
S8062	J306	S8062_J306	549	MS010	immunocompetent	AK	65	M	2015-07-09	right_arm	right_arm
S8063	J306	S8063_J306	550	MS010	immunocompetent	PDS	65	M	2015-07-09	right_arm	right_arm
S8064	J306	S8064_J306	551	MS010	immunocompetent	PDS	65	M	2015-07-09	right_arm	right_arm
S8066	J306	S8066_J306	553	MS010	immunocompetent	AK	65	M	2015-07-09	left_arm	left_arm
S8067	J306	S8067_J306	554	MS010	immunocompetent	AK	65	M	2015-07-09	left_arm	left_arm
S8068	J306	S8068_J306	555	MS010	immunocompetent	AK	65	M	2015-07-09	left_arm	left_arm
S8069	J306	S8069_J306	556	MS010	immunocompetent	AK	65	M	2015-07-09	left_arm	left_arm
S8070	J306	S8070_J306	557	MS010	immunocompetent	AK	65	M	2015-07-09	left_arm	left_arm
S8071	J306	S8071_J306	558	MS010	immunocompetent	AK	65	M	2015-07-09	left_arm	left_arm
S8072	J306	S8072_J306	559	MS010	immunocompetent	PDS	65	M	2015-07-09	left_arm	left_arm
S8073	J306	S8073_J306	560	MS010	immunocompetent	PDS	65	M	2015-07-09	left_arm	left_arm
S8074	J306	S8074_J306	561	MS010	immunocompetent	PDS	65	M	2015-07-09	left_arm	left_arm
S8075	J306	S8075_J306	SwabCo_20150709_MS010_557_561	MS010	immunocompetent	negative	65	M	2015-07-09
S8078	J306	S8078_J306	564	MS010	immunocompetent	SCC	65	M	2015-07-09	right_arm	right_arm						yes
S8079	J306	S8079_J306	565	MS010	immunocompetent	SCC_PL	65	M	2015-07-09	right_arm	right_arm						yes
S8080	J306	S8080_J306	566	MS001	immunocompetent	AK	66	M	2015-07-22	right_arm	right_arm
S8081	J306	S8081_J306	567	MS001	immunocompetent	AK	66	M	2015-07-22	right_arm	right_arm
S8082	J306	S8082_J306	568	MS001	immunocompetent	AK	66	M	2015-07-22	right_arm	right_arm
S8083	J306	S8083_J306	569	MS001	immunocompetent	AK	66	M	2015-07-22	right_arm	right_arm
S8084	J306	S8084_J306	570	MS001	immunocompetent	AK	66	M	2015-07-22	right_arm	right_arm
S8085	J306	S8085_J306	571	MS001	immunocompetent	AK	66	M	2015-07-22	right_arm	right_arm
S8086	J306	S8086_J306	572	MS001	immunocompetent	PDS	66	M	2015-07-22	right_arm	right_arm
S8087	J306	S8087_J306	573	MS001	immunocompetent	PDS	66	M	2015-07-22	right_arm	right_arm
S8088	J306	S8088_J306	574	MS001	immunocompetent	PDS	66	M	2015-07-22	right_arm	right_arm
S8089	J306	S8089_J306	575	MS001	immunocompetent	AK	66	M	2015-07-22	left_arm	left_arm
S8090	J306	S8090_J306	576	MS001	immunocompetent	AK	66	M	2015-07-22	left_arm	left_arm
S8091	J306	S8091_J306	577	MS001	immunocompetent	AK	66	M	2015-07-22	left_arm	left_arm
S8092	J306	S8092_J306	578	MS001	immunocompetent	AK	66	M	2015-07-22	left_arm	left_arm
S8093	J306	S8093_J306	579	MS001	immunocompetent	AK	66	M	2015-07-22	left_arm	left_arm
S8094	J306	S8094_J306	580	MS001	immunocompetent	AK	66	M	2015-07-22	left_arm	left_arm
S8095	J306	S8095_J306	581	MS001	immunocompetent	PDS	66	M	2015-07-22	left_arm	left_arm
S8096	J306	S8096_J306	582	MS001	immunocompetent	PDS	66	M	2015-07-22	left_arm	left_arm
S8097	J306	S8097_J306	583	MS001	immunocompetent	PDS	66	M	2015-07-22	left_arm	left_arm
S8137	J306	S8137_J306	622_SwabCo_20150722_MS002_612_620	MS002	immunocompetent	negative	89	M	2015-07-22
S8153	J306	S8153_J306	SwabCo_20150723_MS011_636_637	MS011	immunocompetent	negative	65	M	2015-07-23
S8179	J306	S8179_J306	SwabCo_20150723_MS011_636_637	MS010	immunocompetent	negative	65	M	2015-07-29
S8194	J306	S8194_J306	678	MS010	immunocompetent	SCC	65	M	2015-07-29	right_arm	right_arm						yes
S8195	J306	S8195_J306	679	MS010	immunocompetent	SCC_PL	65	M	2015-07-29	right_arm	right_arm						yes
S8321	J311	S8321_J311	720	MS008	immunocompetent	AK	78	M	2015-08-05	right_arm	right_arm
S8322	J311	S8322_J311	721	MS008	immunocompetent	AK	78	M	2015-08-05	right_arm	right_arm
S8323	J311	S8323_J311	722	MS008	immunocompetent	AK	78	M	2015-08-05	right_arm	right_arm
S8324	J311	S8324_J311	723	MS008	immunocompetent	AK	78	M	2015-08-05	right_arm	right_arm
S8325	J311	S8325_J311	724	MS008	immunocompetent	AK	78	M	2015-08-05	right_arm	right_arm
S8326	J311	S8326_J311	725	MS008	immunocompetent	AK	78	M	2015-08-05	right_arm	right_arm
S8327	J311	S8327_J311	726	MS008	immunocompetent	PDS	78	M	2015-08-05	right_arm	right_arm
S8328	J311	S8328_J311	727	MS008	immunocompetent	PDS	78	M	2015-08-05	right_arm	right_arm
S8329	J311	S8329_J311	728	MS008	immunocompetent	PDS	78	M	2015-08-05	right_arm	right_arm
S8330	J311	S8330_J311	729	MS008	immunocompetent	AK	78	M	2015-08-05	left_arm	left_arm
S8331	J311	S8331_J311	730	MS008	immunocompetent	AK	78	M	2015-08-05	left_arm	left_arm
S8332	J311	S8332_J311	731	MS008	immunocompetent	AK	78	M	2015-08-05	left_arm	left_arm
S8333	J311	S8333_J311	732	MS008	immunocompetent	AK	78	M	2015-08-05	left_arm	left_arm
S8334	J311	S8334_J311	733	MS008	immunocompetent	AK	78	M	2015-08-05	left_arm	left_arm
S8335	J311	S8335_J311	734	MS008	immunocompetent	AK	78	M	2015-08-05	left_arm	left_arm
S8336	J311	S8336_J311	735	MS008	immunocompetent	PDS	78	M	2015-08-05	left_arm	left_arm
S8337	J311	S8337_J311	736	MS008	immunocompetent	PDS	78	M	2015-08-05	left_arm	left_arm
S8338	J311	S8338_J311	737	MS008	immunocompetent	PDS	78	M	2015-08-05	left_arm	left_arm
S8341	J311	S8341_J311	740	MS008	immunocompetent	SCC	78	M	2015-08-05	right_arm	right_arm						yes
S8342	J311	S8342_J311	741	MS008	immunocompetent	SCC_PL	78	M	2015-08-05	right_arm	right_arm						yes
S8343	J311	S8343_J311	SwabCo_20150805_MS008_736_741	MS008	immunocompetent	negative	78	M	2015-08-05
S8361	J311	S8361_J311	SwabCo_20150818_MS009_751_758	MS009	immunocompetent	negative	68	M	2015-08-18
S8380	J311	S8380_J311	SwabCo_20150819_MS005_770_776	MS005	immunocompetent	negative	76	M	2015-08-19
S8383	J311	S8383_J311	779	MS002	immunocompetent	AK	89	M	2015-08-19	right_arm	right_arm
S8384	J311	S8384_J311	780	MS002	immunocompetent	AK	89	M	2015-08-19	right_arm	right_arm
S8385	J311	S8385_J311	781	MS002	immunocompetent	AK	89	M	2015-08-19	right_arm	right_arm
S8386	J311	S8386_J311	782	MS002	immunocompetent	AK	89	M	2015-08-19	right_arm	right_arm
S8387	J311	S8387_J311	783	MS002	immunocompetent	AK	89	M	2015-08-19	right_arm	right_arm
S8388	J311	S8388_J311	784	MS002	immunocompetent	AK	89	M	2015-08-19	right_arm	right_arm
S8389	J311	S8389_J311	785	MS002	immunocompetent	PDS	89	M	2015-08-19	right_arm	right_arm
S8390	J311	S8390_J311	786	MS002	immunocompetent	PDS	89	M	2015-08-19	right_arm	right_arm
S8391	J311	S8391_J311	787	MS002	immunocompetent	PDS	89	M	2015-08-19	right_arm	right_arm
S8392	J311	S8392_J311	788	MS002	immunocompetent	AK	89	M	2015-08-19	left_arm	left_arm
S8393	J311	S8393_J311	789	MS002	immunocompetent	AK	89	M	2015-08-19	left_arm	left_arm
S8394	J311	S8394_J311	790	MS002	immunocompetent	AK	89	M	2015-08-19	left_arm	left_arm
S8395	J311	S8395_J311	791	MS002	immunocompetent	AK	89	M	2015-08-19	left_arm	left_arm
S8396	J311	S8396_J311	792	MS002	immunocompetent	AK	89	M	2015-08-19	left_arm	left_arm
S8397	J311	S8397_J311	793	MS002	immunocompetent	AK	89	M	2015-08-19	left_arm	left_arm
S8398	J311	S8398_J311	794	MS002	immunocompetent	PDS	89	M	2015-08-19	left_arm	left_arm
S8399	J311	S8399_J311	795	MS002	immunocompetent	PDS	89	M	2015-08-19	left_arm	left_arm
S8400	J311	S8400_J311	796	MS002	immunocompetent	PDS	89	M	2015-08-19	left_arm	left_arm
S8423	J311	S8423_J311	820	MS001	immunocompetent	negative	66	M	2015-08-19
S8440	J311	S8440_J311	SwabCo_20150827_MS004_834_836	MS004	immunocompetent	negative	56	M	2015-08-27
S8444	J311	S8444_J311	840	MS011	immunocompetent	AK	65	M	2015-08-27	right_arm	right_arm
S8446	J311	S8446_J311	842	MS011	immunocompetent	AK	65	M	2015-08-27	right_arm	right_arm
S8447	J311	S8447_J311	843	MS011	immunocompetent	PDS	65	M	2015-08-27	right_arm	right_arm
S8448	J311	S8448_J311	844	MS011	immunocompetent	PDS	65	M	2015-08-27	right_arm	right_arm
S8449	J311	S8449_J311	845	MS011	immunocompetent	PDS	65	M	2015-08-27	right_arm	right_arm
S8450	J311	S8450_J311	846	MS011	immunocompetent	AK	65	M	2015-08-27	left_arm	left_arm
S8451	J311	S8451_J311	847	MS011	immunocompetent	AK	65	M	2015-08-27	left_arm	left_arm
S8452	J311	S8452_J311	848	MS011	immunocompetent	AK	65	M	2015-08-27	left_arm	left_arm
S8453	J311	S8453_J311	849	MS011	immunocompetent	AK	65	M	2015-08-27	left_arm	left_arm
S8454	J311	S8454_J311	850	MS011	immunocompetent	AK	65	M	2015-08-27	left_arm	left_arm
S8455	J311	S8455_J311	851	MS011	immunocompetent	PDS	65	M	2015-08-27	left_arm	left_arm
S8456	J311	S8456_J311	852	MS011	immunocompetent	PDS	65	M	2015-08-27	left_arm	left_arm
S8457	J311	S8457_J311	853	MS011	immunocompetent	PDS	65	M	2015-08-27	left_arm	left_arm
S8467	J311	S8467_J311	SwabCo_20150902_MS006_856_864	MS006	immunocompetent	negative	77	M	2015-09-02
S8536	J311	S8536_J311	SwabCo_20150903_MS009_925_933	MS009	immunocompetent	negative	68	M	2015-09-03
S8559	J311	S8559_J311	956	MS010	immunocompetent	SCC	65	M	2015-09-03
S8560	J311	S8560_J311	957	MS010	immunocompetent	SCC_PL	65	M	2015-09-03
S8711	J318	S8711_J318	SwabCo_20150916_MS002_1004_1012	MS002	immunocompetent	negative	89	M	2015-09-16
S8729	J318	S8729_J318	SwabCo_20150917_MS011_1022_1029	MS011	immunocompetent	negative	65	M	2015-09-17
S8750	J318	S8750_J318	1050	MS012	immunocompetent	SCC	88	M	2015-10-02	forehead	forehead
S8751	J318	S8751_J318	1051	MS012	immunocompetent	SCC_PL	88	M	2015-10-02	forehead	forehead
S8754	J318	S8754_J318	1054	MS012	immunocompetent	negative	88	M	2015-10-02
S8786	J318	S8786_J318	SwabCo_20151007_MS007_1077_1085	MS007	immunocompetent	negative	73	M	2015-10-07
S8818	J318	S8818_J318	1117	MS009	immunocompetent	AK	68	M	2015-10-08	right_arm	right_arm
S8819	J318	S8819_J318	1118	MS009	immunocompetent	AK	68	M	2015-10-08	right_arm	right_arm
S8820	J318	S8820_J318	1119	MS009	immunocompetent	AK	68	M	2015-10-08	right_arm	right_arm
S8821	J318	S8821_J318	1120	MS009	immunocompetent	AK	68	M	2015-10-08	right_arm	right_arm
S8822	J318	S8822_J318	1121	MS009	immunocompetent	AK	68	M	2015-10-08	right_arm	right_arm
S8823	J318	S8823_J318	1122	MS009	immunocompetent	AK	68	M	2015-10-08	right_arm	right_arm
S8824	J318	S8824_J318	1123	MS009	immunocompetent	PDS	68	M	2015-10-08	right_arm	right_arm
S8825	J318	S8825_J318	1124	MS009	immunocompetent	PDS	68	M	2015-10-08	right_arm	right_arm
S8826	J318	S8826_J318	1125	MS009	immunocompetent	PDS	68	M	2015-10-08	right_arm	right_arm
S8827	J318	S8827_J318	1126	MS009	immunocompetent	AK	68	M	2015-10-08	left_arm	left_arm
S8828	J318	S8828_J318	1127	MS009	immunocompetent	AK	68	M	2015-10-08	left_arm	left_arm
S8829	J318	S8829_J318	1128	MS009	immunocompetent	AK	68	M	2015-10-08	left_arm	left_arm
S8830	J318	S8830_J318	1129	MS009	immunocompetent	AK	68	M	2015-10-08	left_arm	left_arm
S8831	J318	S8831_J318	1130	MS009	immunocompetent	AK	68	M	2015-10-08	left_arm	left_arm
S8832	J318	S8832_J318	1131	MS009	immunocompetent	AK	68	M	2015-10-08	left_arm	left_arm
S8833	J318	S8833_J318	1132	MS009	immunocompetent	PDS	68	M	2015-10-08	left_arm	left_arm
S8834	J318	S8834_J318	1133	MS009	immunocompetent	PDS	68	M	2015-10-08	left_arm	left_arm
S8835	J318	S8835_J318	1134	MS009	immunocompetent	PDS	68	M	2015-10-08	left_arm	left_arm
S8836	J318	S8836_J318	SwabCo_20151008_MS009_1126_1134	MS009	immunocompetent	negative	68	M	2015-10-08
S8874	J318	S8874_J318	SwabCo_20151015_MS011_1163_1171	MS011	immunocompetent	negative	65	M	2015-10-15
S8875	J318	S8875_J318	1172	MS011	immunocompetent	SCC	65	M	2015-10-15	left_arm	left_arm						yes
S8880	J318	S8880_J318	1177	MS013	immunocompetent	SCC	72	M	2015-11-06	left_leg	left_leg
S8881	J318	S8881_J318	1178	MS013	immunocompetent	SCC_PL	72	M	2015-11-06	left_leg	left_leg
S8882	J318	S8882_J318	SwabCo_20151106_MS013_1175_1178	MS013	immunocompetent	negative	72	M	2015-11-06
S8887	J318	S8887_J318	1183	MS014	immunocompetent	SCC	76	M	2015-11-11	central_chest	chest
S8888	J318	S8888_J318	1184	MS014	immunocompetent	SCC_PL	76	M	2015-11-11	central_chest	chest
S8889	J318	S8889_J318	1185	MS014	immunocompetent	SCC	76	M	2015-11-11	left_upper_lip	left_upper_lip
S8890	J318	S8890_J318	1186	MS014	immunocompetent	SCC_PL	76	M	2015-11-11	left_upper_lip	left_upper_lip
S8891	J318	S8891_J318	1187	MS014	immunocompetent	SCC	76	M	2015-11-11	left_shoulder	left_shoulder
S8892	J318	S8892_J318	1188	MS014	immunocompetent	SCC_PL	76	M	2015-11-11	left_shoulder	left_shoulder
S8893	J318	S8893_J318	1189	MS014	immunocompetent	SCC	76	M	2015-11-11	left_lower_eyelid	left_eyelid
S8894	J318	S8894_J318	1190	MS014	immunocompetent	SCC_PL	76	M	2015-11-11	left_lower_eyelid	left_eyelid
S8895	J318	S8895_J318	1191	MS014	immunocompetent	SCC	76	M	2015-11-11	left_lateral	left_lateral
S8896	J318	S8896_J318	1192	MS014	immunocompetent	SCC_PL	76	M	2015-11-11	left_lateral	left_lateral
S8897	J318	S8897_J318	1193	MS014	immunocompetent	SCC	76	M	2015-11-11	right_upper_eye	right_upper_eye
S8898	J318	S8898_J318	1194	MS014	immunocompetent	SCC_PL	76	M	2015-11-11	right_upper_eye	right_upper_eye
S8903	J318	S8903_J318	1199	MS014	immunocompetent	negative	76	M	2015-11-11
SA5343	J607	SA5343_J607	1200	MS010	immunocompetent	SCC	65	M	2016-02-10	right_arm	right_arm						yes
SA5344	J607	SA5344_J607	1201	MS010	immunocompetent	SCC_PL	65	M	2016-02-10	right_arm	right_arm						yes
SA5351	J607	SA5351_J607	1208	MS010	immunocompetent	negative	65	M	2016-02-10
SA5358	J607	SA5358_J607	1215	MS009	immunocompetent	negative	68	M	2016-03-09
SA5363	J607	SA5363_J607	1220	MS009	immunocompetent	SCC	68	M	2016-03-09	left_lateral_superior_calf	left_calf
SA5364	J607	SA5364_J607	1221	MS009	immunocompetent	SCC_PL	68	M	2016-03-09	left_lateral_superior_calf	left_calf
SA5373	J607	SA5373_J607	1230	MS011	immunocompetent	SCC	65	M	2016-03-11	left_lateral_neck	left_lateral_neck
SA5374	J607	SA5374_J607	1231	MS011	immunocompetent	SCC_PL	65	M	2016-03-11	left_lateral_neck	left_lateral_neck
SA5375	J607	SA5375_J607	1232	MS011	immunocompetent	negative	65	M	2016-03-11
SA5376	J607	SA5376_J607	1233	MS006	immunocompetent	AK	77	M	2016-03-11	right_arm	right_arm
SA5377	J607	SA5377_J607	1234	MS006	immunocompetent	AK	77	M	2016-03-11	right_arm	right_arm
SA5378	J607	SA5378_J607	1235	MS006	immunocompetent	AK	77	M	2016-03-11	right_arm	right_arm
SA5379	J607	SA5379_J607	1236	MS006	immunocompetent	PDS	77	M	2016-03-11	right_arm	right_arm
SA5380	J607	SA5380_J607	1237	MS006	immunocompetent	PDS	77	M	2016-03-11	right_arm	right_arm
SA5381	J607	SA5381_J607	1238	MS006	immunocompetent	PDS	77	M	2016-03-11	right_arm	right_arm
SA5382	J607	SA5382_J607	1239	MS006	immunocompetent	SCC	77	M	2016-03-11	right_wrist	right_wrist
SA5383	J607	SA5383_J607	1240	MS006	immunocompetent	SCC	77	M	2016-03-11	left_hand_wrist	left_hand_wrist
SA5384	J607	SA5384_J607	1241	MS006	immunocompetent	SCC_PL	77	M	2016-03-11	left_hand_wrist	left_hand_wrist
SA5385	J607	SA5385_J607	1242	MS006	immunocompetent	SCC	77	M	2016-03-11	left_cheek	left_cheek
SA5386	J607	SA5386_J607	1243	MS006	immunocompetent	SCC_PL	77	M	2016-03-11	left_cheek	left_cheek
SA5393	J607	SA5393_J607	1250	MS007	immunocompetent	SCC	73	M	2016-03-18	right_shin	right_shin
SA5394	J607	SA5394_J607	1251	MS007	immunocompetent	SCC_PL	73	M	2016-03-18	right_shin	right_shin
SA5401	J607	SA5401_J607	1258	MS001	immunocompetent	SCC	66	M	2016-03-18	right_cheek	right_cheek
SA5402	J607	SA5402_J607	1259	MS001	immunocompetent	SCC_PL	66	M	2016-03-18	right_cheek	right_cheek
SA5409	J607	SA5409_J607	1266	MS005	immunocompetent	negative	76	M	2016-03-18
SA5410	J607	SA5410_J607	1267	MS005	immunocompetent	SCC	76	M	2016-03-18	left_chest	left_chest
SA5411	J607	SA5411_J607	1268	MS005	immunocompetent	SCC_PL	76	M	2016-03-18	left_chest	left_chest
SA5432	J607	SA5432_J607	1311	MS002	immunocompetent	SCC	89	M	2016-05-06	right_thigh	right_thigh
SA5433	J607	SA5433_J607	1312	MS002	immunocompetent	SCC_PL	89	M	2016-05-06	right_thigh	right_thigh
SA5434	J607	SA5434_J607	1313	MS002	immunocompetent	SCC	89	M	2016-05-06
SA5435	J607	SA5435_J607	1314	MS002	immunocompetent	negative	89	M	2016-05-06
SA5442	J607	SA5442_J607	1321	MS008	immunocompetent	PDS	78	M	2016-05-11	right_arm	right_arm
SA5443	J607	SA5443_J607	1322	MS008	immunocompetent	SCC	78	M	2016-05-11	right_dorsal_upper_arm	right_arm						yes
SA5444	J607	SA5444_J607	1323	MS008	immunocompetent	SCC_PL	78	M	2016-05-11	right_dorsal_upper_arm	right_arm						yes
SA5445	J607	SA5445_J607	1324	MS008	immunocompetent	SCC	78	M	2016-05-11	right_dorsal_foot	right_foot
SA5446	J607	SA5446_J607	1325	MS008	immunocompetent	SCC_PL	78	M	2016-05-11	right_dorsal_foot	right_foot
SA5447	J607	SA5447_J607	1326	MS008	immunocompetent	SCC	78	M	2016-05-11	right_lateral_calf	right_calf
SA5448	J607	SA5448_J607	1327	MS008	immunocompetent	SCC_PL	78	M	2016-05-11	right_lateral_calf	right_calf
SA5449	J607	SA5449_J607	1328	MS008	immunocompetent	SCC	78	M	2016-05-11	right_medial_calf	right_calf
SA5450	J607	SA5450_J607	1329	MS008	immunocompetent	SCC_PL	78	M	2016-05-11	right_medial_calf	right_calf
SA5451	J607	SA5451_J607	1330	MS008	immunocompetent	negative	78	M	2016-05-11
SA5458	J607	SA5458_J607	1337	MS011	immunocompetent	SCC	65	M	2016-07-01	left_radial_wrist	left_radial_wrist
SA5459	J607	SA5459_J607	1338	MS011	immunocompetent	SCC_PL	65	M	2016-07-01	left_radial_wrist	left_radial_wrist
SA5460	J607	SA5460_J607	1339	MS011	immunocompetent	SCC	65	M	2016-07-01	left_lower_cheek	left_cheek
SA5461	J607	SA5461_J607	1340	MS011	immunocompetent	SCC_PL	65	M	2016-07-01	left_lower_cheek	left_cheek
SA5462	J607	SA5462_J607	1341	MS011	immunocompetent	SCC	65	M	2016-07-01	left_frontal_scalp	left_frontal_scalp
SA5463	J607	SA5463_J607	1342	MS011	immunocompetent	SCC_PL	65	M	2016-07-01	left_frontal_scalp	left_frontal_scalp
SA5464	J607	SA5464_J607	1343	MS011	immunocompetent	SCC	65	M	2016-07-01	right_forehead	forehead
SA5465	J607	SA5465_J607	1344	MS011	immunocompetent	SCC_PL	65	M	2016-07-01	right_forehead	forehead
SA5466	J607	SA5466_J607	1345	MS011	immunocompetent	SCC	65	M	2016-07-01	central_superior_skull	central_superior_skull
SA5467	J607	SA5467_J607	1346	MS011	immunocompetent	SCC_PL	65	M	2016-07-01	central_superior_skull	central_superior_skull
SA5468	J607	SA5468_J607	1347	MS011	immunocompetent	SCC	65	M	2016-07-01	left_vertex	left_vertex
SA5469	J607	SA5469_J607	1348	MS011	immunocompetent	SCC_PL	65	M	2016-07-01	left_vertex	left_vertex
SA5470	J607	SA5470_J607	1349	MS011	immunocompetent	negative	65	M	2016-07-01
SA5471	J607	SA5471_J607	1350	MS004	immunocompetent	AK	56	M	2016-07-22	right_arm	right_arm
SA5472	J607	SA5472_J607	1351	MS004	immunocompetent	AK	56	M	2016-07-22	right_arm	right_arm
SA5473	J607	SA5473_J607	1352	MS004	immunocompetent	AK	56	M	2016-07-22	right_arm	right_arm
SA5474	J607	SA5474_J607	1353	MS004	immunocompetent	AK	56	M	2016-07-22	right_arm	right_arm
SA5475	J607	SA5475_J607	1354	MS004	immunocompetent	PDS	56	M	2016-07-22	right_arm	right_arm
SA5476	J607	SA5476_J607	1355	MS004	immunocompetent	PDS	56	M	2016-07-22	right_arm	right_arm
SA5477	J607	SA5477_J607	1356	MS004	immunocompetent	PDS	56	M	2016-07-22	right_arm	right_arm
SA5479	J607	SA5479_J607	1358	MS004	immunocompetent	SCC	56	M	2016-07-22	left_ventral_forearm	left_arm						yes
SA5480	J607	SA5480_J607	1359	MS004	immunocompetent	SCC_PL	56	M	2016-07-22	left_ventral_forearm	left_arm						yes
SA5481	J607	SA5481_J607	1360	MS004	immunocompetent	negative	56	M	2016-07-22
SA6528	J1427	SA6528_J1427	1363	MST001	organ transplant recipient	PDS	70	F	2016-09-09	left_wrist	left_wrist	Heart/kidney	2003	13	7 to 15	9 to 20
SA6529	J1427	SA6529_J1427	1364	MST001	organ transplant recipient	PDS	70	F	2016-09-09	left_middle_forearm	left_arm	Heart/kidney	2003	13	7 to 15	9 to 20
SA6530	J1427	SA6530_J1427	1365	MST001	organ transplant recipient	PDS	70	F	2016-09-09	left_upper_forearm	left_arm	Heart/kidney	2003	13	7 to 15	9 to 20
SA6531	J1427	SA6531_J1427	1366	MST001	organ transplant recipient	AK	70	F	2016-09-09	left_forearm	left_arm	Heart/kidney	2003	13	7 to 15	9 to 20
SA6532	J1427	SA6532_J1427	1367	MST001	organ transplant recipient	AK	70	F	2016-09-09	left_forearm	left_arm	Heart/kidney	2003	13	7 to 15	9 to 20
SA6533	J1427	SA6533_J1427	1368	MST001	organ transplant recipient	AK	70	F	2016-09-09	left_forearm	left_arm	Heart/kidney	2003	13	7 to 15	9 to 20
SA6537	J1427	SA6537_J1427	1372	MST002	organ transplant recipient	PDS	44	M	2016-09-09	left_wrist	left_wrist	Renal	2007	9	7 to 15	9 to 20
SA6538	J1427	SA6538_J1427	1373	MST002	organ transplant recipient	PDS	44	M	2016-09-09	left_middle_forearm	left_arm	Renal	2007	9	7 to 15	9 to 20
SA6539	J1427	SA6539_J1427	1374	MST002	organ transplant recipient	PDS	44	M	2016-09-09	left_upper_forearm	left_arm	Renal	2007	9	7 to 15	9 to 20
SA6540	J1427	SA6540_J1427	1375	MST002	organ transplant recipient	AK	44	M	2016-09-09	left_lower_forearm_close_to_C1	left_arm	Renal	2007	9	7 to 15	9 to 20
SA6541	J1427	SA6541_J1427	1376	MST002	organ transplant recipient	AK	44	M	2016-09-09	left_lower_forearm_close_to_C1	left_arm	Renal	2007	9	7 to 15	9 to 20
SA6542	J1427	SA6542_J1427	1377	MST002	organ transplant recipient	AK	44	M	2016-09-09	left_lower_forearm_close_to_C1	left_arm	Renal	2007	9	7 to 15	9 to 20
SA6543	J1427	SA6543_J1427	1378	MST002	organ transplant recipient	SCC	44	M	2016-09-09	lower_lip	lower_lip	Renal	2007	9	7 to 15	9 to 20
SA6544	J1427	SA6544_J1427	1379	MST002	organ transplant recipient	SCC_PL	44	M	2016-09-09	lower_lip	lower_lip	Renal	2007	9	7 to 15	9 to 20
SA6545	J1427	SA6545_J1427	1380	MST002	organ transplant recipient	negative	44	M	2016-09-09			Renal	2007	9	7 to 15	9 to 20
SA6546	J1427	SA6546_J1427	1381	MST003	organ transplant recipient	SCC	57	M	2016-09-23	right_elbow	right_elbow	Renal	2013	3	2 to 6	2 to 8
SA6547	J1427	SA6547_J1427	1382	MST003	organ transplant recipient	SCC_PL	57	M	2016-09-23	right_elbow	right_elbow	Renal	2013	3	2 to 6	2 to 8	yes
SA6548	J1427	SA6548_J1427	1383	MST003	organ transplant recipient	SCC	57	M	2016-09-23	right_mid_forearm	right_arm	Renal	2013	3	2 to 6	2 to 8	yes
SA6549	J1427	SA6549_J1427	1384	MST003	organ transplant recipient	SCC_PL	57	M	2016-09-23	right_mid_forearm	right_arm	Renal	2013	3	2 to 6	2 to 8	yes
SA6550	J1427	SA6550_J1427	1385	MST003	organ transplant recipient	SCC	57	M	2016-09-23	right_lower_medial_forearm	right_arm	Renal	2013	3	2 to 6	2 to 8	yes
SA6551	J1427	SA6551_J1427	1386	MST003	organ transplant recipient	SCC_PL	57	M	2016-09-23	right_lower_medial_forearm	right_arm	Renal	2013	3	2 to 6	2 to 8
SA6552	J1427	SA6552_J1427	1387	MST003	organ transplant recipient	AK	57	M	2016-09-23	right_lower_lateral_forearm	right_arm	Renal	2013	3	2 to 6	2 to 8
SA6553	J1427	SA6553_J1427	1388	MST003	organ transplant recipient	PDS	57	M	2016-09-23	right_lower_lateral_forearm	right_arm	Renal	2013	3	2 to 6	2 to 8
SA6554	J1427	SA6554_J1427	1389	MST003	organ transplant recipient	SCC	57	M	2016-09-23	right_thumb	right_thumb	Renal	2013	3	2 to 6	2 to 8
SA6555	J1427	SA6555_J1427	1390	MST003	organ transplant recipient	SCC_PL	57	M	2016-09-23	right_thumb	right_thumb	Renal	2013	3	2 to 6	2 to 8
SA6556	J1427	SA6556_J1427	1391	MST003	organ transplant recipient	SCC	57	M	2016-09-23	right_dorsal_hand	right_hand	Renal	2013	3	2 to 6	2 to 8
SA6557	J1427	SA6557_J1427	1393	MST003	organ transplant recipient	AK	57	M	2016-09-23	right_upper_forearm	right_arm	Renal	2013	3	2 to 6	2 to 8
SA6558	J1427	SA6558_J1427	1394	MST003	organ transplant recipient	AK	57	M	2016-09-23	right_mid_forearm	right_arm	Renal	2013	3	2 to 6	2 to 8
SA6559b	J1476	SA6559_J1476	1395	MST003	organ transplant recipient	AK	57	M	2016-09-23	right_lower_forearm	right_arm	Renal	2013	3	2 to 6	2 to 8
SA6560	J1427	SA6560_J1427	1396	MST003	organ transplant recipient	PDS	57	M	2016-09-23	right_mid_lateral_forearm	right_arm	Renal	2013	3	2 to 6	2 to 8
SA6561	J1427	SA6561_J1427	1397	MST003	organ transplant recipient	PDS	57	M	2016-09-23	right_upper_volar_forearm	right_arm	Renal	2013	3	2 to 6	2 to 8
SA6562	J1427	SA6562_J1427	1398	MST003	organ transplant recipient	PDS	57	M	2016-09-23	right_upper_lateral_forearm	right_arm	Renal	2013	3	2 to 6	2 to 8
SA6565	J1427	SA6565_J1427	1401	MST004	organ transplant recipient	AK	69	F	2016-10-04	right_upper_forearm	right_arm	Renal (2x)	1983;2006	33	16 and higher	21 and higher
SA6566	J1427	SA6566_J1427	1402	MST004	organ transplant recipient	AK	69	F	2016-10-04	right_mid_forearm	right_arm	Renal (2x)	1983;2006	33	16 and higher	21 and higher
SA6567b	J1476	SA6567_J1476	1403	MST004	organ transplant recipient	AK	69	F	2016-10-04	right_lower_forearm	right_arm	Renal (2x)	1983;2006	33	16 and higher	21 and higher
SA6568	J1427	SA6568_J1427	1404	MST004	organ transplant recipient	PDS	69	F	2016-10-04	right_upper_forearm	right_arm	Renal (2x)	1983;2006	33	16 and higher	21 and higher
SA6569	J1427	SA6569_J1427	1405	MST004	organ transplant recipient	PDS	69	F	2016-10-04	right_lateral_forearm	right_arm	Renal (2x)	1983;2006	33	16 and higher	21 and higher
SA6570	J1427	SA6570_J1427	1406	MST004	organ transplant recipient	PDS	69	F	2016-10-04	right_lower_forearm	right_arm	Renal (2x)	1983;2006	33	16 and higher	21 and higher
SA6571	J1427	SA6571_J1427	1407	MST004	organ transplant recipient	negative	69	F	2016-10-04			Renal (2x)	1983;2006	33	16 and higher	21 and higher
SA6578	J1427	SA6578_J1427	1413	MST005	organ transplant recipient	AK	67	M	2016-10-14	left_upper_forearm	left_arm	Renal	2006	10	7 to 15	9 to 20
SA6579	J1427	SA6579_J1427	1414	MST005	organ transplant recipient	AK	67	M	2016-10-14	left_mid_forearm	left_arm	Renal	2006	10	7 to 15	9 to 20
SA6580	J1427	SA6580_J1427	1415	MST005	organ transplant recipient	AK	67	M	2016-10-14	left_wrist	left_wrist	Renal	2006	10	7 to 15	9 to 20
SA6581b	J1476	SA6581_J1476	1416	MST005	organ transplant recipient	PDS	67	M	2016-10-14	left_lower_forearm	left_arm	Renal	2006	10	7 to 15	9 to 20
SA6582b	J1476	SA6582_J1476	1417	MST005	organ transplant recipient	PDS	67	M	2016-10-14	left_mid_forearm	left_arm	Renal	2006	10	7 to 15	9 to 20
SA6583	J1427	SA6583_J1427	1418	MST005	organ transplant recipient	PDS	67	M	2016-10-14	left_upper_forearm	left_arm	Renal	2006	10	7 to 15	9 to 20
SA6584	J1427	SA6584_J1427	1419	MST005	organ transplant recipient	negative	67	M	2016-10-14			Renal	2006	10	7 to 15	9 to 20
SA6586	J1427	SA6586_J1427	1421	MST006	organ transplant recipient	AK	63	M	2016-10-21	left_upper_lateral_forearm	left_arm	Renal	2011	5	2 to 6	2 to 8
SA6587	J1427	SA6587_J1427	1422	MST006	organ transplant recipient	AK	63	M	2016-10-21	left_mid_forearm	left_arm	Renal	2011	5	2 to 6	2 to 8
SA6588	J1427	SA6588_J1427	1423	MST006	organ transplant recipient	AK	63	M	2016-10-21	left_mid_anterior_forearm	left_arm	Renal	2011	5	2 to 6	2 to 8
SA6589b	J1476	SA6589_J1476	1424	MST006	organ transplant recipient	PDS	63	M	2016-10-21	left_upper_forearm	left_arm	Renal	2011	5	2 to 6	2 to 8
SA6590	J1427	SA6590_J1427	1425	MST006	organ transplant recipient	PDS	63	M	2016-10-21	left_upper_medial_forearm	left_arm	Renal	2011	5	2 to 6	2 to 8
SA6591	J1427	SA6591_J1427	1426	MST006	organ transplant recipient	PDS	63	M	2016-10-21	left_lower_lateral_forearm	left_arm	Renal	2011	5	2 to 6	2 to 8
SA6592	J1427	SA6592_J1427	1427	MST006	organ transplant recipient	negative	63	M	2016-10-21			Renal	2011	5	2 to 6	2 to 8
SA6594	J1427	SA6594_J1427	1429	MST007	organ transplant recipient	NS	61	M	2016-10-21	right_lower_forearm	right_arm	Renal	2010	6	2 to 6	2 to 8
SA6595	J1427	SA6595_J1427	1430	MST007	organ transplant recipient	NS	61	M	2016-10-21	right_mid_forearm	right_arm	Renal	2010	6	2 to 6	2 to 8
SA6596	J1427	SA6596_J1427	1431	MST007	organ transplant recipient	NS	61	M	2016-10-21	right_upper_forearm	right_arm	Renal	2010	6	2 to 6	2 to 8
SA6602	J1427	SA6602_J1427	1437	MS004	immunocompetent	PDS	56	M	2016-10-27	right_arm	right_arm
SA6603	J1427	SA6603_J1427	1438	MS004	immunocompetent	SCC	56	M	2016-10-27	right_arm	right_arm
SA6605	J1427	SA6605_J1427	1440	MS004	immunocompetent	negative	56	M	2016-10-27
SA6607	J1427	SA6607_J1427	1442	MST008	organ transplant recipient	SCC	67	M	2016-10-28	right_ear_postauricular	right_ear_postauricular	Renal (2x)	1976;1990	40	16 and higher	21 and higher
SA6608	J1427	SA6608_J1427	1443	MST008	organ transplant recipient	SCC_PL	67	M	2016-10-28	right_ear_postauricular	right_ear_postauricular	Renal (2x)	1976;1990	40	16 and higher	21 and higher
SA6609	J1427	SA6609_J1427	1444	MST008	organ transplant recipient	AK	67	M	2016-10-28	right_distal_forearm	right_arm	Renal (2x)	1976;1990	40	16 and higher	21 and higher
SA6610	J1427	SA6610_J1427	1445	MST008	organ transplant recipient	PDS	67	M	2016-10-28	right_wrist	right_wrist	Renal (2x)	1976;1990	40	16 and higher	21 and higher
SA6611	J1427	SA6611_J1427	1446	MST008	organ transplant recipient	AK	67	M	2016-10-28	right_mid_forearm	right_arm	Renal (2x)	1976;1990	40	16 and higher	21 and higher
SA6612	J1427	SA6612_J1427	1447	MST008	organ transplant recipient	PDS	67	M	2016-10-28	right_mid_forearm	right_arm	Renal (2x)	1976;1990	40	16 and higher	21 and higher
SA6613	J1427	SA6613_J1427	1448	MST008	organ transplant recipient	AK	67	M	2016-10-28	right_proximal_forearm	right_arm	Renal (2x)	1976;1990	40	16 and higher	21 and higher
SA6614b	J1476	SA6614_J1476	1449	MST008	organ transplant recipient	PDS	67	M	2016-10-28	right_proximal_forearm	right_arm	Renal (2x)	1976;1990	40	16 and higher	21 and higher
SA6615	J1427	SA6615_J1427	1450	MST008	organ transplant recipient	negative	67	M	2016-10-28			Renal (2x)	1976;1990	40	16 and higher	21 and higher
SA6617	J1427	SA6617_J1427	1452	MST009	organ transplant recipient	NS	53	M	2016-11-04	right_distal_forearm	right_arm	Renal	2014	2	2 to 6	2 to 8
SA6618	J1427	SA6618_J1427	1453	MST009	organ transplant recipient	NS	53	M	2016-11-04	right_mid_forearm	right_arm	Renal	2014	2	2 to 6	2 to 8
SA6619	J1427	SA6619_J1427	1454	MST009	organ transplant recipient	NS	53	M	2016-11-04	right_proximal_forearm	right_arm	Renal	2014	2	2 to 6	2 to 8
SA6620	J1427	SA6620_J1427	1455	MST009	organ transplant recipient	negative	53	M	2016-11-04			Renal	2014	2	2 to 6	2 to 8
SA6624b	J1476	SA6624_J1476	1459	MST010	organ transplant recipient	NS	63	M	2016-11-04	right_distal_forearm	right_arm	Renal	2007	9	7 to 15	9 to 20
SA6625b	J1476	SA6625_J1476	1460	MST010	organ transplant recipient	NS	63	M	2016-11-04	right_mid_forearm	right_arm	Renal	2007	9	7 to 15	9 to 20
SA6626b	J1476	SA6626_J1476	1461	MST010	organ transplant recipient	NS	63	M	2016-11-04	right_proximal_forearm	right_arm	Renal	2007	9	7 to 15	9 to 20
SB4862	J1426	SB4862_J1426	1600	MST023	organ transplant recipient	SCC_PL	59	M	2017-03-10	left_forearm_distal	left_arm	Liver	1998	19	16 and higher	9 to 20	yes
SB4863	J1426	SB4863_J1426	1601	MST023	organ transplant recipient	AK	59	M	2017-03-10	left_forearm_prox	left_arm	Liver	1998	19	16 and higher	9 to 20
SB4864	J1426	SB4864_J1426	1602	MST023	organ transplant recipient	PDS	59	M	2017-03-10	left_forearm_prox	left_arm	Liver	1998	19	16 and higher	9 to 20
SB4865	J1426	SB4865_J1426	1603	MST023	organ transplant recipient	PDS	59	M	2017-03-10	left_distal_forearm	left_arm	Liver	1998	19	16 and higher	9 to 20
SB4866	J1426	SB4866_J1426	1604	MST023	organ transplant recipient	PDS	59	M	2017-03-10	left_mid_forearm	left_arm	Liver	1998	19	16 and higher	9 to 20
SB4867	J1426	SB4867_J1426	1605	MST023	organ transplant recipient	PDS	59	M	2017-03-10	left_proximal_forearm	left_arm	Liver	1998	19	16 and higher	9 to 20
SB4868	J1426	SB4868_J1426	1606	MST023	organ transplant recipient	negative	59	M	2017-03-10			Liver	1998	19	16 and higher	9 to 20
SB4869	J1426	SB4869_J1426	1607	MST024	organ transplant recipient	NS	70	M	2017-03-17	right_distal_forearm	right_arm	Renal	2014	3	2 to 6	2 to 8
SB4870	J1426	SB4870_J1426	1608	MST024	organ transplant recipient	NS	70	M	2017-03-17	right_mid_forearm	right_arm	Renal	2014	3	2 to 6	2 to 8
SB4871	J1426	SB4871_J1426	1609	MST024	organ transplant recipient	NS	70	M	2017-03-17	right_proximal_forearm	right_arm	Renal	2014	3	2 to 6	2 to 8
SB4873	J1426	SB4873_J1426	1611	MST024	organ transplant recipient	negative	70	M	2017-03-17			Renal	2014	3	2 to 6	2 to 8
SB4875	J1426	SB4875_J1426	1613	MST025	organ transplant recipient	NS	54	M	2017-03-17	right_distal_forearm	right_arm	Renal	1988	29	16 and higher	21 and higher
SB4876	J1426	SB4876_J1426	1614	MST025	organ transplant recipient	NS	54	M	2017-03-17	right_mid_forearm	right_arm	Renal	1988	29	16 and higher	21 and higher
SB4877	J1426	SB4877_J1426	1615	MST025	organ transplant recipient	NS	54	M	2017-03-17	right_proximal_forearm	right_arm	Renal	1988	29	16 and higher	21 and higher
SB4879	J1426	SB4879_J1426	1617	MST026	organ transplant recipient	SCC	68	F	2017-03-17	left_elbow	left_elbow	Renal	2000	17	16 and higher	9 to 20
SB4880	J1426	SB4880_J1426	1618	MST026	organ transplant recipient	SCC_PL	68	F	2017-03-17	left_elbow	left_elbow	Renal	2000	17	16 and higher	9 to 20
SB4881	J1426	SB4881_J1426	1619	MST026	organ transplant recipient	AK	68	F	2017-03-17	right_elbow	right_elbow	Renal	2000	17	16 and higher	9 to 20
SB4882	J1426	SB4882_J1426	1620	MST026	organ transplant recipient	PDS	68	F	2017-03-17	right_distal_forearm	right_arm	Renal	2000	17	16 and higher	9 to 20
SB4883	J1426	SB4883_J1426	1621	MST026	organ transplant recipient	PDS	68	F	2017-03-17	right_mid_forearm	right_arm	Renal	2000	17	16 and higher	9 to 20
SB4884	J1426	SB4884_J1426	1622	MST026	organ transplant recipient	PDS	68	F	2017-03-17	right_proximal_forearm	right_arm	Renal	2000	17	16 and higher	9 to 20
SB4886	J1426	SB4886_J1426	1624	MST027	organ transplant recipient	NS	54	M	2017-04-28	right_distal_forearm	right_arm	Renal	2009	8	7 to 15	2 to 8
SB4887	J1426	SB4887_J1426	1625	MST027	organ transplant recipient	NS	54	M	2017-04-28	right_mid_forearm	right_arm	Renal	2009	8	7 to 15	2 to 8
SB4888	J1426	SB4888_J1426	1626	MST027	organ transplant recipient	NS	54	M	2017-04-28	right_proximal_forearm	right_arm	Renal	2009	8	7 to 15	2 to 8
SB4889	J1426	SB4889_J1426	1627	MST027	organ transplant recipient	negative	54	M	2017-04-28			Renal	2009	8	7 to 15	2 to 8
SB4891	J1426	SB4891_J1426	1629	MST028	organ transplant recipient	NS	66	M	2017-04-28	right_distal_forearm	right_arm	Renal	2012	5	2 to 6	2 to 8
SB4892	J1426	SB4892_J1426	1630	MST028	organ transplant recipient	NS	66	M	2017-04-28	right_mid_forearm	right_arm	Renal	2012	5	2 to 6	2 to 8
SB4893	J1426	SB4893_J1426	1631	MST028	organ transplant recipient	NS	66	M	2017-04-28	right_proximal_forearm	right_arm	Renal	2012	5	2 to 6	2 to 8
SB4895	J1426	SB4895_J1426	1633	MST029	organ transplant recipient	SCC	72	M	2017-04-28	right_dorsal_hand	right_hand	Renal	2000	17	16 and higher	9 to 20
SB4896	J1426	SB4896_J1426	1634	MST029	organ transplant recipient	SCC_PL	72	M	2017-04-28	right_dorsal_hand	right_hand	Renal	2000	17	16 and higher	9 to 20
SB4897	J1426	SB4897_J1426	1635	MST029	organ transplant recipient	AK	72	M	2017-04-28	right_mid_forearm	right_arm	Renal	2000	17	16 and higher	9 to 20
SB4898	J1426	SB4898_J1426	1636	MST029	organ transplant recipient	PDS	72	M	2017-04-28	right_distal_forearm	right_arm	Renal	2000	17	16 and higher	9 to 20
SB4899	J1426	SB4899_J1426	1637	MST029	organ transplant recipient	PDS	72	M	2017-04-28	right_mid_forearm	right_arm	Renal	2000	17	16 and higher	9 to 20
SB4900	J1426	SB4900_J1426	1638	MST029	organ transplant recipient	PDS	72	M	2017-04-28	right_proximal_forearm	right_arm	Renal	2000	17	16 and higher	9 to 20
SB4901	J1426	SB4901_J1426	1639	MST029	organ transplant recipient	SCC	72	M	2017-04-28	left_elbow	left_elbow	Renal	2000	17	16 and higher	9 to 20
SB4902	J1426	SB4902_J1426	1640	MST029	organ transplant recipient	SCC_PL	72	M	2017-04-28	left_elbow	left_elbow	Renal	2000	17	16 and higher	9 to 20
SB4903	J1426	SB4903_J1426	1641	MST029	organ transplant recipient	SCC	72	M	2017-04-28	parietal_scalp	parietal_scalp	Renal	2000	17	16 and higher	9 to 20
SB4904	J1426	SB4904_J1426	1642	MST029	organ transplant recipient	SCC_PL	72	M	2017-04-28	parietal_scalp	parietal_scalp	Renal	2000	17	16 and higher	9 to 20
SB4905	J1426	SB4905_J1426	1643	MST029	organ transplant recipient	AK	72	M	2017-04-28	right_radial_mid_forearm	right_arm	Renal	2000	17	16 and higher	9 to 20
SB4907	J1426	SB4907_J1426	1645	MST030	organ transplant recipient	SCC	78	M	2017-06-23	right_dorsal_hand	right_hand	Renal	1996	21	16 and higher	21 and higher
SB4908	J1426	SB4908_J1426	1646	MST030	organ transplant recipient	SCC_PL	78	M	2017-06-23	right_dorsal_hand	right_hand	Renal	1996	21	16 and higher	21 and higher
SB4909	J1426	SB4909_J1426	1647	MST030	organ transplant recipient	SCC	78	M	2017-06-23	right_elbow	right_elbow	Renal	1996	21	16 and higher	21 and higher
SB4910	J1426	SB4910_J1426	1648	MST030	organ transplant recipient	SCC_PL	78	M	2017-06-23	right_elbow	right_elbow	Renal	1996	21	16 and higher	21 and higher
SB4911	J1426	SB4911_J1426	1649	MST030	organ transplant recipient	SCC	78	M	2017-06-23	right_upper_arm	right_arm	Renal	1996	21	16 and higher	21 and higher	yes
SB4912	J1426	SB4912_J1426	1650	MST030	organ transplant recipient	SCC_PL	78	M	2017-06-23	right_upper_arm	right_arm	Renal	1996	21	16 and higher	21 and higher	yes
SB4913	J1426	SB4913_J1426	1651	MST030	organ transplant recipient	PDS	78	M	2017-06-23	right_distal_forearm	right_arm	Renal	1996	21	16 and higher	21 and higher
SB4914	J1426	SB4914_J1426	1652	MST030	organ transplant recipient	PDS	78	M	2017-06-23	right_mid_forearm	right_arm	Renal	1996	21	16 and higher	21 and higher
SB4915	J1426	SB4915_J1426	1653	MST030	organ transplant recipient	PDS	78	M	2017-06-23	right_proximal_forearm	right_arm	Renal	1996	21	16 and higher	21 and higher
SB4916	J1426	SB4916_J1426	1654	MST030	organ transplant recipient	negative	78	M	2017-06-23			Renal	1996	21	16 and higher	21 and higher
SB4918	J1426	SB4918_J1426	1656	MST031	organ transplant recipient	NS	64	F	2017-06-30	right_distal_forearm	right_arm	Renal	2002	15	7 to 15	9 to 20
SB4919	J1426	SB4919_J1426	1657	MST031	organ transplant recipient	NS	64	F	2017-06-30	right_mid_forearm	right_arm	Renal	2002	15	7 to 15	9 to 20
SB4920	J1426	SB4920_J1426	1658	MST031	organ transplant recipient	NS	64	F	2017-06-30	right_proximal_forearm	right_arm	Renal	2002	15	7 to 15	9 to 20
SB4921	J1426	SB4921_J1426	1659	MST031	organ transplant recipient	negative	64	F	2017-06-30			Renal	2002	15	7 to 15	9 to 20
SB4923	J1426	SB4923_J1426	1661	MST032	organ transplant recipient	AK	54	M	2017-07-14	right_distal_forearm	right_arm	Renal	1992	25	16 and higher	21 and higher
SB4924	J1426	SB4924_J1426	1662	MST032	organ transplant recipient	AK	54	M	2017-07-14	right_mid_forearm	right_arm	Renal	1992	25	16 and higher	21 and higher
SB4925	J1426	SB4925_J1426	1663	MST032	organ transplant recipient	AK	54	M	2017-07-14	right_proximal_forearm	right_arm	Renal	1992	25	16 and higher	21 and higher
SB4926	J1426	SB4926_J1426	1664	MST032	organ transplant recipient	PDS	54	M	2017-07-14	right_distal_forearm	right_arm	Renal	1992	25	16 and higher	21 and higher
SB4927	J1426	SB4927_J1426	1665	MST032	organ transplant recipient	PDS	54	M	2017-07-14	right_mid_forearm	right_arm	Renal	1992	25	16 and higher	21 and higher
SB4928	J1426	SB4928_J1426	1666	MST032	organ transplant recipient	PDS	54	M	2017-07-14	right_proximal_forearm	right_arm	Renal	1992	25	16 and higher	21 and higher
SB4929	J1426	SB4929_J1426	1667	MST032	organ transplant recipient	negative	54	M	2017-07-14			Renal	1992	25	16 and higher	21 and higher
