# Supplementary material for: Changes in the skin microbiome associated with squamous cell carcinoma in transplant recipients
Source: ISME Commun. 2022 Feb 1;2:13. doi: 10.1038/s43705-022-00095-7 (PMC9723734; doi:10.1038/s43705-022-00095-7)
Supplement: Supplementary file 4 — Supplementary Table S5 [file 43705_2022_95_MOESM4_ESM.xlsx]

## Sheet: PERMANOVA
PERMANOVA: Interaction between subject and sample type, within cohort
Term	Df	SumOfSqs	MeanSqs	F.Model	R2	Pr(>F)	Method	Formula	Cohort	Number_of_samples
Subject	31	87206.6	2813.12	4.04	0.447	0.001	euclidean	~Subject + Sample_type + Subject:Sample_type	organ transplant recipient	182
Sample_type	3	5515.22	1838.41	2.64	0.028	0.001	euclidean	~Subject + Sample_type + Subject:Sample_type	organ transplant recipient	182
Subject:Sample_type	43	30079.5	699.524	1.005	0.154	0.468	euclidean	~Subject + Sample_type + Subject:Sample_type	organ transplant recipient	182
Residuals	104	72421.7	696.362	NA	0.371	NA	euclidean	~Subject + Sample_type + Subject:Sample_type	organ transplant recipient	182
Total	181	195223	NA	NA	1	NA	euclidean	~Subject + Sample_type + Subject:Sample_type	organ transplant recipient	182
Term	Df	SumOfSqs	MeanSqs	F.Model	R2	Pr(>F)	Method	Formula	Cohort	Number_of_samples
Subject	12	68525.7	5710.48	7.83	0.296	0.001	euclidean	~Subject + Sample_type + Subject:Sample_type	immunocompetent	206
Sample_type	3	7062.12	2354.04	3.228	0.031	0.001	euclidean	~Subject + Sample_type + Subject:Sample_type	immunocompetent	206
Subject:Sample_type	29	38207.1	1317.48	1.806	0.165	0.001	euclidean	~Subject + Sample_type + Subject:Sample_type	immunocompetent	206
Residuals	161	117420	729.314	NA	0.508	NA	euclidean	~Subject + Sample_type + Subject:Sample_type	immunocompetent	206
Total	205	231215	NA	NA	1	NA	euclidean	~Subject + Sample_type + Subject:Sample_type	immunocompetent	206
PERMANOVA: All samples
Term	Df	SumOfSqs	MeanSqs	F.Model	R2	Pr(>F)	Method	Formula	Number_of_samples
Cohort	1	21704.3	21704.3	19.646	0.048	0.001	euclidean	~Cohort	388
Residuals	386	426438	1104.76	NA	0.952	NA	euclidean	~Cohort	388
Total	387	448142	NA	NA	1	NA	euclidean	~Cohort	388
