# Supplementary material for: Changes in the skin microbiome associated with squamous cell carcinoma in transplant recipients
Source: ISME Commun. 2022 Feb 1;2:13. doi: 10.1038/s43705-022-00095-7 (PMC9723734; doi:10.1038/s43705-022-00095-7)
Supplement: Supplementary file 5 — Supplementary Table S6 [file 43705_2022_95_MOESM5_ESM.xlsx]

## Sheet: DESeq_Genus_within_cohort
DESeq2 significance results at the genus level, comparing sample types within each cohort
Taxonomy	baseMean	log2FoldChange	lfcSE	stat	pvalue	padj	Group_1	Group_2	N_Group_1	N_Group_2	Cohort
Bacteria; Actinobacteriota; Actinobacteria; Corynebacteriales; Corynebacteriaceae; Corynebacterium	1117.35	-1.70948	0.302036	-5.65985	1.52e-08	3.89e-06	AK	SCC	87	35	immunocompetent
Bacteria; Actinobacteriota; Actinobacteria; Corynebacteriales; Corynebacteriaceae; Corynebacterium	1117.35	-1.53103	0.304939	-5.02078	5.15e-07	0.000132261	AK	SCC_PL	87	34	immunocompetent
Bacteria; Actinobacteriota; Actinobacteria; Corynebacteriales; Corynebacteriaceae; Corynebacterium	1117.35	-1.49921	0.332443	-4.50968	6.49e-06	0.00166859	PDS	SCC	50	35	immunocompetent
Bacteria; Actinobacteriota; Actinobacteria; Corynebacteriales; Corynebacteriaceae; Corynebacterium	1117.35	-1.32076	0.335082	-3.9416	8.09e-05	0.0167402	PDS	SCC_PL	50	34	immunocompetent
Bacteria; Actinobacteriota; Actinobacteria; Micrococcales; Brevibacteriaceae; Brevibacterium	35.6051	2.97092	0.839189	3.54023	0.000399778	0.0472404	NS	SCC	25	21	organ transplant recipient
Bacteria; Actinobacteriota; Actinobacteria; Micrococcales; Dermacoccaceae; Dermacoccus	6.09363	23.9101	2.23358	10.7048	9.66e-27	7.45e-24	AK	SCC_PL	87	34	immunocompetent
Bacteria; Actinobacteriota; Actinobacteria; Micrococcales; Dermacoccaceae; Dermacoccus	6.09363	22.1668	2.45097	9.0441	1.51e-19	1.16e-16	PDS	SCC_PL	50	34	immunocompetent
Bacteria; Actinobacteriota; Actinobacteria; Micrococcales; Dermacoccaceae; Dermacoccus	6.09363	19.7519	2.66661	7.40712	1.29e-13	3.32e-11	SCC	SCC_PL	35	34	immunocompetent
Bacteria; Actinobacteriota; Actinobacteria; Micrococcales; Dermacoccaceae; Dermacoccus	8.2716	18.8289	2.26609	8.30898	9.65e-17	6.84e-14	AK	SCC_PL	42	22	organ transplant recipient
Bacteria; Actinobacteriota; Actinobacteria; Micrococcales; Dermacoccaceae; Dermacoccus	8.2716	25.3075	2.49012	10.1631	2.9e-24	2.05e-21	NS	SCC_PL	25	22	organ transplant recipient
Bacteria; Actinobacteriota; Actinobacteria; Micrococcales; Dermacoccaceae; Dermacoccus	8.2716	19.1499	2.09643	9.13454	6.57e-20	4.66e-17	PDS	SCC_PL	72	22	organ transplant recipient
Bacteria; Actinobacteriota; Actinobacteria; Micrococcales; Dermacoccaceae; Dermacoccus	8.2716	20.7427	2.61381	7.93582	2.09e-15	1.48e-12	SCC	SCC_PL	21	22	organ transplant recipient
Bacteria; Actinobacteriota; Actinobacteria; Micrococcales; Dermacoccaceae; Kytococcus	16.289	22.5604	2.82663	7.98137	1.45e-15	5.13e-13	AK	SCC_PL	42	22	organ transplant recipient
Bacteria; Actinobacteriota; Actinobacteria; Micrococcales; Dermacoccaceae; Kytococcus	16.289	27.1405	3.12955	8.67233	4.23e-18	1.5e-15	NS	SCC_PL	25	22	organ transplant recipient
Bacteria; Actinobacteriota; Actinobacteria; Micrococcales; Dermacoccaceae; Kytococcus	16.289	20.6934	2.62318	7.88865	3.05e-15	1.08e-12	PDS	SCC_PL	72	22	organ transplant recipient
Bacteria; Actinobacteriota; Actinobacteria; Micrococcales; Dermacoccaceae; Kytococcus	16.289	18.9377	3.29265	5.7515	8.85e-09	3.14e-06	SCC	SCC_PL	21	22	organ transplant recipient
Bacteria; Actinobacteriota; Actinobacteria; Micrococcales; Intrasporangiaceae; Janibacter	25.0616	7.04385	1.82853	3.8522	0.000117062	0.018051	AK	SCC	87	35	immunocompetent
Bacteria; Actinobacteriota; Actinobacteria; Micrococcales; Intrasporangiaceae; Janibacter	25.0616	7.24926	2.00694	3.61209	0.000303742	0.046837	PDS	SCC	50	35	immunocompetent
Bacteria; Actinobacteriota; Actinobacteria; Micrococcales; Micrococcaceae; Kocuria	15.2337	3.72318	1.01548	3.66644	0.000245951	0.0348759	NS	SCC	25	21	organ transplant recipient
Bacteria; Actinobacteriota; Actinobacteria; Propionibacteriales; Propionibacteriaceae; Cutibacterium	2352.65	-2.42177	0.520322	-4.65437	3.25e-06	0.000768037	AK	SCC_PL	42	22	organ transplant recipient
Bacteria; Actinobacteriota; Actinobacteria; Propionibacteriales; Propionibacteriaceae; Cutibacterium	2352.65	-1.9914	0.481587	-4.13508	3.55e-05	0.00838573	PDS	SCC_PL	72	22	organ transplant recipient
Bacteria; Bacteroidota; Bacteroidia; Bacteroidales; Bacteroidaceae; Bacteroides	12.4162	4.44038	0.876885	5.06381	4.11e-07	0.000291374	PDS	SCC	72	21	organ transplant recipient
Bacteria; Bacteroidota; Bacteroidia; Flavobacteriales; Weeksellaceae; Chryseobacterium	33.9334	-3.30903	0.885304	-3.73773	0.000185691	0.0286335	AK	SCC_PL	87	34	immunocompetent
Bacteria; Deinococcota; Deinococci; Deinococcales; Deinococcaceae; Deinococcus	31.7888	5.36506	1.52163	3.52587	0.000422087	0.0464898	AK	SCC	87	35	immunocompetent
Bacteria; Firmicutes; Bacilli; Lactobacillales; Streptococcaceae; Streptococcus	500.753	-1.48028	0.360831	-4.10242	4.09e-05	0.00724681	AK	SCC_PL	42	22	organ transplant recipient
Bacteria; Firmicutes; Bacilli; Staphylococcales; Staphylococcaceae; Staphylococcus	14728.4	2.32545	0.436083	5.33258	9.68e-08	7.47e-05	AK	PDS	87	50	immunocompetent
Bacteria; Firmicutes; Bacilli; Staphylococcales; Staphylococcaceae; Staphylococcus	14728.4	-4.38606	0.491788	-8.9186	4.72e-19	1.82e-16	AK	SCC	87	35	immunocompetent
Bacteria; Firmicutes; Bacilli; Staphylococcales; Staphylococcaceae; Staphylococcus	14728.4	-6.71151	0.541515	-12.394	2.82e-35	1.09e-32	PDS	SCC	50	35	immunocompetent
Bacteria; Firmicutes; Bacilli; Staphylococcales; Staphylococcaceae; Staphylococcus	14728.4	-2.14363	0.546193	-3.92467	8.68e-05	0.0167402	PDS	SCC_PL	50	34	immunocompetent
Bacteria; Firmicutes; Bacilli; Staphylococcales; Staphylococcaceae; Staphylococcus	14728.4	4.56788	0.59162	7.72097	1.15e-14	4.45e-12	SCC	SCC_PL	35	34	immunocompetent
Bacteria; Firmicutes; Bacilli; Staphylococcales; Staphylococcaceae; Staphylococcus	4995.82	2.27728	0.477572	4.76846	1.86e-06	0.0013162	AK	NS	42	25	organ transplant recipient
Bacteria; Firmicutes; Bacilli; Staphylococcales; Staphylococcaceae; Staphylococcus	4995.82	-3.2277	0.559613	-5.76773	8.03e-09	5.7e-06	NS	SCC	25	21	organ transplant recipient
Bacteria; Firmicutes; Bacilli; Staphylococcales; Staphylococcaceae; Staphylococcus	4995.82	-2.17905	0.552665	-3.9428	8.05e-05	0.0114199	NS	SCC_PL	25	22	organ transplant recipient
Bacteria; Firmicutes; Bacilli; Staphylococcales; Staphylococcaceae; Staphylococcus	4995.82	-2.26369	0.468856	-4.82811	1.38e-06	0.000488633	PDS	SCC	72	21	organ transplant recipient
Bacteria; Firmicutes; Clostridia; Lachnospirales; Lachnospiraceae; Anaerostipes	8.73625	23.4909	1.65888	14.1607	1.6e-45	1.24e-42	AK	SCC	87	35	immunocompetent
Bacteria; Firmicutes; Clostridia; Lachnospirales; Lachnospiraceae; Anaerostipes	8.73625	22.7593	1.81974	12.5069	6.84e-36	5.27e-33	PDS	SCC	50	35	immunocompetent
Bacteria; Firmicutes; Clostridia; Lachnospirales; Lachnospiraceae; Anaerostipes	8.73625	-19.1347	1.99929	-9.57072	1.06e-21	8.18e-19	SCC	SCC_PL	35	34	immunocompetent
Bacteria; Firmicutes; Clostridia; Oscillospirales; Ruminococcaceae; Faecalibacterium	12.9077	6.90564	1.33694	5.16527	2.4e-07	4.63e-05	AK	SCC	87	35	immunocompetent
Bacteria; Firmicutes; Clostridia; Oscillospirales; Ruminococcaceae; Faecalibacterium	12.9077	5.53545	1.46405	3.7809	0.000156259	0.030119	PDS	SCC	50	35	immunocompetent
Bacteria; Firmicutes; Clostridia; Peptostreptococcales-Tissierellales; Peptostreptococcales-Tissierellales; Anaerococcus	62.2471	-2.48205	0.512425	-4.84373	1.27e-06	0.000245609	AK	SCC_PL	87	34	immunocompetent
Bacteria; Proteobacteria; Alphaproteobacteria; Caulobacterales; Caulobacteraceae; Brevundimonas	95.1914	-2.99984	0.719255	-4.17076	3.04e-05	0.010762	AK	NS	42	25	organ transplant recipient
Bacteria; Proteobacteria; Alphaproteobacteria; Caulobacterales; Caulobacteraceae; Brevundimonas	95.1914	3.48034	0.847053	4.10876	3.98e-05	0.00705079	NS	SCC	25	21	organ transplant recipient
Bacteria; Proteobacteria; Alphaproteobacteria; Rhodobacterales; Rhodobacteraceae; Paracoccus	444.121	3.39762	0.709758	4.78701	1.69e-06	0.000400066	NS	SCC	25	21	organ transplant recipient
Bacteria; Proteobacteria; Alphaproteobacteria; Rhodobacterales; Rhodobacteraceae; Paracoccus	444.121	3.53556	0.700484	5.0473	4.48e-07	0.000105898	NS	SCC_PL	25	22	organ transplant recipient
Bacteria; Proteobacteria; Gammaproteobacteria; Burkholderiales; Neisseriaceae; uncultured	155.937	-4.07639	1.1387	-3.57986	0.000343774	0.0441749	AK	SCC	87	35	immunocompetent
Bacteria; Proteobacteria; Gammaproteobacteria; Burkholderiales; Neisseriaceae; uncultured	155.937	-6.50136	1.14938	-5.65642	1.55e-08	5.96e-06	AK	SCC_PL	87	34	immunocompetent
Bacteria; Proteobacteria; Gammaproteobacteria; Burkholderiales; Neisseriaceae; uncultured	155.937	-6.33795	1.2627	-5.01938	5.18e-07	0.000199842	PDS	SCC_PL	50	34	immunocompetent
Bacteria; Proteobacteria; Gammaproteobacteria; Pseudomonadales; Pseudomonadaceae; Pseudomonas	96.2177	3.01075	0.579918	5.19169	2.08e-07	7.39e-05	NS	SCC	25	21	organ transplant recipient
Bacteria; Proteobacteria; Gammaproteobacteria; Pseudomonadales; Pseudomonadaceae; Pseudomonas	96.2177	2.31448	0.567024	4.08181	4.47e-05	0.00792075	NS	SCC_PL	25	22	organ transplant recipient
Bacteria; Proteobacteria; Gammaproteobacteria; Pseudomonadales; Pseudomonadaceae; Pseudomonas	96.2177	2.25015	0.489233	4.59935	4.24e-06	0.00100163	PDS	SCC	72	21	organ transplant recipient
Eukaryota; Basidiomycota; Malasseziomycetes; Malasseziales; Malasseziaceae; Malassezia	1154.61	-1.59989	0.449059	-3.56277	0.000366963	0.0471547	AK	SCC_PL	87	34	immunocompetent

## Sheet: DESeq_ASV_within_cohort
DESeq2 significance results at the ASV level, comparing sample types within each cohort
ASV ID	Taxonomy	baseMean	log2FoldChange	lfcSE	stat	pvalue	padj	Group_1	Group_2	N_Group_1	N_Group_2	Cohort
ASV_19180	Bacteria; Actinobacteriota; Actinobacteria; Actinomycetales; Actinomycetaceae; Actinomyces; Unassigned	4.14172	-22.9776	3.00486	-7.64682	2.06e-14	6.56e-12	AK	SCC	87	35	immunocompetent
ASV_19180	Bacteria; Actinobacteriota; Actinobacteria; Actinomycetales; Actinomycetaceae; Actinomyces; Unassigned	4.14172	-23.9089	3.03491	-7.87797	3.33e-15	1.18e-12	AK	SCC_PL	87	34	immunocompetent
ASV_19180	Bacteria; Actinobacteriota; Actinobacteria; Actinomycetales; Actinomycetaceae; Actinomyces; Unassigned	4.14172	-38.5179	3.31195	-11.63	2.9e-31	4.62e-28	PDS	SCC	50	35	immunocompetent
ASV_19180	Bacteria; Actinobacteriota; Actinobacteria; Actinomycetales; Actinomycetaceae; Actinomyces; Unassigned	4.14172	-39.4493	3.33924	-11.8138	3.31e-32	5.27e-29	PDS	SCC_PL	50	34	immunocompetent
ASV_38833	Bacteria; Actinobacteriota; Actinobacteria; Corynebacteriales; Corynebacteriaceae; Corynebacterium; Unassigned	3.18707	-22.5531	3.32783	-6.77711	1.23e-11	2.6e-09	AK	SCC	87	35	immunocompetent
ASV_22811	Bacteria; Actinobacteriota; Actinobacteria; Corynebacteriales; Corynebacteriaceae; Corynebacterium; Unassigned	7.8304	5.49237	1.42418	3.85652	0.000115014	0.0140848	AK	SCC	87	35	immunocompetent
ASV_38833	Bacteria; Actinobacteriota; Actinobacteria; Corynebacteriales; Corynebacteriaceae; Corynebacterium; Unassigned	3.18707	-23.5845	3.36095	-7.01721	2.26e-12	5.15e-10	AK	SCC_PL	87	34	immunocompetent
ASV_38833	Bacteria; Actinobacteriota; Actinobacteria; Corynebacteriales; Corynebacteriaceae; Corynebacterium; Unassigned	3.18707	-37.4292	3.66711	-10.2067	1.85e-24	8.42e-22	PDS	SCC	50	35	immunocompetent
ASV_22811	Bacteria; Actinobacteriota; Actinobacteria; Corynebacteriales; Corynebacteriaceae; Corynebacterium; Unassigned	7.8304	5.59204	1.56059	3.58328	0.000339301	0.045014	PDS	SCC	50	35	immunocompetent
ASV_38833	Bacteria; Actinobacteriota; Actinobacteria; Corynebacteriales; Corynebacteriaceae; Corynebacterium; Unassigned	3.18707	-38.4606	3.69719	-10.4026	2.41e-25	1.1e-22	PDS	SCC_PL	50	34	immunocompetent
ASV_1119	Bacteria; Actinobacteriota; Actinobacteria; Corynebacteriales; Corynebacteriaceae; Corynebacterium; Unassigned	13.0584	21.352	2.7335	7.81123	5.66e-15	1.53e-11	AK	SCC	42	21	organ transplant recipient
ASV_1119	Bacteria; Actinobacteriota; Actinobacteria; Corynebacteriales; Corynebacteriaceae; Corynebacterium; Unassigned	13.0584	21.9288	2.69128	8.14809	3.7e-16	9.96e-13	AK	SCC_PL	42	22	organ transplant recipient
ASV_1119	Bacteria; Actinobacteriota; Actinobacteria; Corynebacteriales; Corynebacteriaceae; Corynebacterium; Unassigned	13.0584	22.4656	3.01854	7.44252	9.88e-14	2.66e-10	NS	SCC	25	21	organ transplant recipient
ASV_1119	Bacteria; Actinobacteriota; Actinobacteria; Corynebacteriales; Corynebacteriaceae; Corynebacterium; Unassigned	13.0584	23.0423	2.98036	7.73139	1.06e-14	2.87e-11	NS	SCC_PL	25	22	organ transplant recipient
ASV_1119	Bacteria; Actinobacteriota; Actinobacteria; Corynebacteriales; Corynebacteriaceae; Corynebacterium; Unassigned	13.0584	23.693	2.54015	9.32741	1.08e-20	2.92e-17	PDS	SCC	72	21	organ transplant recipient
ASV_1119	Bacteria; Actinobacteriota; Actinobacteria; Corynebacteriales; Corynebacteriaceae; Corynebacterium; Unassigned	13.0584	24.2698	2.49466	9.72871	2.27e-22	6.13e-19	PDS	SCC_PL	72	22	organ transplant recipient
ASV_13875	Bacteria; Actinobacteriota; Actinobacteria; Corynebacteriales; Corynebacteriaceae; Corynebacterium; uncultured_bacterium	50.7255	-3.87654	0.97311	-3.98366	6.79e-05	0.00939428	AK	SCC	87	35	immunocompetent
ASV_23462	Bacteria; Actinobacteriota; Actinobacteria; Corynebacteriales; Corynebacteriaceae; Corynebacterium; uncultured_bacterium	3.94804	18.5339	3.71435	4.9898	6.04e-07	0.000271386	AK	SCC	42	21	organ transplant recipient
ASV_23462	Bacteria; Actinobacteriota; Actinobacteria; Corynebacteriales; Corynebacteriaceae; Corynebacterium; uncultured_bacterium	3.94804	24.126	4.09596	5.8902	3.86e-09	2.6e-06	NS	SCC	25	21	organ transplant recipient
ASV_23462	Bacteria; Actinobacteriota; Actinobacteria; Corynebacteriales; Corynebacteriaceae; Corynebacterium; uncultured_bacterium	3.94804	17.1966	3.44847	4.98675	6.14e-07	0.000206774	PDS	SCC	72	21	organ transplant recipient
ASV_23462	Bacteria; Actinobacteriota; Actinobacteria; Corynebacteriales; Corynebacteriaceae; Corynebacterium; uncultured_bacterium	3.94804	-20.4383	4.227	-4.83519	1.33e-06	0.00089588	SCC	SCC_PL	21	22	organ transplant recipient
ASV_40552	Bacteria; Actinobacteriota; Actinobacteria; Corynebacteriales; Dietziaceae; Dietzia; Unassigned	7.60067	21.3418	3.67945	5.80028	6.62e-09	4.46e-06	AK	SCC	42	21	organ transplant recipient
ASV_40552	Bacteria; Actinobacteriota; Actinobacteria; Corynebacteriales; Dietziaceae; Dietzia; Unassigned	7.60067	21.8492	3.62291	6.03083	1.63e-09	1.1e-06	AK	SCC_PL	42	22	organ transplant recipient
ASV_40552	Bacteria; Actinobacteriota; Actinobacteria; Corynebacteriales; Dietziaceae; Dietzia; Unassigned	7.60067	23.4312	4.06823	5.75955	8.43e-09	4.54e-06	NS	SCC	25	21	organ transplant recipient
ASV_40552	Bacteria; Actinobacteriota; Actinobacteria; Corynebacteriales; Dietziaceae; Dietzia; Unassigned	7.60067	23.9385	4.01716	5.95906	2.54e-09	1.14e-06	NS	SCC_PL	25	22	organ transplant recipient
ASV_40552	Bacteria; Actinobacteriota; Actinobacteria; Corynebacteriales; Dietziaceae; Dietzia; Unassigned	7.60067	22.0515	3.41741	6.45268	1.1e-10	5.92e-08	PDS	SCC	72	21	organ transplant recipient
ASV_40552	Bacteria; Actinobacteriota; Actinobacteria; Corynebacteriales; Dietziaceae; Dietzia; Unassigned	7.60067	22.5588	3.35646	6.72101	1.8e-11	8.1e-09	PDS	SCC_PL	72	22	organ transplant recipient
ASV_29085	Bacteria; Actinobacteriota; Actinobacteria; Corynebacteriales; Nocardiaceae; Gordonia; Unassigned	9.02808	-21.5124	2.8903	-7.44297	9.84e-14	1.04e-10	AK	PDS	87	50	immunocompetent
ASV_29085	Bacteria; Actinobacteriota; Actinobacteria; Corynebacteriales; Nocardiaceae; Gordonia; Unassigned	9.02808	-23.6251	3.2566	-7.25453	4.03e-13	9.87e-11	AK	SCC	87	35	immunocompetent
ASV_29085	Bacteria; Actinobacteriota; Actinobacteria; Corynebacteriales; Nocardiaceae; Gordonia; Unassigned	9.02808	-24.6432	3.28985	-7.49068	6.85e-14	1.82e-11	AK	SCC_PL	87	34	immunocompetent
ASV_1462	Bacteria; Actinobacteriota; Actinobacteria; Micrococcales; Brevibacteriaceae; Brevibacterium; uncultured_bacterium	4.83967	21.1395	3.21153	6.58239	4.63e-11	6.24e-08	AK	SCC	42	21	organ transplant recipient
ASV_1462	Bacteria; Actinobacteriota; Actinobacteria; Micrococcales; Brevibacteriaceae; Brevibacterium; uncultured_bacterium	4.83967	23.4972	3.5482	6.62227	3.54e-11	4.76e-08	NS	SCC	25	21	organ transplant recipient
ASV_1462	Bacteria; Actinobacteriota; Actinobacteria; Micrococcales; Brevibacteriaceae; Brevibacterium; uncultured_bacterium	4.83967	20.8462	2.98395	6.98613	2.83e-12	1.9e-09	PDS	SCC	72	21	organ transplant recipient
ASV_1462	Bacteria; Actinobacteriota; Actinobacteria; Micrococcales; Brevibacteriaceae; Brevibacterium; uncultured_bacterium	4.83967	-18.9371	3.6734	-5.15518	2.53e-07	0.000227536	SCC	SCC_PL	21	22	organ transplant recipient
ASV_3364	Bacteria; Actinobacteriota; Actinobacteria; Micrococcales; Dermabacteraceae; Brachybacterium; Unassigned	8.56306	23.5474	2.55389	9.22021	2.97e-20	2.36e-17	AK	SCC	87	35	immunocompetent
ASV_3364	Bacteria; Actinobacteriota; Actinobacteria; Micrococcales; Dermabacteraceae; Brachybacterium; Unassigned	8.56306	23.33	2.58072	9.04013	1.56e-19	1.25e-16	AK	SCC_PL	87	34	immunocompetent
ASV_3364	Bacteria; Actinobacteriota; Actinobacteria; Micrococcales; Dermabacteraceae; Brachybacterium; Unassigned	8.56306	24.4211	2.80731	8.6991	3.35e-18	9.68e-16	PDS	SCC	50	35	immunocompetent
ASV_3364	Bacteria; Actinobacteriota; Actinobacteria; Micrococcales; Dermabacteraceae; Brachybacterium; Unassigned	8.56306	24.2037	2.83173	8.54729	1.26e-17	3.34e-15	PDS	SCC_PL	50	34	immunocompetent
ASV_31843	Bacteria; Actinobacteriota; Actinobacteria; Micrococcales; Dermacoccaceae; Dermacoccus; Unassigned	5.6608	18.0794	4.0424	4.47243	7.73e-06	0.00260423	AK	SCC	42	21	organ transplant recipient
ASV_31843	Bacteria; Actinobacteriota; Actinobacteria; Micrococcales; Dermacoccaceae; Dermacoccus; Unassigned	5.6608	18.7047	3.98065	4.6989	2.62e-06	0.000880812	AK	SCC_PL	42	22	organ transplant recipient
ASV_31843	Bacteria; Actinobacteriota; Actinobacteria; Micrococcales; Dermacoccaceae; Dermacoccus; Unassigned	5.6608	24.527	4.46009	5.49922	3.81e-08	1.71e-05	NS	SCC	25	21	organ transplant recipient
ASV_31843	Bacteria; Actinobacteriota; Actinobacteria; Micrococcales; Dermacoccaceae; Dermacoccus; Unassigned	5.6608	25.1523	4.40419	5.71099	1.12e-08	3.78e-06	NS	SCC_PL	25	22	organ transplant recipient
ASV_31843	Bacteria; Actinobacteriota; Actinobacteria; Micrococcales; Dermacoccaceae; Dermacoccus; Unassigned	5.6608	17.2774	3.75215	4.60467	4.13e-06	0.00123659	PDS	SCC	72	21	organ transplant recipient
ASV_31843	Bacteria; Actinobacteriota; Actinobacteria; Micrococcales; Dermacoccaceae; Dermacoccus; Unassigned	5.6608	17.9027	3.68553	4.85757	1.19e-06	0.000355719	PDS	SCC_PL	72	22	organ transplant recipient
ASV_15712	Bacteria; Actinobacteriota; Actinobacteria; Micrococcales; Dermacoccaceae; Kytococcus; Unassigned	8.75582	24.3376	2.85237	8.53241	1.43e-17	9.13e-15	AK	SCC	87	35	immunocompetent
ASV_15712	Bacteria; Actinobacteriota; Actinobacteria; Micrococcales; Dermacoccaceae; Kytococcus; Unassigned	8.75582	24.1547	2.8823	8.38036	5.28e-17	2.91e-14	AK	SCC_PL	87	34	immunocompetent
ASV_15712	Bacteria; Actinobacteriota; Actinobacteria; Micrococcales; Dermacoccaceae; Kytococcus; Unassigned	8.75582	22.6384	3.13755	7.2153	5.38e-13	9.02e-11	PDS	SCC	50	35	immunocompetent
ASV_15712	Bacteria; Actinobacteriota; Actinobacteria; Micrococcales; Dermacoccaceae; Kytococcus; Unassigned	8.75582	22.4555	3.16479	7.09542	1.29e-12	2.28e-10	PDS	SCC_PL	50	34	immunocompetent
ASV_16310	Bacteria; Actinobacteriota; Actinobacteria; Micrococcales; Dermacoccaceae; Kytococcus; Unassigned	5.6122	-25	4.92651	-5.07458	3.88e-07	0.000461925	AK	NS	42	25	organ transplant recipient
ASV_15712	Bacteria; Actinobacteriota; Actinobacteria; Micrococcales; Dermacoccaceae; Kytococcus; Unassigned	5.70799	20.1229	4.09094	4.91891	8.7e-07	0.000468915	AK	SCC_PL	42	22	organ transplant recipient
ASV_16310	Bacteria; Actinobacteriota; Actinobacteria; Micrococcales; Dermacoccaceae; Kytococcus; Unassigned	5.6122	29.1843	4.52465	6.45007	1.12e-10	1e-07	NS	PDS	25	72	organ transplant recipient
ASV_16310	Bacteria; Actinobacteriota; Actinobacteria; Micrococcales; Dermacoccaceae; Kytococcus; Unassigned	5.6122	29.083	5.77837	5.03307	4.83e-07	0.000130036	NS	SCC	25	21	organ transplant recipient
ASV_15712	Bacteria; Actinobacteriota; Actinobacteria; Micrococcales; Dermacoccaceae; Kytococcus; Unassigned	5.70799	24.505	4.5341	5.4046	6.5e-08	1.94e-05	NS	SCC_PL	25	22	organ transplant recipient
ASV_16310	Bacteria; Actinobacteriota; Actinobacteria; Micrococcales; Dermacoccaceae; Kytococcus; Unassigned	5.6122	29.5171	5.7062	5.17282	2.31e-07	6.21e-05	NS	SCC_PL	25	22	organ transplant recipient
ASV_15712	Bacteria; Actinobacteriota; Actinobacteria; Micrococcales; Dermacoccaceae; Kytococcus; Unassigned	5.70799	20.1341	3.7882	5.31496	1.07e-07	3.59e-05	PDS	SCC_PL	72	22	organ transplant recipient
ASV_9317	Bacteria; Actinobacteriota; Actinobacteria; Micrococcales; Intrasporangiaceae; Janibacter; Unassigned	21.454	25.2621	2.61143	9.67365	3.9e-22	4.14e-19	AK	SCC	87	35	immunocompetent
ASV_9317	Bacteria; Actinobacteriota; Actinobacteria; Micrococcales; Intrasporangiaceae; Janibacter; Unassigned	21.454	25.0653	2.871	8.73051	2.54e-18	8.07e-16	PDS	SCC	50	35	immunocompetent
ASV_9317	Bacteria; Actinobacteriota; Actinobacteria; Micrococcales; Intrasporangiaceae; Janibacter; Unassigned	21.454	-18.7476	3.15097	-5.94977	2.69e-09	1.71e-06	SCC	SCC_PL	35	34	immunocompetent
ASV_9899	Bacteria; Actinobacteriota; Actinobacteria; Micrococcales; Intrasporangiaceae; Janibacter; Unassigned	3.1644	19.6068	3.34367	5.86385	4.52e-09	4.06e-06	AK	SCC	42	21	organ transplant recipient
ASV_9899	Bacteria; Actinobacteriota; Actinobacteria; Micrococcales; Intrasporangiaceae; Janibacter; Unassigned	3.1644	20.076	3.29238	6.09772	1.08e-09	9.66e-07	AK	SCC_PL	42	22	organ transplant recipient
ASV_9899	Bacteria; Actinobacteriota; Actinobacteria; Micrococcales; Intrasporangiaceae; Janibacter; Unassigned	3.1644	23.3528	3.68993	6.32879	2.47e-10	2.22e-07	NS	SCC	25	21	organ transplant recipient
ASV_9899	Bacteria; Actinobacteriota; Actinobacteria; Micrococcales; Intrasporangiaceae; Janibacter; Unassigned	3.1644	23.822	3.64351	6.53819	6.23e-11	4.19e-08	NS	SCC_PL	25	22	organ transplant recipient
ASV_9899	Bacteria; Actinobacteriota; Actinobacteria; Micrococcales; Intrasporangiaceae; Janibacter; Unassigned	3.1644	19.298	3.10503	6.21508	5.13e-10	2.3e-07	PDS	SCC	72	21	organ transplant recipient
ASV_9899	Bacteria; Actinobacteriota; Actinobacteria; Micrococcales; Intrasporangiaceae; Janibacter; Unassigned	3.1644	19.7672	3.04973	6.48164	9.07e-11	3.49e-08	PDS	SCC_PL	72	22	organ transplant recipient
ASV_14392	Bacteria; Actinobacteriota; Actinobacteria; Micrococcales; Micrococcaceae; Micrococcus; Unassigned	38.471	25.8164	3.08761	8.36128	6.2e-17	2.82e-14	AK	SCC	87	35	immunocompetent
ASV_14392	Bacteria; Actinobacteriota; Actinobacteria; Micrococcales; Micrococcaceae; Micrococcus; Unassigned	38.471	26.3168	3.39589	7.74961	9.22e-15	2.1e-12	PDS	SCC	50	35	immunocompetent
ASV_14392	Bacteria; Actinobacteriota; Actinobacteria; Micrococcales; Micrococcaceae; Micrococcus; Unassigned	38.471	-19.246	3.72049	-5.17298	2.3e-07	0.000122261	SCC	SCC_PL	35	34	immunocompetent
ASV_14025	Bacteria; Actinobacteriota; Actinobacteria; Propionibacteriales; Propionibacteriaceae; Cutibacterium; Cutibacterium_acnes	8.29807	23.5358	3.85673	6.10252	1.04e-09	1.85e-07	AK	SCC	87	35	immunocompetent
ASV_5503	Bacteria; Actinobacteriota; Actinobacteria; Propionibacteriales; Propionibacteriaceae; Cutibacterium; Cutibacterium_acnes	64.5367	26.2559	2.36422	11.1055	1.18e-28	3.75e-25	AK	SCC_PL	87	34	immunocompetent
ASV_14025	Bacteria; Actinobacteriota; Actinobacteria; Propionibacteriales; Propionibacteriaceae; Cutibacterium; Cutibacterium_acnes	8.29807	23.1268	3.89709	5.93438	2.95e-09	5.52e-07	AK	SCC_PL	87	34	immunocompetent
ASV_14025	Bacteria; Actinobacteriota; Actinobacteria; Propionibacteriales; Propionibacteriaceae; Cutibacterium; Cutibacterium_acnes	8.29807	20.6519	4.24534	4.8646	1.15e-06	0.000165989	PDS	SCC	50	35	immunocompetent
ASV_5503	Bacteria; Actinobacteriota; Actinobacteria; Propionibacteriales; Propionibacteriaceae; Cutibacterium; Cutibacterium_acnes	64.5367	26.5184	2.59354	10.2248	1.54e-24	6.11e-22	PDS	SCC_PL	50	34	immunocompetent
ASV_14025	Bacteria; Actinobacteriota; Actinobacteria; Propionibacteriales; Propionibacteriaceae; Cutibacterium; Cutibacterium_acnes	8.29807	20.2429	4.28204	4.7274	2.27e-06	0.000344803	PDS	SCC_PL	50	34	immunocompetent
ASV_5503	Bacteria; Actinobacteriota; Actinobacteria; Propionibacteriales; Propionibacteriaceae; Cutibacterium; Cutibacterium_acnes	64.5367	22.7217	2.80782	8.09228	5.86e-16	9.32e-13	SCC	SCC_PL	35	34	immunocompetent
ASV_9598	Bacteria; Bacteroidota; Bacteroidia; Flavobacteriales; Weeksellaceae; Empedobacter; Unassigned	4.49781	17.9049	2.57004	6.96679	3.24e-12	2.58e-09	AK	PDS	87	50	immunocompetent
ASV_9598	Bacteria; Bacteroidota; Bacteroidia; Flavobacteriales; Weeksellaceae; Empedobacter; Unassigned	4.49781	-24.0491	3.17513	-7.57421	3.61e-14	6.77e-12	PDS	SCC	50	35	immunocompetent
ASV_9598	Bacteria; Bacteroidota; Bacteroidia; Flavobacteriales; Weeksellaceae; Empedobacter; Unassigned	4.49781	-25.5809	3.20064	-7.99242	1.32e-15	3.01e-13	PDS	SCC_PL	50	34	immunocompetent
ASV_1573	Bacteria; Deinococcota; Deinococci; Deinococcales; Deinococcaceae; Deinococcus; Unassigned	18.5977	24.9488	2.94904	8.45999	2.67e-17	1.42e-14	AK	SCC	87	35	immunocompetent
ASV_1573	Bacteria; Deinococcota; Deinococci; Deinococcales; Deinococcaceae; Deinococcus; Unassigned	18.5977	24.96	2.97997	8.37592	5.48e-17	2.91e-14	AK	SCC_PL	87	34	immunocompetent
ASV_1573	Bacteria; Deinococcota; Deinococci; Deinococcales; Deinococcaceae; Deinococcus; Unassigned	18.5977	23.9002	3.2434	7.36887	1.72e-13	3.04e-11	PDS	SCC	50	35	immunocompetent
ASV_1573	Bacteria; Deinococcota; Deinococci; Deinococcales; Deinococcaceae; Deinococcus; Unassigned	18.5977	23.9114	3.27155	7.30888	2.69e-13	5.05e-11	PDS	SCC_PL	50	34	immunocompetent
ASV_22246	Bacteria; Firmicutes; Bacilli; Lactobacillales; Streptococcaceae; Streptococcus; Streptococcus_pneumoniae	2.48855	15.6008	3.52577	4.42479	9.65e-06	0.00614751	AK	PDS	87	50	immunocompetent
ASV_22246	Bacteria; Firmicutes; Bacilli; Lactobacillales; Streptococcaceae; Streptococcus; Streptococcus_pneumoniae	2.48855	-21.9684	3.96458	-5.54116	3e-08	5.04e-06	AK	SCC	87	35	immunocompetent
ASV_22246	Bacteria; Firmicutes; Bacilli; Lactobacillales; Streptococcaceae; Streptococcus; Streptococcus_pneumoniae	2.48855	-23.3406	4.00376	-5.82968	5.55e-09	9.82e-07	AK	SCC_PL	87	34	immunocompetent
ASV_22246	Bacteria; Firmicutes; Bacilli; Lactobacillales; Streptococcaceae; Streptococcus; Streptococcus_pneumoniae	2.48855	-37.5692	4.36756	-8.60187	7.84e-18	2.08e-15	PDS	SCC	50	35	immunocompetent
ASV_22246	Bacteria; Firmicutes; Bacilli; Lactobacillales; Streptococcaceae; Streptococcus; Streptococcus_pneumoniae	2.48855	-38.9414	4.40315	-8.84398	9.24e-19	2.67e-16	PDS	SCC_PL	50	34	immunocompetent
ASV_37903	Bacteria; Firmicutes; Bacilli; Lactobacillales; Streptococcaceae; Streptococcus; Unassigned	4.63333	-23.3007	3.01397	-7.7309	1.07e-14	3.78e-12	AK	SCC	87	35	immunocompetent
ASV_30404	Bacteria; Firmicutes; Bacilli; Lactobacillales; Streptococcaceae; Streptococcus; Unassigned	5.36296	-23.3053	3.56353	-6.53994	6.15e-11	1.22e-08	AK	SCC	87	35	immunocompetent
ASV_37903	Bacteria; Firmicutes; Bacilli; Lactobacillales; Streptococcaceae; Streptococcus; Unassigned	4.63333	-24.2094	3.04426	-7.95247	1.83e-15	7.43e-13	AK	SCC_PL	87	34	immunocompetent
ASV_30404	Bacteria; Firmicutes; Bacilli; Lactobacillales; Streptococcaceae; Streptococcus; Unassigned	5.36296	-24.5233	3.59963	-6.81273	9.58e-12	2.03e-09	AK	SCC_PL	87	34	immunocompetent
ASV_37903	Bacteria; Firmicutes; Bacilli; Lactobacillales; Streptococcaceae; Streptococcus; Unassigned	4.63333	-32.6676	3.32202	-9.83366	8.06e-23	2.85e-20	PDS	SCC	50	35	immunocompetent
ASV_30404	Bacteria; Firmicutes; Bacilli; Lactobacillales; Streptococcaceae; Streptococcus; Unassigned	5.36296	-30.3135	3.92659	-7.72006	1.16e-14	2.47e-12	PDS	SCC	50	35	immunocompetent
ASV_37903	Bacteria; Firmicutes; Bacilli; Lactobacillales; Streptococcaceae; Streptococcus; Unassigned	4.63333	-33.5763	3.34953	-10.0242	1.19e-23	4.22e-21	PDS	SCC_PL	50	34	immunocompetent
ASV_30404	Bacteria; Firmicutes; Bacilli; Lactobacillales; Streptococcaceae; Streptococcus; Unassigned	5.36296	-31.5315	3.95938	-7.96375	1.67e-15	3.54e-13	PDS	SCC_PL	50	34	immunocompetent
ASV_31662	Bacteria; Firmicutes; Bacilli; Staphylococcales; Staphylococcaceae; Staphylococcus; Staphylococcus_aureus	13.2501	17.5306	1.68904	10.379	3.09e-25	9.83e-22	AK	PDS	87	50	immunocompetent
ASV_24666	Bacteria; Firmicutes; Bacilli; Staphylococcales; Staphylococcaceae; Staphylococcus; Staphylococcus_aureus	33.6386	24.8725	2.95652	8.41276	4e-17	6.38e-14	AK	PDS	87	50	immunocompetent
ASV_9129	Bacteria; Firmicutes; Bacilli; Staphylococcales; Staphylococcaceae; Staphylococcus; Staphylococcus_aureus	524.236	-5.85505	0.931878	-6.28306	3.32e-10	6.22e-08	AK	SCC	87	35	immunocompetent
ASV_31662	Bacteria; Firmicutes; Bacilli; Staphylococcales; Staphylococcaceae; Staphylococcus; Staphylococcus_aureus	13.2501	-9.77917	1.87398	-5.21839	1.8e-07	2.87e-05	AK	SCC	87	35	immunocompetent
ASV_36544	Bacteria; Firmicutes; Bacilli; Staphylococcales; Staphylococcaceae; Staphylococcus; Staphylococcus_aureus	832.475	-5.28075	1.33239	-3.96335	7.39e-05	0.00980476	AK	SCC	87	35	immunocompetent
ASV_8777	Bacteria; Firmicutes; Bacilli; Staphylococcales; Staphylococcaceae; Staphylococcus; Staphylococcus_aureus	8.13821	-6.51528	1.66569	-3.91146	9.17e-05	0.0116839	AK	SCC	87	35	immunocompetent
ASV_6254	Bacteria; Firmicutes; Bacilli; Staphylococcales; Staphylococcaceae; Staphylococcus; Staphylococcus_aureus	9.84195	-5.88018	1.59766	-3.6805	0.000232777	0.0274504	AK	SCC	87	35	immunocompetent
ASV_31662	Bacteria; Firmicutes; Bacilli; Staphylococcales; Staphylococcaceae; Staphylococcus; Staphylococcus_aureus	13.2501	-7.55772	1.89425	-3.98982	6.61e-05	0.0105269	AK	SCC_PL	87	34	immunocompetent
ASV_31662	Bacteria; Firmicutes; Bacilli; Staphylococcales; Staphylococcaceae; Staphylococcus; Staphylococcus_aureus	13.2501	-27.3098	2.06938	-13.1971	9.12e-40	2.9e-36	PDS	SCC	50	35	immunocompetent
ASV_24666	Bacteria; Firmicutes; Bacilli; Staphylococcales; Staphylococcaceae; Staphylococcus; Staphylococcus_aureus	33.6386	-27.8081	3.66526	-7.58694	3.28e-14	6.52e-12	PDS	SCC	50	35	immunocompetent
ASV_8777	Bacteria; Firmicutes; Bacilli; Staphylococcales; Staphylococcaceae; Staphylococcus; Staphylococcus_aureus	8.13821	-11.0843	1.84205	-6.01736	1.77e-09	2.82e-07	PDS	SCC	50	35	immunocompetent
ASV_9129	Bacteria; Firmicutes; Bacilli; Staphylococcales; Staphylococcaceae; Staphylococcus; Staphylococcus_aureus	524.236	-5.96901	1.02619	-5.81669	6e-09	9.1e-07	PDS	SCC	50	35	immunocompetent
ASV_36544	Bacteria; Firmicutes; Bacilli; Staphylococcales; Staphylococcaceae; Staphylococcus; Staphylococcus_aureus	832.475	-6.51114	1.46724	-4.43769	9.09e-06	0.00125877	PDS	SCC	50	35	immunocompetent
ASV_31662	Bacteria; Firmicutes; Bacilli; Staphylococcales; Staphylococcaceae; Staphylococcus; Staphylococcus_aureus	13.2501	-25.0883	2.08775	-12.0169	2.89e-33	9.22e-30	PDS	SCC_PL	50	34	immunocompetent
ASV_24666	Bacteria; Firmicutes; Bacilli; Staphylococcales; Staphylococcaceae; Staphylococcus; Staphylococcus_aureus	33.6386	-20.7113	3.7053	-5.58965	2.28e-08	3.81e-06	PDS	SCC_PL	50	34	immunocompetent
ASV_8777	Bacteria; Firmicutes; Bacilli; Staphylococcales; Staphylococcaceae; Staphylococcus; Staphylococcus_aureus	8.13821	-9.87669	1.8581	-5.31548	1.06e-07	1.69e-05	PDS	SCC_PL	50	34	immunocompetent
ASV_26501	Bacteria; Firmicutes; Bacilli; Staphylococcales; Staphylococcaceae; Staphylococcus; Staphylococcus_epidermidis	257.849	-2.35468	0.631041	-3.73142	0.000190402	0.0275563	AK	SCC_PL	87	34	immunocompetent
ASV_26501	Bacteria; Firmicutes; Bacilli; Staphylococcales; Staphylococcaceae; Staphylococcus; Staphylococcus_epidermidis	845.906	2.10156	0.521912	4.02667	5.66e-05	0.0304814	AK	NS	42	25	organ transplant recipient
ASV_26501	Bacteria; Firmicutes; Bacilli; Staphylococcales; Staphylococcaceae; Staphylococcus; Staphylococcus_epidermidis	845.906	1.77817	0.401125	4.43296	9.29e-06	0.00626016	AK	PDS	42	72	organ transplant recipient
ASV_35948	Bacteria; Firmicutes; Bacilli; Staphylococcales; Staphylococcaceae; Staphylococcus; Staphylococcus_schleiferi	11.4637	20.6801	3.79952	5.44282	5.24e-08	0.000141283	AK	PDS	42	72	organ transplant recipient
ASV_21589	Bacteria; Firmicutes; Bacilli; Staphylococcales; Staphylococcaceae; Staphylococcus; Staphylococcus_schleiferi	10.075	16.8556	3.79952	4.43624	9.15e-06	0.00626016	AK	PDS	42	72	organ transplant recipient
ASV_21589	Bacteria; Firmicutes; Bacilli; Staphylococcales; Staphylococcaceae; Staphylococcus; Staphylococcus_schleiferi	10.075	-21.8609	5.2127	-4.19378	2.74e-05	0.00821192	AK	SCC	42	21	organ transplant recipient
ASV_35948	Bacteria; Firmicutes; Bacilli; Staphylococcales; Staphylococcaceae; Staphylococcus; Staphylococcus_schleiferi	11.4637	-21.3387	5.21332	-4.09311	4.26e-05	0.0114663	AK	SCC	42	21	organ transplant recipient
ASV_35948	Bacteria; Firmicutes; Bacilli; Staphylococcales; Staphylococcaceae; Staphylococcus; Staphylococcus_schleiferi	11.4637	-24.9682	5.13189	-4.8653	1.14e-06	0.000513144	AK	SCC_PL	42	22	organ transplant recipient
ASV_21589	Bacteria; Firmicutes; Bacilli; Staphylococcales; Staphylococcaceae; Staphylococcus; Staphylococcus_schleiferi	10.075	-24.7831	5.13192	-4.82922	1.37e-06	0.000527524	AK	SCC_PL	42	22	organ transplant recipient
ASV_35948	Bacteria; Firmicutes; Bacilli; Staphylococcales; Staphylococcaceae; Staphylococcus; Staphylococcus_schleiferi	11.4637	-31.0007	5.77757	-5.3657	8.06e-08	3.1e-05	NS	SCC	25	21	organ transplant recipient
ASV_21589	Bacteria; Firmicutes; Bacilli; Staphylococcales; Staphylococcaceae; Staphylococcus; Staphylococcus_schleiferi	10.075	-30.2877	5.777	-5.24281	1.58e-07	5.33e-05	NS	SCC	25	21	organ transplant recipient
ASV_35948	Bacteria; Firmicutes; Bacilli; Staphylococcales; Staphylococcaceae; Staphylococcus; Staphylococcus_schleiferi	11.4637	-34.6301	5.70419	-6.071	1.27e-09	6.85e-07	NS	SCC_PL	25	22	organ transplant recipient
ASV_21589	Bacteria; Firmicutes; Bacilli; Staphylococcales; Staphylococcaceae; Staphylococcus; Staphylococcus_schleiferi	10.075	-33.2099	5.70421	-5.822	5.81e-09	2.24e-06	NS	SCC_PL	25	22	organ transplant recipient
ASV_35948	Bacteria; Firmicutes; Bacilli; Staphylococcales; Staphylococcaceae; Staphylococcus; Staphylococcus_schleiferi	11.4637	-42.0188	4.83538	-8.68988	3.63e-18	4.89e-15	PDS	SCC	72	21	organ transplant recipient
ASV_21589	Bacteria; Firmicutes; Bacilli; Staphylococcales; Staphylococcaceae; Staphylococcus; Staphylococcus_schleiferi	10.075	-38.7165	4.8347	-8.00805	1.17e-15	1.05e-12	PDS	SCC	72	21	organ transplant recipient
ASV_35948	Bacteria; Firmicutes; Bacilli; Staphylococcales; Staphylococcaceae; Staphylococcus; Staphylococcus_schleiferi	11.4637	-45.6483	4.74746	-9.6153	6.89e-22	9.28e-19	PDS	SCC_PL	72	22	organ transplant recipient
ASV_21589	Bacteria; Firmicutes; Bacilli; Staphylococcales; Staphylococcaceae; Staphylococcus; Staphylococcus_schleiferi	10.075	-41.6387	4.74749	-8.77069	1.78e-18	1.59e-15	PDS	SCC_PL	72	22	organ transplant recipient
ASV_31648	Bacteria; Firmicutes; Bacilli; Staphylococcales; Staphylococcaceae; Staphylococcus; Unassigned	13.8421	-25.3533	3.27837	-7.73351	1.05e-14	3.78e-12	AK	SCC	87	35	immunocompetent
ASV_30665	Bacteria; Firmicutes; Bacilli; Staphylococcales; Staphylococcaceae; Staphylococcus; Unassigned	218.334	-3.92586	0.847314	-4.6333	3.6e-06	0.000545649	AK	SCC	87	35	immunocompetent
ASV_31648	Bacteria; Firmicutes; Bacilli; Staphylococcales; Staphylococcaceae; Staphylococcus; Unassigned	13.8421	-25.0529	3.3124	-7.56339	3.93e-14	1.14e-11	AK	SCC_PL	87	34	immunocompetent
ASV_31648	Bacteria; Firmicutes; Bacilli; Staphylococcales; Staphylococcaceae; Staphylococcus; Unassigned	13.8421	-39.4486	3.61309	-10.9183	9.43e-28	7.5e-25	PDS	SCC	50	35	immunocompetent
ASV_31648	Bacteria; Firmicutes; Bacilli; Staphylococcales; Staphylococcaceae; Staphylococcus; Unassigned	13.8421	-39.1482	3.64399	-10.7432	6.38e-27	4.06e-24	PDS	SCC_PL	50	34	immunocompetent
ASV_27402	Bacteria; Firmicutes; Bacilli; Staphylococcales; Staphylococcaceae; Staphylococcus; Unassigned	6.21213	-22.5803	4.14832	-5.44323	5.23e-08	0.000140955	AK	NS	42	25	organ transplant recipient
ASV_27402	Bacteria; Firmicutes; Bacilli; Staphylococcales; Staphylococcaceae; Staphylococcus; Unassigned	6.21213	-16.9225	3.20292	-5.28345	1.27e-07	0.000170765	AK	PDS	42	72	organ transplant recipient
ASV_30665	Bacteria; Firmicutes; Bacilli; Staphylococcales; Staphylococcaceae; Staphylococcus; Unassigned	948.647	2.24859	0.530362	4.23973	2.24e-05	0.0120577	AK	PDS	42	72	organ transplant recipient
ASV_27402	Bacteria; Firmicutes; Bacilli; Staphylococcales; Staphylococcaceae; Staphylococcus; Unassigned	6.21213	-23.3237	4.38783	-5.31554	1.06e-07	5.73e-05	AK	SCC	42	21	organ transplant recipient
ASV_27402	Bacteria; Firmicutes; Bacilli; Staphylococcales; Staphylococcaceae; Staphylococcus; Unassigned	6.21213	35.0263	4.80644	7.28735	3.16e-13	4.26e-10	NS	SCC_PL	25	22	organ transplant recipient
ASV_27402	Bacteria; Firmicutes; Bacilli; Staphylococcales; Staphylococcaceae; Staphylococcus; Unassigned	6.21213	29.3685	4.01894	7.30751	2.72e-13	1.47e-10	PDS	SCC_PL	72	22	organ transplant recipient
ASV_27402	Bacteria; Firmicutes; Bacilli; Staphylococcales; Staphylococcaceae; Staphylococcus; Unassigned	6.21213	35.7697	5.01462	7.13307	9.82e-13	2.64e-09	SCC	SCC_PL	21	22	organ transplant recipient
ASV_39283	Bacteria; Firmicutes; Bacilli; Staphylococcales; Staphylococcaceae; Staphylococcus; uncultured_bacterium	56.7379	-3.92287	0.940685	-4.17022	3.04e-05	0.00440413	AK	SCC	87	35	immunocompetent
ASV_11620	Bacteria; Firmicutes; Clostridia; Clostridia; Hungateiclostridiaceae; Fastidiosipila; uncultured_bacterium	2.1246	-21.5451	3.11237	-6.9224	4.44e-12	1.01e-09	AK	SCC	87	35	immunocompetent
ASV_11620	Bacteria; Firmicutes; Clostridia; Clostridia; Hungateiclostridiaceae; Fastidiosipila; uncultured_bacterium	2.1246	-23.2238	3.14082	-7.39418	1.42e-13	3.48e-11	AK	SCC_PL	87	34	immunocompetent
ASV_11620	Bacteria; Firmicutes; Clostridia; Clostridia; Hungateiclostridiaceae; Fastidiosipila; uncultured_bacterium	2.1246	-35.5572	3.4296	-10.3677	3.48e-25	1.84e-22	PDS	SCC	50	35	immunocompetent
ASV_11620	Bacteria; Firmicutes; Clostridia; Clostridia; Hungateiclostridiaceae; Fastidiosipila; uncultured_bacterium	2.1246	-37.2359	3.45544	-10.776	4.47e-27	3.56e-24	PDS	SCC_PL	50	34	immunocompetent
ASV_14481	Bacteria; Firmicutes; Clostridia; Lachnospirales; Lachnospiraceae; Blautia; uncultured_bacterium	19.7992	25.0918	2.02895	12.3669	3.95e-35	1.26e-31	AK	SCC	87	35	immunocompetent
ASV_14481	Bacteria; Firmicutes; Clostridia; Lachnospirales; Lachnospiraceae; Blautia; uncultured_bacterium	19.7992	24.8778	2.22844	11.1638	6.13e-29	6.51e-26	PDS	SCC	50	35	immunocompetent
ASV_14481	Bacteria; Firmicutes; Clostridia; Lachnospirales; Lachnospiraceae; Blautia; uncultured_bacterium	19.7992	-20.8956	2.4384	-8.56939	1.04e-17	3.31e-14	SCC	SCC_PL	35	34	immunocompetent
ASV_30078	Bacteria; Firmicutes; Clostridia; Oscillospirales; Ruminococcaceae; [Eubacterium]_siraeum_group; Unassigned	8.28511	23.9215	2.47192	9.67728	3.77e-22	4.14e-19	AK	SCC	87	35	immunocompetent
ASV_30078	Bacteria; Firmicutes; Clostridia; Oscillospirales; Ruminococcaceae; [Eubacterium]_siraeum_group; Unassigned	8.28511	24.0888	2.4979	9.64361	5.23e-22	5.55e-19	AK	SCC_PL	87	34	immunocompetent
ASV_30078	Bacteria; Firmicutes; Clostridia; Oscillospirales; Ruminococcaceae; [Eubacterium]_siraeum_group; Unassigned	8.28511	23.2154	2.71754	8.54277	1.31e-17	3.21e-15	PDS	SCC	50	35	immunocompetent
ASV_30078	Bacteria; Firmicutes; Clostridia; Oscillospirales; Ruminococcaceae; [Eubacterium]_siraeum_group; Unassigned	8.28511	23.3827	2.7412	8.5301	1.46e-17	3.58e-15	PDS	SCC_PL	50	34	immunocompetent
ASV_11000	Bacteria; Firmicutes; Clostridia; Oscillospirales; Ruminococcaceae; Subdoligranulum; uncultured_bacterium	20.0529	24.7325	2.39089	10.3445	4.43e-25	7.06e-22	AK	SCC_PL	87	34	immunocompetent
ASV_11000	Bacteria; Firmicutes; Clostridia; Oscillospirales; Ruminococcaceae; Subdoligranulum; uncultured_bacterium	20.0529	24.1441	2.62308	9.20451	3.43e-20	1.09e-17	PDS	SCC_PL	50	34	immunocompetent
ASV_11000	Bacteria; Firmicutes; Clostridia; Oscillospirales; Ruminococcaceae; Subdoligranulum; uncultured_bacterium	20.0529	17.2254	2.8575	6.02814	1.66e-09	1.32e-06	SCC	SCC_PL	35	34	immunocompetent
ASV_39628	Bacteria; Firmicutes; Clostridia; Peptostreptococcales-Tissierellales; Peptostreptococcales-Tissierellales; Anaerococcus; uncultured_bacterium	3.22841	-22.1825	2.97857	-7.44738	9.52e-14	2.76e-11	AK	SCC	87	35	immunocompetent
ASV_17722	Bacteria; Firmicutes; Clostridia; Peptostreptococcales-Tissierellales; Peptostreptococcales-Tissierellales; Anaerococcus; uncultured_bacterium	2.52994	-21.8949	2.96723	-7.37888	1.6e-13	4.24e-11	AK	SCC	87	35	immunocompetent
ASV_39628	Bacteria; Firmicutes; Clostridia; Peptostreptococcales-Tissierellales; Peptostreptococcales-Tissierellales; Anaerococcus; uncultured_bacterium	3.22841	-23.9032	3.00674	-7.9499	1.87e-15	7.43e-13	AK	SCC_PL	87	34	immunocompetent
ASV_17722	Bacteria; Firmicutes; Clostridia; Peptostreptococcales-Tissierellales; Peptostreptococcales-Tissierellales; Anaerococcus; uncultured_bacterium	2.52994	-23.1264	2.9956	-7.7201	1.16e-14	3.7e-12	AK	SCC_PL	87	34	immunocompetent
ASV_17722	Bacteria; Firmicutes; Clostridia; Peptostreptococcales-Tissierellales; Peptostreptococcales-Tissierellales; Anaerococcus; uncultured_bacterium	2.52994	-35.1478	3.27025	-10.7477	6.07e-27	3.87e-24	PDS	SCC	50	35	immunocompetent
ASV_39628	Bacteria; Firmicutes; Clostridia; Peptostreptococcales-Tissierellales; Peptostreptococcales-Tissierellales; Anaerococcus; uncultured_bacterium	3.22841	-33.4301	3.28272	-10.1836	2.35e-24	9.34e-22	PDS	SCC	50	35	immunocompetent
ASV_17722	Bacteria; Firmicutes; Clostridia; Peptostreptococcales-Tissierellales; Peptostreptococcales-Tissierellales; Anaerococcus; uncultured_bacterium	2.52994	-36.3793	3.29602	-11.0373	2.52e-28	2.68e-25	PDS	SCC_PL	50	34	immunocompetent
ASV_39628	Bacteria; Firmicutes; Clostridia; Peptostreptococcales-Tissierellales; Peptostreptococcales-Tissierellales; Anaerococcus; uncultured_bacterium	3.22841	-35.1508	3.3083	-10.625	2.28e-26	1.21e-23	PDS	SCC_PL	50	34	immunocompetent
ASV_26556	Bacteria; Proteobacteria; Alphaproteobacteria; Caulobacterales; Caulobacteraceae; Brevundimonas; Unassigned	48.0495	-4.18228	1.07171	-3.90245	9.52e-05	0.0427547	AK	NS	42	25	organ transplant recipient
ASV_26556	Bacteria; Proteobacteria; Alphaproteobacteria; Caulobacterales; Caulobacteraceae; Brevundimonas; Unassigned	48.0495	5.41888	1.2649	4.28403	1.84e-05	0.0038034	NS	SCC	25	21	organ transplant recipient
ASV_26556	Bacteria; Proteobacteria; Alphaproteobacteria; Caulobacterales; Caulobacteraceae; Brevundimonas; Unassigned	48.0495	5.18067	1.24487	4.16161	3.16e-05	0.00608086	NS	SCC_PL	25	22	organ transplant recipient
ASV_10197	Bacteria; Proteobacteria; Alphaproteobacteria; Rhodobacterales; Rhodobacteraceae; Paracoccus; Unassigned	1.98737	-23.3769	4.65594	-5.02086	5.14e-07	0.000461925	AK	NS	42	25	organ transplant recipient
ASV_26339	Bacteria; Proteobacteria; Alphaproteobacteria; Rhodobacterales; Rhodobacteraceae; Paracoccus; Unassigned	84.8675	4.02339	1.05214	3.82399	0.000131308	0.0321585	AK	SCC	42	21	organ transplant recipient
ASV_10197	Bacteria; Proteobacteria; Alphaproteobacteria; Rhodobacterales; Rhodobacteraceae; Paracoccus; Unassigned	1.98737	30.7893	4.27588	7.20071	5.99e-13	1.61e-09	NS	PDS	25	72	organ transplant recipient
ASV_10197	Bacteria; Proteobacteria; Alphaproteobacteria; Rhodobacterales; Rhodobacteraceae; Paracoccus; Unassigned	1.98737	26.2158	5.46151	4.8001	1.59e-06	0.000388401	NS	SCC	25	21	organ transplant recipient
ASV_1223	Bacteria; Proteobacteria; Alphaproteobacteria; Rhodobacterales; Rhodobacteraceae; Paracoccus; Unassigned	73.0718	8.37795	2.07999	4.02789	5.63e-05	0.0108299	NS	SCC	25	21	organ transplant recipient
ASV_10197	Bacteria; Proteobacteria; Alphaproteobacteria; Rhodobacterales; Rhodobacteraceae; Paracoccus; Unassigned	1.98737	26.2926	5.39326	4.87509	1.09e-06	0.000266356	NS	SCC_PL	25	22	organ transplant recipient
ASV_1223	Bacteria; Proteobacteria; Alphaproteobacteria; Rhodobacterales; Rhodobacteraceae; Paracoccus; Unassigned	73.0718	8.80859	2.05567	4.28502	1.83e-05	0.00378661	NS	SCC_PL	25	22	organ transplant recipient
ASV_31882	Bacteria; Proteobacteria; Gammaproteobacteria; Burkholderiales; Neisseriaceae; Neisseria; Unassigned	2.6712	-23.9098	4.92669	-4.85312	1.22e-06	0.000818513	AK	NS	42	25	organ transplant recipient
ASV_31882	Bacteria; Proteobacteria; Gammaproteobacteria; Burkholderiales; Neisseriaceae; Neisseria; Unassigned	2.6712	30.998	4.52485	6.85062	7.35e-12	9.9e-09	NS	PDS	25	72	organ transplant recipient
ASV_31882	Bacteria; Proteobacteria; Gammaproteobacteria; Burkholderiales; Neisseriaceae; Neisseria; Unassigned	2.6712	27.5253	5.77852	4.76338	1.9e-06	0.000427393	NS	SCC	25	21	organ transplant recipient
ASV_31882	Bacteria; Proteobacteria; Gammaproteobacteria; Burkholderiales; Neisseriaceae; Neisseria; Unassigned	2.6712	27.5776	5.70635	4.83278	1.35e-06	0.000302263	NS	SCC_PL	25	22	organ transplant recipient
ASV_39871	Bacteria; Proteobacteria; Gammaproteobacteria; Burkholderiales; Neisseriaceae; uncultured; uncultured_bacterium	9.66938	-26.0896	4.19372	-6.22111	4.94e-10	9.82e-08	AK	SCC_PL	87	34	immunocompetent
ASV_34771	Bacteria; Proteobacteria; Gammaproteobacteria; Burkholderiales; Neisseriaceae; uncultured; uncultured_bacterium	173.172	-7.62463	1.69936	-4.48677	7.23e-06	0.00121179	AK	SCC_PL	87	34	immunocompetent
ASV_39871	Bacteria; Proteobacteria; Gammaproteobacteria; Burkholderiales; Neisseriaceae; uncultured; uncultured_bacterium	9.66938	-34.4963	4.61193	-7.47981	7.44e-14	1.48e-11	PDS	SCC_PL	50	34	immunocompetent
ASV_34771	Bacteria; Proteobacteria; Gammaproteobacteria; Burkholderiales; Neisseriaceae; uncultured; uncultured_bacterium	173.172	-7.59126	1.86825	-4.0633	4.84e-05	0.00700238	PDS	SCC_PL	50	34	immunocompetent
ASV_39871	Bacteria; Proteobacteria; Gammaproteobacteria; Burkholderiales; Neisseriaceae; uncultured; uncultured_bacterium	9.66938	-32.1279	4.99805	-6.42808	1.29e-10	1.37e-07	SCC	SCC_PL	35	34	immunocompetent
ASV_19286	Bacteria; Proteobacteria; Gammaproteobacteria; Pseudomonadales; Pseudomonadaceae; Pseudomonas; Unassigned	2.5205	19.5098	4.09483	4.7645	1.89e-06	0.000728621	AK	SCC	42	21	organ transplant recipient
ASV_19286	Bacteria; Proteobacteria; Gammaproteobacteria; Pseudomonadales; Pseudomonadaceae; Pseudomonas; Unassigned	2.5205	22.7873	4.52364	5.03738	4.72e-07	0.000130036	NS	SCC	25	21	organ transplant recipient
ASV_19286	Bacteria; Proteobacteria; Gammaproteobacteria; Pseudomonadales; Pseudomonadaceae; Pseudomonas; Unassigned	2.5205	20.1199	3.79954	5.29536	1.19e-07	4.57e-05	PDS	SCC	72	21	organ transplant recipient
ASV_15444	Eukaryota; Ascomycota; Dothideomycetes; Pleosporales; Pleosporaceae; Unassigned; Unassigned	8.65875	21.6199	2.95165	7.32468	2.39e-13	3.23e-10	AK	SCC_PL	42	22	organ transplant recipient
ASV_15444	Eukaryota; Ascomycota; Dothideomycetes; Pleosporales; Pleosporaceae; Unassigned; Unassigned	8.65875	23.4132	3.27029	7.15936	8.11e-13	7.28e-10	NS	SCC_PL	25	22	organ transplant recipient
ASV_15444	Eukaryota; Ascomycota; Dothideomycetes; Pleosporales; Pleosporaceae; Unassigned; Unassigned	8.65875	22.1424	2.73604	8.09285	5.83e-16	3.93e-13	PDS	SCC_PL	72	22	organ transplant recipient
ASV_15444	Eukaryota; Ascomycota; Dothideomycetes; Pleosporales; Pleosporaceae; Unassigned; Unassigned	8.65875	22.0097	3.41314	6.4485	1.13e-10	1.52e-07	SCC	SCC_PL	21	22	organ transplant recipient
ASV_10152	Eukaryota; Basidiomycota; Malasseziomycetes; Malasseziales; Malasseziaceae; Malassezia; uncultured_fungus	673.055	-1.93089	0.502773	-3.84048	0.000122794	0.018618	AK	SCC_PL	87	34	immunocompetent
ASV_29599	Eukaryota; Basidiomycota; Malasseziomycetes; Malasseziales; Malasseziaceae; Malassezia; uncultured_fungus	539.425	2.78251	0.702926	3.95846	7.54e-05	0.013548	NS	SCC	25	21	organ transplant recipient
ASV_29599	Eukaryota; Basidiomycota; Malasseziomycetes; Malasseziales; Malasseziaceae; Malassezia; uncultured_fungus	539.425	2.67595	0.589324	4.54071	5.61e-06	0.00151037	PDS	SCC	72	21	organ transplant recipient

## Sheet: DESeq_Genus_within_sampletype
DESeq2 significance results at the Genus level, comparing length of immunosuppresion groups within each sample type
Taxonomy	baseMean	log2FoldChange	lfcSE	stat	pvalue	padj	Group_1	Group_2	N_Group_1	N_Group_2	Sample_type	Variable
Bacteria; Actinobacteriota; Actinobacteria; Corynebacteriales; Corynebacteriaceae; Turicella	4.25743	23.7121	4.74212	5.00032	5.72e-07	6.44e-05	16 and higher	2 to 6	3	11	NS	Length_of_immunosuppression
Bacteria; Actinobacteriota; Actinobacteria; Corynebacteriales; Corynebacteriaceae; Turicella	4.25743	23.6492	4.74212	4.98705	6.13e-07	6.79e-05	16 and higher	7 to 15	3	11	NS	Length_of_immunosuppression
Bacteria; Actinobacteriota; Actinobacteria; Micrococcales; Dermacoccaceae; Dermacoccus	86.5442	-21.6033	3.62124	-5.96572	2.44e-09	1.08e-06	16 and higher	2 to 6	3	11	NS	Length_of_immunosuppression
Bacteria; Actinobacteriota; Actinobacteria; Micrococcales; Dermacoccaceae; Dermacoccus	86.5442	-20.165	3.62152	-5.5681	2.58e-08	5.7e-06	16 and higher	7 to 15	3	11	NS	Length_of_immunosuppression
Bacteria; Actinobacteriota; Actinobacteria; Micrococcales; Dermacoccaceae; Kytococcus	171.829	-22.5235	3.89165	-5.78764	7.14e-09	1.58e-06	16 and higher	2 to 6	3	11	NS	Length_of_immunosuppression
Bacteria; Actinobacteriota; Actinobacteria; Micrococcales; Dermacoccaceae; Kytococcus	171.829	39.6678	2.50502	15.8353	1.78e-56	7.87e-54	2 to 6	7 to 15	11	11	NS	Length_of_immunosuppression
Bacteria; Actinobacteriota; Actinobacteria; Micrococcales; Dermacoccaceae; Unassigned	19.7668	-19.1732	4.67966	-4.09713	4.18e-05	0.00231641	16 and higher	7 to 15	3	11	NS	Length_of_immunosuppression
Bacteria; Actinobacteriota; Actinobacteria; Micrococcales; Dermacoccaceae; Unassigned	19.7668	-34.5298	3.02859	-11.4013	4.12e-30	9.13e-28	2 to 6	7 to 15	11	11	NS	Length_of_immunosuppression
Bacteria; Actinobacteriota; Actinobacteria; Micrococcales; Microbacteriaceae; Microbacterium	69.1904	-7.88562	2.04637	-3.85348	0.000116452	0.00573203	16 and higher	7 to 15	3	11	NS	Length_of_immunosuppression
Bacteria; Actinobacteriota; Actinobacteria; Propionibacteriales; Propionibacteriaceae; Cutibacterium	1434.95	4.8539	1.30163	3.72909	0.000192175	0.0331501	16 and higher	2 to 6	11	6	SCC	Length_of_immunosuppression
Bacteria; Actinobacteriota; Actinobacteria; Propionibacteriales; Propionibacteriaceae; Tessaracoccus	15.0368	-20.4235	4.6495	-4.39263	1.12e-05	0.000826859	16 and higher	2 to 6	3	11	NS	Length_of_immunosuppression
Bacteria; Actinobacteriota; Actinobacteria; Propionibacteriales; Propionibacteriaceae; Tessaracoccus	15.0368	25.7677	3.00879	8.56414	1.09e-17	1.21e-15	2 to 6	7 to 15	11	11	NS	Length_of_immunosuppression
Bacteria; Actinobacteriota; Actinobacteria; Pseudonocardiales; Pseudonocardiaceae; Pseudonocardia	2.77026	-20.5605	3.41745	-6.01632	1.78e-09	6.16e-07	16 and higher	2 to 6	11	6	SCC	Length_of_immunosuppression
Bacteria; Actinobacteriota; Actinobacteria; Pseudonocardiales; Pseudonocardiaceae; Pseudonocardia	2.77026	-17.5058	3.97856	-4.40004	1.08e-05	0.00373391	16 and higher	7 to 15	11	4	SCC	Length_of_immunosuppression
Bacteria; Bacteroidota; Bacteroidia; Bacteroidales; Bacteroidaceae; Bacteroides	29.3818	3.16289	0.884584	3.57557	0.00034947	0.0380922	16 and higher	2 to 6	45	13	PDS	Length_of_immunosuppression
Bacteria; Bacteroidota; Bacteroidia; Bacteroidales; Dysgonomonadaceae; Dysgonomonas	15.3206	-24.7155	4.34019	-5.69456	1.24e-08	2.09e-06	16 and higher	7 to 15	14	3	SCC_PL	Length_of_immunosuppression
Bacteria; Bacteroidota; Bacteroidia; Bacteroidales; Dysgonomonadaceae; Dysgonomonas	15.3206	-27.9266	5.02592	-5.55652	2.75e-08	4.25e-06	2 to 6	7 to 15	5	3	SCC_PL	Length_of_immunosuppression
Bacteria; Bacteroidota; Bacteroidia; Chitinophagales; Chitinophagaceae; Edaphobaculum	12.3352	23.1339	2.88617	8.01543	1.1e-15	2.39e-13	16 and higher	2 to 6	45	13	PDS	Length_of_immunosuppression
Bacteria; Bacteroidota; Bacteroidia; Chitinophagales; Chitinophagaceae; Edaphobaculum	12.3352	23.4405	2.80417	8.35916	6.32e-17	2.07e-14	16 and higher	7 to 15	45	14	PDS	Length_of_immunosuppression
Bacteria; Bacteroidota; Bacteroidia; Cytophagales; Hymenobacteraceae; Unassigned	3.31338	23.3817	4.74321	4.92951	8.24e-07	7.3e-05	16 and higher	2 to 6	3	11	NS	Length_of_immunosuppression
Bacteria; Bacteroidota; Bacteroidia; Cytophagales; Hymenobacteraceae; Unassigned	3.31338	23.3078	4.74321	4.91392	8.93e-07	7.91e-05	16 and higher	7 to 15	3	11	NS	Length_of_immunosuppression
Bacteria; Bacteroidota; Bacteroidia; Flavobacteriales; Weeksellaceae; Chryseobacterium	248.6	-7.80334	2.15468	-3.62158	0.000292808	0.0162142	16 and higher	2 to 6	3	11	NS	Length_of_immunosuppression
Bacteria; Cyanobacteria; Cyanobacteriia; Cyanobacteriales; Chroococcidiopsaceae; Chroococcidiopsis_SAG_2023	25.8055	-23.7953	3.23326	-7.35954	1.85e-13	4.27e-11	16 and higher	2 to 6	14	5	SCC_PL	Length_of_immunosuppression
Bacteria; Cyanobacteria; Cyanobacteriia; Cyanobacteriales; Chroococcidiopsaceae; Chroococcidiopsis_SAG_2023	25.8055	-22.3299	3.93186	-5.67922	1.35e-08	2.09e-06	16 and higher	7 to 15	14	3	SCC_PL	Length_of_immunosuppression
Bacteria; Cyanobacteria; Cyanobacteriia; Cyanobacteriales; Nostocaceae; Unassigned	43.3917	-25.2882	3.56756	-7.08837	1.36e-12	2.09e-10	16 and higher	2 to 6	14	5	SCC_PL	Length_of_immunosuppression
Bacteria; Cyanobacteria; Cyanobacteriia; Cyanobacteriales; Nostocaceae; Unassigned	43.3917	30.3188	5.08035	5.96785	2.4e-09	5.57e-07	2 to 6	7 to 15	5	3	SCC_PL	Length_of_immunosuppression
Bacteria; Firmicutes; Bacilli; Lactobacillales; Carnobacteriaceae; Dolosigranulum	3.68853	18.8329	2.79907	6.72826	1.72e-11	2.81e-09	16 and higher	2 to 6	45	13	PDS	Length_of_immunosuppression
Bacteria; Firmicutes; Bacilli; Lactobacillales; Carnobacteriaceae; Dolosigranulum	3.68853	-23.28	3.38867	-6.86996	6.42e-12	4.2e-09	2 to 6	7 to 15	13	14	PDS	Length_of_immunosuppression
Bacteria; Proteobacteria; Alphaproteobacteria; Acetobacterales; Acetobacteraceae; Unassigned	8.80379	17.2617	3.67762	4.69371	2.68e-06	0.000310549	16 and higher	2 to 6	14	5	SCC_PL	Length_of_immunosuppression
Bacteria; Proteobacteria; Alphaproteobacteria; Acetobacterales; Acetobacteraceae; Unassigned	8.80379	-24.2858	5.02644	-4.83161	1.35e-06	8.96e-05	2 to 6	7 to 15	5	3	SCC_PL	Length_of_immunosuppression
Bacteria; Proteobacteria; Alphaproteobacteria; Rhizobiales; Xanthobacteraceae; Xanthobacter	18.5385	23.7268	2.60883	9.09482	9.47e-20	6.2e-17	16 and higher	2 to 6	45	13	PDS	Length_of_immunosuppression
Bacteria; Proteobacteria; Alphaproteobacteria; Rhizobiales; Xanthobacteraceae; Xanthobacter	18.5385	23.9148	2.53452	9.43562	3.89e-21	2.54e-18	16 and higher	7 to 15	45	14	PDS	Length_of_immunosuppression
Bacteria; Proteobacteria; Alphaproteobacteria; Rhodobacterales; Rhodobacteraceae; Haematobacter	60.9467	-19.1877	4.43262	-4.32875	1.5e-05	0.000949028	16 and higher	2 to 6	3	11	NS	Length_of_immunosuppression
Bacteria; Proteobacteria; Alphaproteobacteria; Rhodobacterales; Rhodobacteraceae; Haematobacter	60.9467	-20.9421	4.43208	-4.7251	2.3e-06	0.000169816	16 and higher	7 to 15	3	11	NS	Length_of_immunosuppression
Bacteria; Proteobacteria; Gammaproteobacteria; Burkholderiales; Burkholderiaceae; Limnobacter	18.6415	-21.3443	4.67055	-4.56997	4.88e-06	0.000308708	16 and higher	7 to 15	3	11	NS	Length_of_immunosuppression
Bacteria; Proteobacteria; Gammaproteobacteria; Burkholderiales; Burkholderiaceae; Limnobacter	18.6415	-29.8276	3.02258	-9.86825	5.72e-23	8.44e-21	2 to 6	7 to 15	11	11	NS	Length_of_immunosuppression
Bacteria; Proteobacteria; Gammaproteobacteria; Burkholderiales; Comamonadaceae; Acidovorax	33.6076	-14.2594	4.07874	-3.49602	0.000472256	0.0232455	16 and higher	2 to 6	3	11	NS	Length_of_immunosuppression
Bacteria; Proteobacteria; Gammaproteobacteria; Burkholderiales; Comamonadaceae; Acidovorax	33.6076	-20.8625	4.05025	-5.15093	2.59e-07	3.83e-05	16 and higher	7 to 15	3	11	NS	Length_of_immunosuppression
Bacteria; Proteobacteria; Gammaproteobacteria; Enterobacterales; Yersiniaceae; Unassigned	5.94232	18.5433	2.99726	6.18677	6.14e-10	8.03e-08	16 and higher	2 to 6	45	13	PDS	Length_of_immunosuppression
Bacteria; Proteobacteria; Gammaproteobacteria; Enterobacterales; Yersiniaceae; Unassigned	5.94232	-24.0895	3.63104	-6.63432	3.26e-11	1.07e-08	2 to 6	7 to 15	13	14	PDS	Length_of_immunosuppression
Bacteria; Proteobacteria; Gammaproteobacteria; Orbales; Orbaceae; Unassigned	6.42288	-23.4834	4.34124	-5.40938	6.32e-08	5.86e-06	16 and higher	7 to 15	14	3	SCC_PL	Length_of_immunosuppression
Bacteria; Proteobacteria; Gammaproteobacteria; Orbales; Orbaceae; Unassigned	6.42288	-27.3415	5.02682	-5.43913	5.35e-08	4.96e-06	2 to 6	7 to 15	5	3	SCC_PL	Length_of_immunosuppression
Bacteria; Proteobacteria; Gammaproteobacteria; Pseudomonadales; Moraxellaceae; Enhydrobacter	76.1675	23.8846	2.59387	9.20811	3.32e-20	1.54e-17	16 and higher	2 to 6	14	5	SCC_PL	Length_of_immunosuppression
Bacteria; Proteobacteria; Gammaproteobacteria; Pseudomonadales; Moraxellaceae; Enhydrobacter	76.1675	-24.0045	3.5241	-6.81152	9.66e-12	4.47e-09	2 to 6	7 to 15	5	3	SCC_PL	Length_of_immunosuppression
Bacteria; Proteobacteria; Gammaproteobacteria; Pseudomonadales; Pseudomonadaceae; Pseudomonas	145.835	-2.53602	0.500773	-5.06421	4.1e-07	8.94e-05	16 and higher	7 to 15	45	14	PDS	Length_of_immunosuppression
Bacteria; Proteobacteria; Gammaproteobacteria; Pseudomonadales; Pseudomonadaceae; Pseudomonas	145.835	-3.37535	0.633052	-5.33188	9.72e-08	2.12e-05	2 to 6	7 to 15	13	14	PDS	Length_of_immunosuppression
Bacteria; Proteobacteria; Gammaproteobacteria; Xanthomonadales; Xanthomonadaceae; Xanthomonas	2.51836	18.0867	4.47055	4.04574	5.22e-05	0.00402494	16 and higher	7 to 15	14	3	SCC_PL	Length_of_immunosuppression
Eukaryota; Ascomycota; Dothideomycetes; Pleosporales; Pleosporaceae; Unassigned	8.00814	22.6268	2.70395	8.36803	5.86e-17	1.92e-14	16 and higher	2 to 6	45	13	PDS	Length_of_immunosuppression
Eukaryota; Ascomycota; Dothideomycetes; Pleosporales; Pleosporaceae; Unassigned	8.00814	-17.2225	3.32566	-5.17867	2.23e-07	3.65e-05	2 to 6	7 to 15	13	14	PDS	Length_of_immunosuppression
Eukaryota; Ascomycota; Dothideomycetes; Unassigned; Unassigned; Unassigned	7.35198	-23.7063	4.34101	-5.46101	4.73e-08	5.48e-06	16 and higher	7 to 15	14	3	SCC_PL	Length_of_immunosuppression
Eukaryota; Ascomycota; Dothideomycetes; Unassigned; Unassigned; Unassigned	7.35198	-26.6111	5.02663	-5.29403	1.2e-07	9.23e-06	2 to 6	7 to 15	5	3	SCC_PL	Length_of_immunosuppression
Eukaryota; Ascomycota; Eurotiomycetes; Eurotiales; Aspergillaceae; Penicillium	3.9154	-23.7662	4.22557	-5.62437	1.86e-08	1.03e-05	16 and higher	2 to 6	28	6	AK	Length_of_immunosuppression
Eukaryota; Ascomycota; Eurotiomycetes; Eurotiales; Aspergillaceae; Penicillium	3.9154	27.493	5.10218	5.38848	7.11e-08	3.94e-05	2 to 6	7 to 15	6	8	AK	Length_of_immunosuppression
Eukaryota; Ascomycota; Sordariomycetes; Diaporthales; Unassigned; Unassigned	14.4291	-24.6765	4.34024	-5.68552	1.3e-08	2.09e-06	16 and higher	7 to 15	14	3	SCC_PL	Length_of_immunosuppression
Eukaryota; Ascomycota; Sordariomycetes; Diaporthales; Unassigned; Unassigned	14.4291	-27.4283	5.02596	-5.45732	4.83e-08	4.96e-06	2 to 6	7 to 15	5	3	SCC_PL	Length_of_immunosuppression
Eukaryota; Basidiomycota; Tremellomycetes; Filobasidiales; Filobasidiaceae; Naganishia	26.0747	-16.8747	3.3768	-4.99724	5.82e-07	6.44e-05	16 and higher	2 to 6	3	11	NS	Length_of_immunosuppression
Eukaryota; Basidiomycota; Tremellomycetes; Filobasidiales; Filobasidiaceae; Naganishia	26.0747	-20.3289	3.37121	-6.03014	1.64e-09	7.26e-07	16 and higher	7 to 15	3	11	NS	Length_of_immunosuppression
Bacteria; Actinobacteriota; Actinobacteria; Corynebacteriales; Corynebacteriaceae; Corynebacterium	2454.74	-2.63852	0.440689	-5.98725	2.13416e-09	1.39574e-06	F	M	16	56	PDS	Gender
Eukaryota; Basidiomycota; Malasseziomycetes; Malasseziales; Malasseziaceae; Malassezia	2511.09	-2.69946	0.469829	-5.74561	9.15875e-09	2.99491e-06	F	M	16	56	PDS	Gender
Bacteria; Actinobacteriota; Actinobacteria; Micrococcales; Micrococcaceae; Micrococcus	319.911	-2.61799	0.666564	-3.92758	8.58037e-05	0.0187052	F	M	16	56	PDS	Gender
Bacteria; Actinobacteriota; Actinobacteria; Micrococcales; Dermabacteraceae; Dermabacter	14.0528	-4.15065	1.14955	-3.61069	0.000305384	0.0499303	F	M	16	56	PDS	Gender
Bacteria; Actinobacteriota; Actinobacteria; Corynebacteriales; Dietziaceae; Dietzia	19.3081	-22.2318	3.16882	-7.0158	2.2864e-12	1.26666e-09	F	M	8	34	AK	Gender
Eukaryota; Basidiomycota; Malasseziomycetes; Malasseziales; Malasseziaceae; Malassezia	2872.21	-4.92431	1.25458	-3.92505	8.67119e-05	0.0384134	F	M	3	22	NS	Gender

## Sheet: DESeq_ASV_within_sampletype
DESeq2 significance results at the ASV level, comparing length of immunosuppresion groups within each sample type
ASV_ID	Taxonomy	baseMean	log2FoldChange	lfcSE	stat	pvalue	padj	Group_1	Group_2	N_Group_1	N_Group_2	Sample_type	Variable
ASV_24851	Bacteria; Acidobacteriota; Blastocatellia; Blastocatellales; Blastocatellaceae; Blastocatella; uncultured_bacterium	3.90114	-22.0568	3.57042	-6.17766	6.51e-10	2.4e-08	16 and higher	2 to 6	14	5	SCC_PL	Length_of_immunosuppression
ASV_24851	Bacteria; Acidobacteriota; Blastocatellia; Blastocatellales; Blastocatellaceae; Blastocatella; uncultured_bacterium	3.90114	25.7519	5.08237	5.0669	4.04e-07	1.15e-05	2 to 6	7 to 15	5	3	SCC_PL	Length_of_immunosuppression
ASV_38694	Bacteria; Actinobacteriota; Actinobacteria; Actinomycetales; Actinomycetaceae; Actinomyces; Unassigned	2.84276	-21.552	3.57157	-6.03433	1.6e-09	4.6e-08	16 and higher	2 to 6	14	5	SCC_PL	Length_of_immunosuppression
ASV_38694	Bacteria; Actinobacteriota; Actinobacteria; Actinomycetales; Actinomycetaceae; Actinomyces; Unassigned	2.84276	25.04	5.08318	4.92605	8.39e-07	2e-05	2 to 6	7 to 15	5	3	SCC_PL	Length_of_immunosuppression
ASV_1751	Bacteria; Actinobacteriota; Actinobacteria; Actinomycetales; Actinomycetaceae; Actinomyces; uncultured_bacterium	28.0375	-8.21037	2.21258	-3.71077	0.000206632	0.00559828	2 to 6	7 to 15	11	11	NS	Length_of_immunosuppression
ASV_1751	Bacteria; Actinobacteriota; Actinobacteria; Actinomycetales; Actinomycetaceae; Actinomyces; uncultured_bacterium	7.49901	17.8492	3.4884	5.11671	3.11e-07	1.08e-05	16 and higher	2 to 6	11	6	SCC	Length_of_immunosuppression
ASV_1751	Bacteria; Actinobacteriota; Actinobacteria; Actinomycetales; Actinomycetaceae; Actinomyces; uncultured_bacterium	7.49901	-23.048	4.34963	-5.29885	1.17e-07	3.12e-06	2 to 6	7 to 15	6	4	SCC	Length_of_immunosuppression
ASV_28574	Bacteria; Actinobacteriota; Actinobacteria; Corynebacteriales; Corynebacteriaceae; Corynebacterium; Corynebacterium_imitans	18.2392	-20.3649	4.844	-4.20415	2.62e-05	0.0011671	16 and higher	7 to 15	3	11	NS	Length_of_immunosuppression
ASV_28574	Bacteria; Actinobacteriota; Actinobacteria; Corynebacteriales; Corynebacteriaceae; Corynebacterium; Corynebacterium_imitans	18.2392	-30.9661	3.1374	-9.86998	5.62e-23	4.67e-21	2 to 6	7 to 15	11	11	NS	Length_of_immunosuppression
ASV_27071	Bacteria; Actinobacteriota; Actinobacteria; Corynebacteriales; Corynebacteriaceae; Corynebacterium; Unassigned	1.70288	-22.4816	4.22793	-5.31741	1.05e-07	9.93e-06	16 and higher	2 to 6	28	6	AK	Length_of_immunosuppression
ASV_27071	Bacteria; Actinobacteriota; Actinobacteria; Corynebacteriales; Corynebacteriaceae; Corynebacterium; Unassigned	1.70288	29.2117	5.10413	5.72314	1.05e-08	1.97e-06	2 to 6	7 to 15	6	8	AK	Length_of_immunosuppression
ASV_24531	Bacteria; Actinobacteriota; Actinobacteria; Corynebacteriales; Corynebacteriaceae; Corynebacterium; Unassigned	27.7964	-20.7851	4.28515	-4.85051	1.23e-06	0.000102475	16 and higher	2 to 6	3	11	NS	Length_of_immunosuppression
ASV_14164	Bacteria; Actinobacteriota; Actinobacteria; Corynebacteriales; Corynebacteriaceae; Corynebacterium; Unassigned	21.313	-21.9755	4.84405	-4.53659	5.72e-06	0.000370016	16 and higher	2 to 6	3	11	NS	Length_of_immunosuppression
ASV_19377	Bacteria; Actinobacteriota; Actinobacteria; Corynebacteriales; Corynebacteriaceae; Corynebacterium; Unassigned	6.42991	24.1529	4.74068	5.09481	3.49e-07	5.08e-05	16 and higher	7 to 15	3	11	NS	Length_of_immunosuppression
ASV_14164	Bacteria; Actinobacteriota; Actinobacteria; Corynebacteriales; Corynebacteriaceae; Corynebacterium; Unassigned	21.313	29.2337	3.13746	9.31763	1.19e-20	7.29e-19	2 to 6	7 to 15	11	11	NS	Length_of_immunosuppression
ASV_19377	Bacteria; Actinobacteriota; Actinobacteria; Corynebacteriales; Corynebacteriaceae; Corynebacterium; Unassigned	6.42991	19.6966	3.15351	6.24594	4.21e-10	1.17e-08	2 to 6	7 to 15	11	11	NS	Length_of_immunosuppression
ASV_11457	Bacteria; Actinobacteriota; Actinobacteria; Corynebacteriales; Corynebacteriaceae; Corynebacterium; Unassigned	13.1908	8.00958	2.09926	3.81542	0.000135949	0.0219401	2 to 6	7 to 15	13	14	PDS	Length_of_immunosuppression
ASV_31863	Bacteria; Actinobacteriota; Actinobacteria; Corynebacteriales; Corynebacteriaceae; Corynebacterium; Unassigned	77.7477	-6.13585	1.67764	-3.65742	0.000254768	0.0381789	2 to 6	7 to 15	13	14	PDS	Length_of_immunosuppression
ASV_1119	Bacteria; Actinobacteriota; Actinobacteria; Corynebacteriales; Corynebacteriaceae; Corynebacterium; Unassigned	4.18539	-21.8814	3.4151	-6.40724	1.48e-10	7.38e-09	16 and higher	2 to 6	11	6	SCC	Length_of_immunosuppression
ASV_39491	Bacteria; Actinobacteriota; Actinobacteria; Corynebacteriales; Corynebacteriaceae; Corynebacterium; Unassigned	55.5971	23.1721	3.1228	7.42031	1.17e-13	8.14e-11	16 and higher	7 to 15	11	4	SCC	Length_of_immunosuppression
ASV_10702	Bacteria; Actinobacteriota; Actinobacteria; Corynebacteriales; Corynebacteriaceae; Corynebacterium; Unassigned	13.9977	21.7477	3.99395	5.44515	5.18e-08	2.25e-06	16 and higher	7 to 15	11	4	SCC	Length_of_immunosuppression
ASV_39491	Bacteria; Actinobacteriota; Actinobacteria; Corynebacteriales; Corynebacteriaceae; Corynebacterium; Unassigned	55.5971	23.4107	3.41881	6.8476	7.51e-12	5.82e-10	2 to 6	7 to 15	6	4	SCC	Length_of_immunosuppression
ASV_1119	Bacteria; Actinobacteriota; Actinobacteria; Corynebacteriales; Corynebacteriaceae; Corynebacterium; Unassigned	4.18539	25.2029	4.39076	5.73999	9.47e-09	3e-07	2 to 6	7 to 15	6	4	SCC	Length_of_immunosuppression
ASV_10702	Bacteria; Actinobacteriota; Actinobacteria; Corynebacteriales; Corynebacteriaceae; Corynebacterium; Unassigned	13.9977	20.1525	4.39364	4.58674	4.5e-06	0.000108207	2 to 6	7 to 15	6	4	SCC	Length_of_immunosuppression
ASV_5220	Bacteria; Actinobacteriota; Actinobacteria; Corynebacteriales; Corynebacteriaceae; Corynebacterium; Unassigned	8.02883	-23.0499	3.56882	-6.45867	1.06e-10	6.78e-09	16 and higher	2 to 6	14	5	SCC_PL	Length_of_immunosuppression
ASV_1119	Bacteria; Actinobacteriota; Actinobacteria; Corynebacteriales; Corynebacteriaceae; Corynebacterium; Unassigned	5.97897	-22.593	3.56934	-6.32975	2.46e-10	1.33e-08	16 and higher	2 to 6	14	5	SCC_PL	Length_of_immunosuppression
ASV_8218	Bacteria; Actinobacteriota; Actinobacteria; Corynebacteriales; Corynebacteriaceae; Corynebacterium; Unassigned	9.35268	16.9745	3.6798	4.61288	3.97e-06	9.95e-05	16 and higher	2 to 6	14	5	SCC_PL	Length_of_immunosuppression
ASV_1119	Bacteria; Actinobacteriota; Actinobacteria; Corynebacteriales; Corynebacteriaceae; Corynebacterium; Unassigned	5.97897	26.4271	5.08161	5.20053	1.99e-07	7.04e-06	2 to 6	7 to 15	5	3	SCC_PL	Length_of_immunosuppression
ASV_5220	Bacteria; Actinobacteriota; Actinobacteria; Corynebacteriales; Corynebacteriaceae; Corynebacterium; Unassigned	8.02883	25.2613	5.08124	4.97148	6.64e-07	1.75e-05	2 to 6	7 to 15	5	3	SCC_PL	Length_of_immunosuppression
ASV_8218	Bacteria; Actinobacteriota; Actinobacteria; Corynebacteriales; Corynebacteriaceae; Corynebacterium; Unassigned	9.35268	-24.1891	5.02632	-4.81248	1.49e-06	3.38e-05	2 to 6	7 to 15	5	3	SCC_PL	Length_of_immunosuppression
ASV_5	Bacteria; Actinobacteriota; Actinobacteria; Corynebacteriales; Corynebacteriaceae; Corynebacterium; uncultured_bacterium	3.80325	-23.6057	4.2256	-5.58636	2.32e-08	3.18e-06	16 and higher	2 to 6	28	6	AK	Length_of_immunosuppression
ASV_12753	Bacteria; Actinobacteriota; Actinobacteria; Corynebacteriales; Corynebacteriaceae; Corynebacterium; uncultured_bacterium	41.2795	24.1855	3.18847	7.58531	3.32e-14	5.01e-11	16 and higher	7 to 15	28	8	AK	Length_of_immunosuppression
ASV_34883	Bacteria; Actinobacteriota; Actinobacteria; Corynebacteriales; Corynebacteriaceae; Corynebacterium; uncultured_bacterium	10.9906	22.5089	3.81766	5.896	3.72e-09	7.02e-07	16 and higher	7 to 15	28	8	AK	Length_of_immunosuppression
ASV_36483	Bacteria; Actinobacteriota; Actinobacteria; Corynebacteriales; Corynebacteriaceae; Corynebacterium; uncultured_bacterium	66.6787	18.874	3.8271	4.93169	8.15e-07	0.000123018	16 and higher	7 to 15	28	8	AK	Length_of_immunosuppression
ASV_5	Bacteria; Actinobacteriota; Actinobacteria; Corynebacteriales; Corynebacteriaceae; Corynebacterium; uncultured_bacterium	3.80325	29.9767	5.1022	5.87525	4.22e-09	1.27e-06	2 to 6	7 to 15	6	8	AK	Length_of_immunosuppression
ASV_12753	Bacteria; Actinobacteriota; Actinobacteria; Corynebacteriales; Corynebacteriaceae; Corynebacterium; uncultured_bacterium	41.2795	23.4273	4.24693	5.51629	3.46e-08	4.75e-06	2 to 6	7 to 15	6	8	AK	Length_of_immunosuppression
ASV_36483	Bacteria; Actinobacteriota; Actinobacteria; Corynebacteriales; Corynebacteriaceae; Corynebacterium; uncultured_bacterium	66.6787	27.6018	5.10072	5.41136	6.25e-08	7.87e-06	2 to 6	7 to 15	6	8	AK	Length_of_immunosuppression
ASV_34883	Bacteria; Actinobacteriota; Actinobacteria; Corynebacteriales; Corynebacteriaceae; Corynebacterium; uncultured_bacterium	10.9906	19.6265	5.11978	3.83347	0.000126348	0.00794415	2 to 6	7 to 15	6	8	AK	Length_of_immunosuppression
ASV_24294	Bacteria; Actinobacteriota; Actinobacteria; Corynebacteriales; Corynebacteriaceae; Corynebacterium; uncultured_bacterium	4.76043	23.4969	4.74106	4.95604	7.19e-07	9.31e-05	16 and higher	2 to 6	3	11	NS	Length_of_immunosuppression
ASV_24294	Bacteria; Actinobacteriota; Actinobacteria; Corynebacteriales; Corynebacteriaceae; Corynebacterium; uncultured_bacterium	4.76043	23.9098	4.74106	5.04313	4.58e-07	5.93e-05	16 and higher	7 to 15	3	11	NS	Length_of_immunosuppression
ASV_29007	Bacteria; Actinobacteriota; Actinobacteria; Corynebacteriales; Corynebacteriaceae; Corynebacterium; uncultured_bacterium	5.26394	23.4895	4.74212	4.95338	7.29e-07	7.08e-05	16 and higher	7 to 15	3	11	NS	Length_of_immunosuppression
ASV_29007	Bacteria; Actinobacteriota; Actinobacteria; Corynebacteriales; Corynebacteriaceae; Corynebacterium; uncultured_bacterium	5.26394	20.7039	3.14521	6.58267	4.62e-11	1.35e-09	2 to 6	7 to 15	11	11	NS	Length_of_immunosuppression
ASV_34883	Bacteria; Actinobacteriota; Actinobacteria; Corynebacteriales; Corynebacteriaceae; Corynebacterium; uncultured_bacterium	22.2847	23.5177	2.23772	10.5097	7.8e-26	8.18e-23	16 and higher	2 to 6	45	13	PDS	Length_of_immunosuppression
ASV_24506	Bacteria; Actinobacteriota; Actinobacteria; Corynebacteriales; Corynebacteriaceae; Corynebacterium; uncultured_bacterium	9.81868	-22.7611	3.08243	-7.38415	1.53e-13	8.05e-11	16 and higher	2 to 6	45	13	PDS	Length_of_immunosuppression
ASV_6962	Bacteria; Actinobacteriota; Actinobacteria; Corynebacteriales; Corynebacteriaceae; Corynebacterium; uncultured_bacterium	9.54513	22.6533	3.89627	5.81411	6.1e-09	1.16e-06	16 and higher	2 to 6	45	13	PDS	Length_of_immunosuppression
ASV_29929	Bacteria; Actinobacteriota; Actinobacteria; Corynebacteriales; Corynebacteriaceae; Corynebacterium; uncultured_bacterium	3.80465	20.2522	3.89883	5.19442	2.05e-07	2.87e-05	16 and higher	2 to 6	45	13	PDS	Length_of_immunosuppression
ASV_24506	Bacteria; Actinobacteriota; Actinobacteria; Corynebacteriales; Corynebacteriaceae; Corynebacterium; uncultured_bacterium	9.81868	-24.0708	2.99527	-8.03626	9.26e-16	1.94e-12	16 and higher	7 to 15	45	14	PDS	Length_of_immunosuppression
ASV_6962	Bacteria; Actinobacteriota; Actinobacteria; Corynebacteriales; Corynebacteriaceae; Corynebacterium; uncultured_bacterium	9.54513	23.1936	3.78611	6.12597	9.01e-10	3.15e-07	16 and higher	7 to 15	45	14	PDS	Length_of_immunosuppression
ASV_34883	Bacteria; Actinobacteriota; Actinobacteria; Corynebacteriales; Corynebacteriaceae; Corynebacterium; uncultured_bacterium	22.2847	-23.8279	2.70834	-8.79797	1.39e-18	1.46e-15	2 to 6	7 to 15	13	14	PDS	Length_of_immunosuppression
ASV_29929	Bacteria; Actinobacteriota; Actinobacteria; Corynebacteriales; Corynebacteriaceae; Corynebacterium; uncultured_bacterium	3.80465	-22.741	4.75004	-4.78753	1.69e-06	0.000295198	2 to 6	7 to 15	13	14	PDS	Length_of_immunosuppression
ASV_8417	Bacteria; Actinobacteriota; Actinobacteria; Corynebacteriales; Corynebacteriaceae; Corynebacterium; uncultured_bacterium	8.97861	-23.0397	3.41303	-6.75051	1.47e-11	1.28e-09	16 and higher	2 to 6	11	6	SCC	Length_of_immunosuppression
ASV_36608	Bacteria; Actinobacteriota; Actinobacteria; Corynebacteriales; Corynebacteriaceae; Corynebacterium; uncultured_bacterium	5.40296	-22.2752	3.41423	-6.52425	6.83e-11	4.33e-09	16 and higher	2 to 6	11	6	SCC	Length_of_immunosuppression
ASV_8417	Bacteria; Actinobacteriota; Actinobacteria; Corynebacteriales; Corynebacteriaceae; Corynebacterium; uncultured_bacterium	8.97861	27.9743	4.38915	6.3735	1.85e-10	9.91e-09	2 to 6	7 to 15	6	4	SCC	Length_of_immunosuppression
ASV_36608	Bacteria; Actinobacteriota; Actinobacteria; Corynebacteriales; Corynebacteriaceae; Corynebacterium; uncultured_bacterium	5.40296	24.8131	4.39008	5.65208	1.59e-08	4.6e-07	2 to 6	7 to 15	6	4	SCC	Length_of_immunosuppression
ASV_33660	Bacteria; Actinobacteriota; Actinobacteria; Corynebacteriales; Corynebacteriaceae; Corynebacterium; uncultured_bacterium	4.89671	-22.3193	3.56979	-6.25226	4.05e-10	1.89e-08	16 and higher	2 to 6	14	5	SCC_PL	Length_of_immunosuppression
ASV_24506	Bacteria; Actinobacteriota; Actinobacteria; Corynebacteriales; Corynebacteriaceae; Corynebacterium; uncultured_bacterium	14.2395	-24.5925	4.34021	-5.66621	1.46e-08	1.91e-06	16 and higher	7 to 15	14	3	SCC_PL	Length_of_immunosuppression
ASV_29007	Bacteria; Actinobacteriota; Actinobacteria; Corynebacteriales; Corynebacteriaceae; Corynebacterium; uncultured_bacterium	9.6234	-24.0477	4.34059	-5.54019	3.02e-08	2.19e-06	16 and higher	7 to 15	14	3	SCC_PL	Length_of_immunosuppression
ASV_29929	Bacteria; Actinobacteriota; Actinobacteria; Corynebacteriales; Corynebacteriaceae; Corynebacterium; uncultured_bacterium	16.7803	21.3672	4.46416	4.78638	1.7e-06	6.71e-05	16 and higher	7 to 15	14	3	SCC_PL	Length_of_immunosuppression
ASV_24506	Bacteria; Actinobacteriota; Actinobacteria; Corynebacteriales; Corynebacteriaceae; Corynebacterium; uncultured_bacterium	14.2395	-27.2076	5.02594	-5.41343	6.18e-08	2.83e-06	2 to 6	7 to 15	5	3	SCC_PL	Length_of_immunosuppression
ASV_29007	Bacteria; Actinobacteriota; Actinobacteria; Corynebacteriales; Corynebacteriaceae; Corynebacterium; uncultured_bacterium	9.6234	-26.6943	5.02626	-5.31096	1.09e-07	4.31e-06	2 to 6	7 to 15	5	3	SCC_PL	Length_of_immunosuppression
ASV_33660	Bacteria; Actinobacteriota; Actinobacteria; Corynebacteriales; Corynebacteriaceae; Corynebacterium; uncultured_bacterium	4.89671	25.849	5.08192	5.08645	3.65e-07	1.07e-05	2 to 6	7 to 15	5	3	SCC_PL	Length_of_immunosuppression
ASV_29929	Bacteria; Actinobacteriota; Actinobacteria; Corynebacteriales; Corynebacteriaceae; Corynebacterium; uncultured_bacterium	16.7803	20.2518	5.08377	3.98361	6.79e-05	0.00134053	2 to 6	7 to 15	5	3	SCC_PL	Length_of_immunosuppression
ASV_14546	Bacteria; Actinobacteriota; Actinobacteria; Corynebacteriales; Corynebacteriaceae; Turicella; uncultured_bacterium	3.38421	23.098	4.74219	4.87074	1.11e-06	0.000102347	16 and higher	2 to 6	3	11	NS	Length_of_immunosuppression
ASV_14546	Bacteria; Actinobacteriota; Actinobacteria; Corynebacteriales; Corynebacteriaceae; Turicella; uncultured_bacterium	3.38421	23.5848	4.74219	4.97339	6.58e-07	7.08e-05	16 and higher	7 to 15	3	11	NS	Length_of_immunosuppression
ASV_13944	Bacteria; Actinobacteriota; Actinobacteria; Corynebacteriales; Dietziaceae; Dietzia; Unassigned	34.5779	24.0774	3.81718	6.30764	2.83e-10	1.07e-07	16 and higher	7 to 15	28	8	AK	Length_of_immunosuppression
ASV_13944	Bacteria; Actinobacteriota; Actinobacteria; Corynebacteriales; Dietziaceae; Dietzia; Unassigned	34.5779	21.0055	5.10757	4.11263	3.91e-05	0.0025665	2 to 6	7 to 15	6	8	AK	Length_of_immunosuppression
ASV_13944	Bacteria; Actinobacteriota; Actinobacteria; Corynebacteriales; Dietziaceae; Dietzia; Unassigned	149.099	-23.1388	4.50276	-5.1388	2.76e-07	5.37e-05	16 and higher	2 to 6	3	11	NS	Length_of_immunosuppression
ASV_40552	Bacteria; Actinobacteriota; Actinobacteria; Corynebacteriales; Dietziaceae; Dietzia; Unassigned	60.7557	-21.8234	4.84375	-4.50547	6.62e-06	0.000385766	16 and higher	2 to 6	3	11	NS	Length_of_immunosuppression
ASV_7106	Bacteria; Actinobacteriota; Actinobacteria; Corynebacteriales; Dietziaceae; Dietzia; Unassigned	8.16632	-19.9278	4.84481	-4.11323	3.9e-05	0.00135028	16 and higher	2 to 6	3	11	NS	Length_of_immunosuppression
ASV_13944	Bacteria; Actinobacteriota; Actinobacteria; Corynebacteriales; Dietziaceae; Dietzia; Unassigned	149.099	-17.7245	4.50516	-3.93427	8.34e-05	0.00262752	16 and higher	7 to 15	3	11	NS	Length_of_immunosuppression
ASV_40552	Bacteria; Actinobacteriota; Actinobacteria; Corynebacteriales; Dietziaceae; Dietzia; Unassigned	60.7557	-17.7924	4.84582	-3.6717	0.000240938	0.00701733	16 and higher	7 to 15	3	11	NS	Length_of_immunosuppression
ASV_7106	Bacteria; Actinobacteriota; Actinobacteria; Corynebacteriales; Dietziaceae; Dietzia; Unassigned	8.16632	26.4924	3.13864	8.44074	3.15e-17	1.19e-15	2 to 6	7 to 15	11	11	NS	Length_of_immunosuppression
ASV_23330	Bacteria; Actinobacteriota; Actinobacteria; Corynebacteriales; Mycobacteriaceae; Mycobacterium; Unassigned	1.80799	17.2102	3.8358	4.48672	7.23e-06	0.000992194	16 and higher	7 to 15	28	8	AK	Length_of_immunosuppression
ASV_23330	Bacteria; Actinobacteriota; Actinobacteria; Corynebacteriales; Mycobacteriaceae; Mycobacterium; Unassigned	1.80799	22.316	5.10436	4.37196	1.23e-05	0.000844614	2 to 6	7 to 15	6	8	AK	Length_of_immunosuppression
ASV_33783	Bacteria; Actinobacteriota; Actinobacteria; Corynebacteriales; Nocardiaceae; Rhodococcus; Unassigned	13.3416	-25.585	3.86058	-6.62724	3.42e-11	1.2e-08	16 and higher	2 to 6	45	13	PDS	Length_of_immunosuppression
ASV_33783	Bacteria; Actinobacteriota; Actinobacteria; Corynebacteriales; Nocardiaceae; Rhodococcus; Unassigned	13.3416	30.3924	4.73908	6.41315	1.43e-10	5.98e-08	2 to 6	7 to 15	13	14	PDS	Length_of_immunosuppression
ASV_33783	Bacteria; Actinobacteriota; Actinobacteria; Corynebacteriales; Nocardiaceae; Rhodococcus; Unassigned	21.2579	-24.2804	3.41198	-7.11623	1.11e-12	1.29e-10	16 and higher	2 to 6	11	6	SCC	Length_of_immunosuppression
ASV_33783	Bacteria; Actinobacteriota; Actinobacteria; Corynebacteriales; Nocardiaceae; Rhodococcus; Unassigned	21.2579	25.5122	4.38834	5.81363	6.11e-09	2.03e-07	2 to 6	7 to 15	6	4	SCC	Length_of_immunosuppression
ASV_777	Bacteria; Actinobacteriota; Actinobacteria; Corynebacteriales; Nocardiaceae; Williamsia; Unassigned	1.34327	-22.4912	4.22905	-5.31826	1.05e-07	9.93e-06	16 and higher	2 to 6	28	6	AK	Length_of_immunosuppression
ASV_777	Bacteria; Actinobacteriota; Actinobacteria; Corynebacteriales; Nocardiaceae; Williamsia; Unassigned	1.34327	25.6618	5.10506	5.02674	4.99e-07	4.71e-05	2 to 6	7 to 15	6	8	AK	Length_of_immunosuppression
ASV_37540	Bacteria; Actinobacteriota; Actinobacteria; Frankiales; Frankiaceae; Jatrophihabitans; Unassigned	2.79704	-21.2967	3.57164	-5.96271	2.48e-09	6.53e-08	16 and higher	2 to 6	14	5	SCC_PL	Length_of_immunosuppression
ASV_37540	Bacteria; Actinobacteriota; Actinobacteria; Frankiales; Frankiaceae; Jatrophihabitans; Unassigned	2.79704	26.1937	5.08322	5.15297	2.56e-07	8.23e-06	2 to 6	7 to 15	5	3	SCC_PL	Length_of_immunosuppression
ASV_1462	Bacteria; Actinobacteriota; Actinobacteria; Micrococcales; Brevibacteriaceae; Brevibacterium; uncultured_bacterium	28.2503	22.6746	4.18484	5.41828	6.02e-08	1.4e-05	16 and higher	7 to 15	3	11	NS	Length_of_immunosuppression
ASV_1462	Bacteria; Actinobacteriota; Actinobacteria; Micrococcales; Brevibacteriaceae; Brevibacterium; uncultured_bacterium	28.2503	24.5117	2.77475	8.83383	1.01e-18	4.36e-17	2 to 6	7 to 15	11	11	NS	Length_of_immunosuppression
ASV_9963	Bacteria; Actinobacteriota; Actinobacteria; Micrococcales; Dermabacteraceae; Brachybacterium; Unassigned	57.9671	-21.903	4.84375	-4.52191	6.13e-06	0.000375763	16 and higher	2 to 6	3	11	NS	Length_of_immunosuppression
ASV_26552	Bacteria; Actinobacteriota; Actinobacteria; Micrococcales; Dermabacteraceae; Brachybacterium; Unassigned	45.789	-21.5697	4.84379	-4.45305	8.47e-06	0.000428813	16 and higher	2 to 6	3	11	NS	Length_of_immunosuppression
ASV_10133	Bacteria; Actinobacteriota; Actinobacteria; Micrococcales; Dermabacteraceae; Brachybacterium; Unassigned	31.9337	-21.2753	4.84389	-4.39219	1.12e-05	0.000490983	16 and higher	2 to 6	3	11	NS	Length_of_immunosuppression
ASV_26552	Bacteria; Actinobacteriota; Actinobacteria; Micrococcales; Dermabacteraceae; Brachybacterium; Unassigned	45.789	41.0675	3.13707	13.091	3.71e-39	2.16e-36	2 to 6	7 to 15	11	11	NS	Length_of_immunosuppression
ASV_10133	Bacteria; Actinobacteriota; Actinobacteria; Micrococcales; Dermabacteraceae; Brachybacterium; Unassigned	31.9337	29.0594	3.13722	9.26278	1.99e-20	1.16e-18	2 to 6	7 to 15	11	11	NS	Length_of_immunosuppression
ASV_31843	Bacteria; Actinobacteriota; Actinobacteria; Micrococcales; Dermacoccaceae; Dermacoccus; Unassigned	58.5879	-21.6982	4.40198	-4.92918	8.26e-07	9.62e-05	16 and higher	2 to 6	3	11	NS	Length_of_immunosuppression
ASV_38220	Bacteria; Actinobacteriota; Actinobacteria; Micrococcales; Dermacoccaceae; Dermacoccus; Unassigned	13.4375	-20.8538	4.84416	-4.30495	1.67e-05	0.000939732	16 and higher	7 to 15	3	11	NS	Length_of_immunosuppression
ASV_31843	Bacteria; Actinobacteriota; Actinobacteria; Micrococcales; Dermacoccaceae; Dermacoccus; Unassigned	58.5879	-17.1502	4.40538	-3.89301	9.9e-05	0.00303534	16 and higher	7 to 15	3	11	NS	Length_of_immunosuppression
ASV_38220	Bacteria; Actinobacteriota; Actinobacteria; Micrococcales; Dermacoccaceae; Dermacoccus; Unassigned	13.4375	-27.7697	3.13764	-8.85051	8.71e-19	3.9e-17	2 to 6	7 to 15	11	11	NS	Length_of_immunosuppression
ASV_16310	Bacteria; Actinobacteriota; Actinobacteria; Micrococcales; Dermacoccaceae; Kytococcus; Unassigned	59.4467	-22.1262	4.84374	-4.568	4.92e-06	0.000358533	16 and higher	2 to 6	3	11	NS	Length_of_immunosuppression
ASV_15712	Bacteria; Actinobacteriota; Actinobacteria; Micrococcales; Dermacoccaceae; Kytococcus; Unassigned	49.3198	-21.697	4.84378	-4.47935	7.49e-06	0.000396472	16 and higher	2 to 6	3	11	NS	Length_of_immunosuppression
ASV_37515	Bacteria; Actinobacteriota; Actinobacteria; Micrococcales; Dermacoccaceae; Kytococcus; Unassigned	40.1013	-21.3523	4.84382	-4.40816	1.04e-05	0.000485821	16 and higher	2 to 6	3	11	NS	Length_of_immunosuppression
ASV_37515	Bacteria; Actinobacteriota; Actinobacteria; Micrococcales; Dermacoccaceae; Kytococcus; Unassigned	40.1013	40.5877	3.13712	12.9379	2.75e-38	1.07e-35	2 to 6	7 to 15	11	11	NS	Length_of_immunosuppression
ASV_15712	Bacteria; Actinobacteriota; Actinobacteria; Micrococcales; Dermacoccaceae; Kytococcus; Unassigned	49.3198	39.5786	3.13705	12.6165	1.71e-36	4.99e-34	2 to 6	7 to 15	11	11	NS	Length_of_immunosuppression
ASV_16310	Bacteria; Actinobacteriota; Actinobacteria; Micrococcales; Dermacoccaceae; Kytococcus; Unassigned	59.4467	33.7291	3.137	10.752	5.8e-27	6.14e-25	2 to 6	7 to 15	11	11	NS	Length_of_immunosuppression
ASV_21510	Bacteria; Actinobacteriota; Actinobacteria; Micrococcales; Dermacoccaceae; Unassigned; Unassigned	20.0509	-21.1047	4.84397	-4.35692	1.32e-05	0.000808804	16 and higher	7 to 15	3	11	NS	Length_of_immunosuppression
ASV_21510	Bacteria; Actinobacteriota; Actinobacteria; Micrococcales; Dermacoccaceae; Unassigned; Unassigned	20.0509	-26.0879	3.13734	-8.3153	9.15e-17	2.96e-15	2 to 6	7 to 15	11	11	NS	Length_of_immunosuppression
ASV_35768	Bacteria; Actinobacteriota; Actinobacteria; Micrococcales; Microbacteriaceae; Microbacterium; Unassigned	49.349	-21.5063	4.84373	-4.44002	8.99e-06	0.00069287	16 and higher	7 to 15	3	11	NS	Length_of_immunosuppression
ASV_35768	Bacteria; Actinobacteriota; Actinobacteria; Micrococcales; Microbacteriaceae; Microbacterium; Unassigned	49.349	-43.39	3.13698	-13.8318	1.64e-43	1.91e-40	2 to 6	7 to 15	11	11	NS	Length_of_immunosuppression
ASV_35768	Bacteria; Actinobacteriota; Actinobacteria; Micrococcales; Microbacteriaceae; Microbacterium; Unassigned	5.78969	-23.3459	4.34135	-5.37757	7.55e-08	3.88e-06	16 and higher	7 to 15	14	3	SCC_PL	Length_of_immunosuppression
ASV_35768	Bacteria; Actinobacteriota; Actinobacteria; Micrococcales; Microbacteriaceae; Microbacterium; Unassigned	5.78969	-29.3099	5.02692	-5.83058	5.52e-09	6.54e-07	2 to 6	7 to 15	5	3	SCC_PL	Length_of_immunosuppression
ASV_23071	Bacteria; Actinobacteriota; Actinobacteria; Micrococcales; Micrococcaceae; Kocuria; Unassigned	36.5572	-19.654	4.47785	-4.38916	1.14e-05	0.000490983	16 and higher	2 to 6	3	11	NS	Length_of_immunosuppression
ASV_23071	Bacteria; Actinobacteriota; Actinobacteria; Micrococcales; Micrococcaceae; Kocuria; Unassigned	36.5572	-20.3726	4.47744	-4.55006	5.36e-06	0.000446288	16 and higher	7 to 15	3	11	NS	Length_of_immunosuppression
ASV_11549	Bacteria; Actinobacteriota; Actinobacteria; Micrococcales; Micrococcaceae; Micrococcus; Unassigned	37.9735	24.4435	4.28792	5.70055	1.19e-08	2e-06	16 and higher	2 to 6	28	6	AK	Length_of_immunosuppression
ASV_22463	Bacteria; Actinobacteriota; Actinobacteria; Micrococcales; Micrococcaceae; Micrococcus; Unassigned	1.79332	-22.4883	4.22771	-5.31926	1.04e-07	9.93e-06	16 and higher	2 to 6	28	6	AK	Length_of_immunosuppression
ASV_16365	Bacteria; Actinobacteriota; Actinobacteria; Micrococcales; Micrococcaceae; Micrococcus; Unassigned	15.1985	21.7695	4.28818	5.07663	3.84e-07	3.22e-05	16 and higher	2 to 6	28	6	AK	Length_of_immunosuppression
ASV_11549	Bacteria; Actinobacteriota; Actinobacteria; Micrococcales; Micrococcaceae; Micrococcus; Unassigned	37.9735	23.753	3.81715	6.22271	4.89e-10	1.47e-07	16 and higher	7 to 15	28	8	AK	Length_of_immunosuppression
ASV_25903	Bacteria; Actinobacteriota; Actinobacteria; Micrococcales; Micrococcaceae; Micrococcus; Unassigned	3.6296	-23.1813	3.76964	-6.14948	7.77e-10	1.96e-07	16 and higher	7 to 15	28	8	AK	Length_of_immunosuppression
ASV_16365	Bacteria; Actinobacteriota; Actinobacteria; Micrococcales; Micrococcaceae; Micrococcus; Unassigned	15.1985	22.9673	3.81745	6.01641	1.78e-09	3.84e-07	16 and higher	7 to 15	28	8	AK	Length_of_immunosuppression
ASV_22463	Bacteria; Actinobacteriota; Actinobacteria; Micrococcales; Micrococcaceae; Micrococcus; Unassigned	1.79332	29.2625	5.10396	5.7333	9.85e-09	1.97e-06	2 to 6	7 to 15	6	8	AK	Length_of_immunosuppression
ASV_25903	Bacteria; Actinobacteriota; Actinobacteria; Micrococcales; Micrococcaceae; Micrococcus; Unassigned	3.6296	-26.9676	5.11885	-5.26829	1.38e-07	1.6e-05	2 to 6	7 to 15	6	8	AK	Length_of_immunosuppression
ASV_11549	Bacteria; Actinobacteriota; Actinobacteria; Micrococcales; Micrococcaceae; Micrococcus; Unassigned	35.7896	-21.7101	4.84385	-4.48198	7.4e-06	0.000396472	16 and higher	2 to 6	3	11	NS	Length_of_immunosuppression
ASV_18612	Bacteria; Actinobacteriota; Actinobacteria; Micrococcales; Micrococcaceae; Micrococcus; Unassigned	26.61	-20.8593	4.84395	-4.30626	1.66e-05	0.000690823	16 and higher	2 to 6	3	11	NS	Length_of_immunosuppression
ASV_1448	Bacteria; Actinobacteriota; Actinobacteria; Micrococcales; Micrococcaceae; Micrococcus; Unassigned	18.5458	-20.6407	4.844	-4.26108	2.03e-05	0.00102801	16 and higher	7 to 15	3	11	NS	Length_of_immunosuppression
ASV_18612	Bacteria; Actinobacteriota; Actinobacteria; Micrococcales; Micrococcaceae; Micrococcus; Unassigned	26.61	37.5499	3.13732	11.9688	5.18e-33	1.01e-30	2 to 6	7 to 15	11	11	NS	Length_of_immunosuppression
ASV_11549	Bacteria; Actinobacteriota; Actinobacteria; Micrococcales; Micrococcaceae; Micrococcus; Unassigned	35.7896	28.665	3.13717	9.13723	6.41e-20	3.55e-18	2 to 6	7 to 15	11	11	NS	Length_of_immunosuppression
ASV_1448	Bacteria; Actinobacteriota; Actinobacteria; Micrococcales; Micrococcaceae; Micrococcus; Unassigned	18.5458	-27.6752	3.13739	-8.82108	1.13e-18	4.72e-17	2 to 6	7 to 15	11	11	NS	Length_of_immunosuppression
ASV_13639	Bacteria; Actinobacteriota; Actinobacteria; Micromonosporales; Micromonosporaceae; Actinoplanes; Unassigned	7.36171	-22.6986	3.41343	-6.64982	2.93e-11	2.05e-09	16 and higher	2 to 6	11	6	SCC	Length_of_immunosuppression
ASV_13639	Bacteria; Actinobacteriota; Actinobacteria; Micromonosporales; Micromonosporaceae; Actinoplanes; Unassigned	7.36171	25.6233	4.38946	5.83747	5.3e-09	1.85e-07	2 to 6	7 to 15	6	4	SCC	Length_of_immunosuppression
ASV_14025	Bacteria; Actinobacteriota; Actinobacteria; Propionibacteriales; Propionibacteriaceae; Cutibacterium; Cutibacterium_acnes	9.78696	22.5952	3.89625	5.7992	6.66e-09	1.16e-06	16 and higher	2 to 6	45	13	PDS	Length_of_immunosuppression
ASV_14025	Bacteria; Actinobacteriota; Actinobacteria; Propionibacteriales; Propionibacteriaceae; Cutibacterium; Cutibacterium_acnes	9.78696	23.0909	3.7861	6.09886	1.07e-09	3.2e-07	16 and higher	7 to 15	45	14	PDS	Length_of_immunosuppression
ASV_40504	Bacteria; Actinobacteriota; Actinobacteria; Propionibacteriales; Propionibacteriaceae; Cutibacterium; Cutibacterium_acnes	854.311	4.62199	1.45667	3.17298	0.00150881	0.0478018	16 and higher	2 to 6	11	6	SCC	Length_of_immunosuppression
ASV_25213	Bacteria; Actinobacteriota; Actinobacteria; Propionibacteriales; Propionibacteriaceae; Cutibacterium; Cutibacterium_acnes	13.3006	-24.4553	4.34027	-5.63452	1.76e-08	1.91e-06	16 and higher	7 to 15	14	3	SCC_PL	Length_of_immunosuppression
ASV_25213	Bacteria; Actinobacteriota; Actinobacteria; Propionibacteriales; Propionibacteriaceae; Cutibacterium; Cutibacterium_acnes	13.3006	-27.7985	5.02599	-5.53096	3.18e-08	2.3e-06	2 to 6	7 to 15	5	3	SCC_PL	Length_of_immunosuppression
ASV_26157	Bacteria; Actinobacteriota; Actinobacteria; Propionibacteriales; Propionibacteriaceae; Cutibacterium; Unassigned	512.797	29.304	3.05595	9.58917	8.88e-22	9.12e-19	16 and higher	2 to 6	14	5	SCC_PL	Length_of_immunosuppression
ASV_26157	Bacteria; Actinobacteriota; Actinobacteria; Propionibacteriales; Propionibacteriaceae; Cutibacterium; Unassigned	512.797	-31.6158	4.18882	-7.54768	4.43e-14	4.55e-11	2 to 6	7 to 15	5	3	SCC_PL	Length_of_immunosuppression
ASV_28021	Bacteria; Actinobacteriota; Actinobacteria; Propionibacteriales; Propionibacteriaceae; Cutibacterium; uncultured_bacterium	18.1397	21.719	3.47151	6.25637	3.94e-10	1.26e-07	16 and higher	2 to 6	28	6	AK	Length_of_immunosuppression
ASV_28021	Bacteria; Actinobacteriota; Actinobacteria; Propionibacteriales; Propionibacteriaceae; Cutibacterium; uncultured_bacterium	18.1397	-22.8023	4.13057	-5.52039	3.38e-08	4.75e-06	2 to 6	7 to 15	6	8	AK	Length_of_immunosuppression
ASV_5850	Bacteria; Actinobacteriota; Actinobacteria; Propionibacteriales; Propionibacteriaceae; Pseudopropionibacterium; uncultured_bacterium	2.77251	-21.4616	3.57168	-6.00883	1.87e-09	5.19e-08	16 and higher	2 to 6	14	5	SCC_PL	Length_of_immunosuppression
ASV_5850	Bacteria; Actinobacteriota; Actinobacteria; Propionibacteriales; Propionibacteriaceae; Pseudopropionibacterium; uncultured_bacterium	2.77251	26.6656	5.08325	5.24578	1.56e-07	5.92e-06	2 to 6	7 to 15	5	3	SCC_PL	Length_of_immunosuppression
ASV_15447	Bacteria; Actinobacteriota; Actinobacteria; Propionibacteriales; Propionibacteriaceae; Tessaracoccus; Unassigned	13.8851	-20.1891	4.8443	-4.1676	3.08e-05	0.00119538	16 and higher	2 to 6	3	11	NS	Length_of_immunosuppression
ASV_15447	Bacteria; Actinobacteriota; Actinobacteria; Propionibacteriales; Propionibacteriaceae; Tessaracoccus; Unassigned	13.8851	32.1233	3.13785	10.2374	1.35e-24	1.21e-22	2 to 6	7 to 15	11	11	NS	Length_of_immunosuppression
ASV_5429	Bacteria; Bacteroidota; Bacteroidia; Bacteroidales; Dysgonomonadaceae; Dysgonomonas; Unassigned	12.7543	-24.411	4.3403	-5.62426	1.86e-08	1.91e-06	16 and higher	7 to 15	14	3	SCC_PL	Length_of_immunosuppression
ASV_5429	Bacteria; Bacteroidota; Bacteroidia; Bacteroidales; Dysgonomonadaceae; Dysgonomonas; Unassigned	12.7543	-27.5358	5.02602	-5.47864	4.29e-08	2.45e-06	2 to 6	7 to 15	5	3	SCC_PL	Length_of_immunosuppression
ASV_30155	Bacteria; Bacteroidota; Bacteroidia; Bacteroidales; Porphyromonadaceae; Porphyromonas; uncultured_bacterium	9.13891	-19.2225	4.84475	-3.9677	7.26e-05	0.00206207	16 and higher	2 to 6	3	11	NS	Length_of_immunosuppression
ASV_5860	Bacteria; Bacteroidota; Bacteroidia; Bacteroidales; Porphyromonadaceae; Porphyromonas; uncultured_bacterium	24.4466	-19.358	4.49994	-4.30183	1.69e-05	0.000939732	16 and higher	7 to 15	3	11	NS	Length_of_immunosuppression
ASV_30155	Bacteria; Bacteroidota; Bacteroidia; Bacteroidales; Porphyromonadaceae; Porphyromonas; uncultured_bacterium	9.13891	-15.324	4.85718	-3.15491	0.00160548	0.0456192	16 and higher	7 to 15	3	11	NS	Length_of_immunosuppression
ASV_5860	Bacteria; Bacteroidota; Bacteroidia; Bacteroidales; Porphyromonadaceae; Porphyromonas; uncultured_bacterium	24.4466	-32.8891	2.9094	-11.3044	1.25e-29	1.82e-27	2 to 6	7 to 15	11	11	NS	Length_of_immunosuppression
ASV_23623	Bacteria; Bacteroidota; Bacteroidia; Bacteroidales; Prevotellaceae; Prevotella; uncultured_bacterium	2.70132	-21.8728	3.91337	-5.58926	2.28e-08	1.06e-06	16 and higher	7 to 15	11	4	SCC	Length_of_immunosuppression
ASV_23623	Bacteria; Bacteroidota; Bacteroidia; Bacteroidales; Prevotellaceae; Prevotella; uncultured_bacterium	2.70132	-27.189	4.35215	-6.24725	4.18e-10	2.08e-08	2 to 6	7 to 15	6	4	SCC	Length_of_immunosuppression
ASV_24253	Bacteria; Bacteroidota; Bacteroidia; Chitinophagales; Chitinophagaceae; Edaphobaculum; Unassigned	12.9755	23.0984	3.80126	6.0765	1.23e-09	2.58e-07	16 and higher	2 to 6	45	13	PDS	Length_of_immunosuppression
ASV_24253	Bacteria; Bacteroidota; Bacteroidia; Chitinophagales; Chitinophagaceae; Edaphobaculum; Unassigned	12.9755	23.4668	3.69376	6.35309	2.11e-10	1.13e-07	16 and higher	7 to 15	45	14	PDS	Length_of_immunosuppression
ASV_5310	Bacteria; Bacteroidota; Bacteroidia; Cytophagales; Hymenobacteraceae; Hymenobacter; uncultured_bacterium	3.99928	-21.834	3.57034	-6.11538	9.63e-10	3.3e-08	16 and higher	2 to 6	14	5	SCC_PL	Length_of_immunosuppression
ASV_5310	Bacteria; Bacteroidota; Bacteroidia; Cytophagales; Hymenobacteraceae; Hymenobacter; uncultured_bacterium	3.99928	26.2821	5.08231	5.1713	2.32e-07	7.96e-06	2 to 6	7 to 15	5	3	SCC_PL	Length_of_immunosuppression
ASV_14370	Bacteria; Bacteroidota; Bacteroidia; Cytophagales; Spirosomaceae; Spirosoma; Unassigned	4.9071	-22.3417	3.56978	-6.25856	3.89e-10	1.89e-08	16 and higher	2 to 6	14	5	SCC_PL	Length_of_immunosuppression
ASV_14370	Bacteria; Bacteroidota; Bacteroidia; Cytophagales; Spirosomaceae; Spirosoma; Unassigned	4.9071	26.0286	5.08192	5.1218	3.03e-07	9.42e-06	2 to 6	7 to 15	5	3	SCC_PL	Length_of_immunosuppression
ASV_17633	Bacteria; Bacteroidota; Bacteroidia; Flavobacteriales; Flavobacteriaceae; Capnocytophaga; Capnocytophaga_sputigena	2.55169	-21.4326	3.57206	-6.00008	1.97e-09	5.33e-08	16 and higher	2 to 6	14	5	SCC_PL	Length_of_immunosuppression
ASV_17633	Bacteria; Bacteroidota; Bacteroidia; Flavobacteriales; Flavobacteriaceae; Capnocytophaga; Capnocytophaga_sputigena	2.55169	25.8549	5.08352	5.08603	3.66e-07	1.07e-05	2 to 6	7 to 15	5	3	SCC_PL	Length_of_immunosuppression
ASV_9104	Bacteria; Bacteroidota; Bacteroidia; Flavobacteriales; Flavobacteriaceae; Flavobacterium; Unassigned	20.3547	-21.4272	4.84396	-4.42349	9.71e-06	0.00069287	16 and higher	7 to 15	3	11	NS	Length_of_immunosuppression
ASV_9104	Bacteria; Bacteroidota; Bacteroidia; Flavobacteriales; Flavobacteriaceae; Flavobacterium; Unassigned	20.3547	-26.9229	3.13733	-8.58146	9.37e-18	3.64e-16	2 to 6	7 to 15	11	11	NS	Length_of_immunosuppression
ASV_17157	Bacteria; Cyanobacteria; Cyanobacteriia; Cyanobacteriales; Chroococcidiopsaceae; Chroococcidiopsis_SAG_2023; Unassigned	2.96879	-21.6082	3.57139	-6.05036	1.45e-09	4.37e-08	16 and higher	2 to 6	14	5	SCC_PL	Length_of_immunosuppression
ASV_17157	Bacteria; Cyanobacteria; Cyanobacteriia; Cyanobacteriales; Chroococcidiopsaceae; Chroococcidiopsis_SAG_2023; Unassigned	2.96879	25.1422	5.08305	4.94629	7.56e-07	1.85e-05	2 to 6	7 to 15	5	3	SCC_PL	Length_of_immunosuppression
ASV_40190	Bacteria; Cyanobacteria; Cyanobacteriia; Cyanobacteriales; Chroococcidiopsaceae; Chroococcidiopsis_SAG_2023; uncultured_bacterium	9.20687	-23.1005	3.56863	-6.47321	9.59e-11	6.57e-09	16 and higher	2 to 6	14	5	SCC_PL	Length_of_immunosuppression
ASV_32003	Bacteria; Cyanobacteria; Cyanobacteriia; Cyanobacteriales; Chroococcidiopsaceae; Chroococcidiopsis_SAG_2023; uncultured_bacterium	3.75978	-22.0549	3.57053	-6.17692	6.54e-10	2.4e-08	16 and higher	2 to 6	14	5	SCC_PL	Length_of_immunosuppression
ASV_14439	Bacteria; Cyanobacteria; Cyanobacteriia; Cyanobacteriales; Chroococcidiopsaceae; Chroococcidiopsis_SAG_2023; uncultured_bacterium	4.84157	-22.8977	4.34173	-5.27386	1.34e-07	5.72e-06	16 and higher	7 to 15	14	3	SCC_PL	Length_of_immunosuppression
ASV_14439	Bacteria; Cyanobacteria; Cyanobacteriia; Cyanobacteriales; Chroococcidiopsaceae; Chroococcidiopsis_SAG_2023; uncultured_bacterium	4.84157	-30.5111	5.02724	-6.06914	1.29e-09	2.2e-07	2 to 6	7 to 15	5	3	SCC_PL	Length_of_immunosuppression
ASV_40190	Bacteria; Cyanobacteria; Cyanobacteriia; Cyanobacteriales; Chroococcidiopsaceae; Chroococcidiopsis_SAG_2023; uncultured_bacterium	9.20687	26.6102	5.08111	5.23709	1.63e-07	5.98e-06	2 to 6	7 to 15	5	3	SCC_PL	Length_of_immunosuppression
ASV_32003	Bacteria; Cyanobacteria; Cyanobacteriia; Cyanobacteriales; Chroococcidiopsaceae; Chroococcidiopsis_SAG_2023; uncultured_bacterium	3.75978	25.2059	5.08245	4.9594	7.07e-07	1.79e-05	2 to 6	7 to 15	5	3	SCC_PL	Length_of_immunosuppression
ASV_32719	Bacteria; Cyanobacteria; Cyanobacteriia; Cyanobacteriales; Nostocaceae; Unassigned; Unassigned	36.7296	-25.077	3.56764	-7.02901	2.08e-12	2.93e-10	16 and higher	2 to 6	14	5	SCC_PL	Length_of_immunosuppression
ASV_25368	Bacteria; Cyanobacteria; Cyanobacteriia; Cyanobacteriales; Nostocaceae; Unassigned; Unassigned	22.0819	-24.3362	3.56786	-6.82094	9.04e-12	9.29e-10	16 and higher	2 to 6	14	5	SCC_PL	Length_of_immunosuppression
ASV_32719	Bacteria; Cyanobacteria; Cyanobacteriia; Cyanobacteriales; Nostocaceae; Unassigned; Unassigned	36.7296	31.3051	5.08041	6.16192	7.19e-10	1.89e-07	2 to 6	7 to 15	5	3	SCC_PL	Length_of_immunosuppression
ASV_25368	Bacteria; Cyanobacteria; Cyanobacteriia; Cyanobacteriales; Nostocaceae; Unassigned; Unassigned	22.0819	30.2975	5.08057	5.9634	2.47e-09	3.62e-07	2 to 6	7 to 15	5	3	SCC_PL	Length_of_immunosuppression
ASV_1834	Bacteria; Cyanobacteria; Cyanobacteriia; Cyanobacteriales; Unassigned; Unassigned; Unassigned	77.7656	-23.5126	3.56793	-6.58999	4.4e-11	3.47e-09	16 and higher	2 to 6	14	5	SCC_PL	Length_of_immunosuppression
ASV_21678	Bacteria; Cyanobacteria; Cyanobacteriia; Cyanobacteriales; Unassigned; Unassigned; Unassigned	4.54842	-22.2667	3.56998	-6.23722	4.45e-10	1.99e-08	16 and higher	2 to 6	14	5	SCC_PL	Length_of_immunosuppression
ASV_1834	Bacteria; Cyanobacteria; Cyanobacteriia; Cyanobacteriales; Unassigned; Unassigned; Unassigned	77.7656	-25.831	4.33962	-5.95237	2.64e-09	1.06e-06	16 and higher	7 to 15	14	3	SCC_PL	Length_of_immunosuppression
ASV_21678	Bacteria; Cyanobacteria; Cyanobacteriia; Cyanobacteriales; Unassigned; Unassigned; Unassigned	4.54842	24.4409	5.08205	4.80927	1.51e-06	3.38e-05	2 to 6	7 to 15	5	3	SCC_PL	Length_of_immunosuppression
ASV_33164	Bacteria; Firmicutes; Bacilli; Lactobacillales; Carnobacteriaceae; Granulicatella; Unassigned	4.15508	-23.1217	4.34211	-5.325	1.01e-07	4.94e-06	16 and higher	7 to 15	14	3	SCC_PL	Length_of_immunosuppression
ASV_33164	Bacteria; Firmicutes; Bacilli; Lactobacillales; Carnobacteriaceae; Granulicatella; Unassigned	4.15508	-27.8737	5.02757	-5.54416	2.95e-08	2.3e-06	2 to 6	7 to 15	5	3	SCC_PL	Length_of_immunosuppression
ASV_34334	Bacteria; Firmicutes; Bacilli; Lactobacillales; Streptococcaceae; Streptococcus; Streptococcus_equi	7.57621	-19.6132	4.84461	-4.04845	5.16e-05	0.00171612	16 and higher	7 to 15	3	11	NS	Length_of_immunosuppression
ASV_34334	Bacteria; Firmicutes; Bacilli; Lactobacillales; Streptococcaceae; Streptococcus; Streptococcus_equi	7.57621	-26.3577	3.13834	-8.39862	4.52e-17	1.64e-15	2 to 6	7 to 15	11	11	NS	Length_of_immunosuppression
ASV_38228	Bacteria; Firmicutes; Bacilli; Lactobacillales; Streptococcaceae; Streptococcus; Streptococcus_mutans	10.4161	-22.7492	3.56853	-6.37495	1.83e-10	1.04e-08	16 and higher	2 to 6	14	5	SCC_PL	Length_of_immunosuppression
ASV_38228	Bacteria; Firmicutes; Bacilli; Lactobacillales; Streptococcaceae; Streptococcus; Streptococcus_mutans	10.4161	-19.0668	4.36319	-4.36993	1.24e-05	0.00045587	16 and higher	7 to 15	14	3	SCC_PL	Length_of_immunosuppression
ASV_37825	Bacteria; Firmicutes; Bacilli; Lactobacillales; Streptococcaceae; Streptococcus; Unassigned	38.6451	7.33666	1.66627	4.40304	1.07e-05	0.000847768	16 and higher	2 to 6	28	6	AK	Length_of_immunosuppression
ASV_5304	Bacteria; Firmicutes; Bacilli; Lactobacillales; Streptococcaceae; Streptococcus; Unassigned	1.31976	14.1807	3.83638	3.69637	0.000218705	0.0275022	16 and higher	7 to 15	28	8	AK	Length_of_immunosuppression
ASV_37825	Bacteria; Firmicutes; Bacilli; Lactobacillales; Streptococcaceae; Streptococcus; Unassigned	38.6451	-8.83048	1.922	-4.59443	4.34e-06	0.00032741	2 to 6	7 to 15	6	8	AK	Length_of_immunosuppression
ASV_5304	Bacteria; Firmicutes; Bacilli; Lactobacillales; Streptococcaceae; Streptococcus; Unassigned	1.31976	22.3453	5.10521	4.37696	1.2e-05	0.000844614	2 to 6	7 to 15	6	8	AK	Length_of_immunosuppression
ASV_5304	Bacteria; Firmicutes; Bacilli; Lactobacillales; Streptococcaceae; Streptococcus; Unassigned	9.93205	-21.8561	3.11512	-7.01614	2.28e-12	2.93e-10	16 and higher	2 to 6	14	5	SCC_PL	Length_of_immunosuppression
ASV_34310	Bacteria; Firmicutes; Bacilli; Lactobacillales; Streptococcaceae; Streptococcus; Unassigned	6.25665	-21.7842	3.56968	-6.10256	1.04e-09	3.46e-08	16 and higher	2 to 6	14	5	SCC_PL	Length_of_immunosuppression
ASV_5304	Bacteria; Firmicutes; Bacilli; Lactobacillales; Streptococcaceae; Streptococcus; Unassigned	9.93205	-22.2493	3.78463	-5.87886	4.13e-09	1.06e-06	16 and higher	7 to 15	14	3	SCC_PL	Length_of_immunosuppression
ASV_34310	Bacteria; Firmicutes; Bacilli; Lactobacillales; Streptococcaceae; Streptococcus; Unassigned	6.25665	-20.3522	4.34917	-4.67956	2.87e-06	0.000109351	16 and higher	7 to 15	14	3	SCC_PL	Length_of_immunosuppression
ASV_11209	Bacteria; Firmicutes; Bacilli; Lactobacillales; Streptococcaceae; Streptococcus; uncultured_bacterium	27.0755	-15.4907	3.92854	-3.94312	8.04e-05	0.00223092	16 and higher	2 to 6	3	11	NS	Length_of_immunosuppression
ASV_11209	Bacteria; Firmicutes; Bacilli; Lactobacillales; Streptococcaceae; Streptococcus; uncultured_bacterium	27.0755	-20.798	3.91042	-5.31861	1.05e-07	2.03e-05	16 and higher	7 to 15	3	11	NS	Length_of_immunosuppression
ASV_2330	Bacteria; Firmicutes; Bacilli; Lactobacillales; Streptococcaceae; Streptococcus; uncultured_bacterium	3.13331	-23.6081	3.86791	-6.10358	1.04e-09	2.42e-07	16 and higher	2 to 6	45	13	PDS	Length_of_immunosuppression
ASV_2330	Bacteria; Firmicutes; Bacilli; Lactobacillales; Streptococcaceae; Streptococcus; uncultured_bacterium	3.13331	28.7897	4.74759	6.06406	1.33e-09	4.64e-07	2 to 6	7 to 15	13	14	PDS	Length_of_immunosuppression
ASV_15663	Bacteria; Firmicutes; Bacilli; Lactobacillales; Streptococcaceae; Streptococcus; uncultured_bacterium	11.4165	-23.8974	3.90987	-6.11208	9.83e-10	6.79e-08	16 and higher	7 to 15	11	4	SCC	Length_of_immunosuppression
ASV_15663	Bacteria; Firmicutes; Bacilli; Lactobacillales; Streptococcaceae; Streptococcus; uncultured_bacterium	11.4165	-26.4101	4.34901	-6.07267	1.26e-09	5.48e-08	2 to 6	7 to 15	6	4	SCC	Length_of_immunosuppression
ASV_2330	Bacteria; Firmicutes; Bacilli; Lactobacillales; Streptococcaceae; Streptococcus; uncultured_bacterium	7.90471	-22.9365	3.56885	-6.42686	1.3e-10	7.87e-09	16 and higher	2 to 6	14	5	SCC_PL	Length_of_immunosuppression
ASV_11055	Bacteria; Firmicutes; Bacilli; Lactobacillales; Streptococcaceae; Streptococcus; uncultured_bacterium	5.37373	-22.4377	3.56957	-6.28584	3.26e-10	1.67e-08	16 and higher	2 to 6	14	5	SCC_PL	Length_of_immunosuppression
ASV_15663	Bacteria; Firmicutes; Bacilli; Lactobacillales; Streptococcaceae; Streptococcus; uncultured_bacterium	16.0335	-24.791	4.34013	-5.71205	1.12e-08	1.91e-06	16 and higher	7 to 15	14	3	SCC_PL	Length_of_immunosuppression
ASV_15663	Bacteria; Firmicutes; Bacilli; Lactobacillales; Streptococcaceae; Streptococcus; uncultured_bacterium	16.0335	-27.0053	5.02586	-5.37327	7.73e-08	3.19e-06	2 to 6	7 to 15	5	3	SCC_PL	Length_of_immunosuppression
ASV_11055	Bacteria; Firmicutes; Bacilli; Lactobacillales; Streptococcaceae; Streptococcus; uncultured_bacterium	5.37373	25.6756	5.08177	5.0525	4.36e-07	1.18e-05	2 to 6	7 to 15	5	3	SCC_PL	Length_of_immunosuppression
ASV_2330	Bacteria; Firmicutes; Bacilli; Lactobacillales; Streptococcaceae; Streptococcus; uncultured_bacterium	7.90471	24.9978	5.08126	4.9196	8.67e-07	2.02e-05	2 to 6	7 to 15	5	3	SCC_PL	Length_of_immunosuppression
ASV_11009	Bacteria; Firmicutes; Bacilli; Staphylococcales; Staphylococcaceae; Staphylococcus; Staphylococcus_capitis	37.9002	-25.5689	3.90911	-6.54084	6.12e-11	1.42e-08	16 and higher	7 to 15	11	4	SCC	Length_of_immunosuppression
ASV_1553	Bacteria; Firmicutes; Bacilli; Staphylococcales; Staphylococcaceae; Staphylococcus; Staphylococcus_capitis	38.0673	-25.3587	3.90911	-6.48708	8.75e-11	1.46e-08	16 and higher	7 to 15	11	4	SCC	Length_of_immunosuppression
ASV_20622	Bacteria; Firmicutes; Bacilli; Staphylococcales; Staphylococcaceae; Staphylococcus; Staphylococcus_capitis	10.3455	-23.7899	3.90998	-6.08439	1.17e-09	6.79e-08	16 and higher	7 to 15	11	4	SCC	Length_of_immunosuppression
ASV_1553	Bacteria; Firmicutes; Bacilli; Staphylococcales; Staphylococcaceae; Staphylococcus; Staphylococcus_capitis	38.0673	-34.8481	4.34833	-8.01413	1.11e-15	1.93e-13	2 to 6	7 to 15	6	4	SCC	Length_of_immunosuppression
ASV_11009	Bacteria; Firmicutes; Bacilli; Staphylococcales; Staphylococcaceae; Staphylococcus; Staphylococcus_capitis	37.9002	-28.2556	4.34833	-6.49805	8.14e-11	4.73e-09	2 to 6	7 to 15	6	4	SCC	Length_of_immunosuppression
ASV_20622	Bacteria; Firmicutes; Bacilli; Staphylococcales; Staphylococcaceae; Staphylococcus; Staphylococcus_capitis	10.3455	-25.9233	4.34911	-5.96059	2.51e-09	9.61e-08	2 to 6	7 to 15	6	4	SCC	Length_of_immunosuppression
ASV_1553	Bacteria; Firmicutes; Bacilli; Staphylococcales; Staphylococcaceae; Staphylococcus; Staphylococcus_capitis	49.2906	-26.4886	4.33966	-6.10386	1.04e-09	1.06e-06	16 and higher	7 to 15	14	3	SCC_PL	Length_of_immunosuppression
ASV_1553	Bacteria; Firmicutes; Bacilli; Staphylococcales; Staphylococcaceae; Staphylococcus; Staphylococcus_capitis	49.2906	-30.77	5.02546	-6.12282	9.19e-10	1.89e-07	2 to 6	7 to 15	5	3	SCC_PL	Length_of_immunosuppression
ASV_1763	Bacteria; Firmicutes; Bacilli; Staphylococcales; Staphylococcaceae; Staphylococcus; Staphylococcus_epidermidis	77.1797	-27.8141	4.22379	-6.58511	4.55e-11	2.29e-08	16 and higher	2 to 6	28	6	AK	Length_of_immunosuppression
ASV_1763	Bacteria; Firmicutes; Bacilli; Staphylococcales; Staphylococcaceae; Staphylococcus; Staphylococcus_epidermidis	77.1797	35.1488	5.10071	6.89097	5.54e-12	4.09e-09	2 to 6	7 to 15	6	8	AK	Length_of_immunosuppression
ASV_21803	Bacteria; Firmicutes; Bacilli; Staphylococcales; Staphylococcaceae; Staphylococcus; Staphylococcus_epidermidis	6.25344	24.0101	4.7404	5.06501	4.08e-07	6.8e-05	16 and higher	2 to 6	3	11	NS	Length_of_immunosuppression
ASV_32588	Bacteria; Firmicutes; Bacilli; Staphylococcales; Staphylococcaceae; Staphylococcus; Staphylococcus_epidermidis	70.9242	-21.9327	4.50786	-4.86543	1.14e-06	0.000102347	16 and higher	2 to 6	3	11	NS	Length_of_immunosuppression
ASV_5658	Bacteria; Firmicutes; Bacilli; Staphylococcales; Staphylococcaceae; Staphylococcus; Staphylococcus_epidermidis	17.976	-17.096	4.84841	-3.52611	0.000421711	0.0114254	16 and higher	2 to 6	3	11	NS	Length_of_immunosuppression
ASV_21803	Bacteria; Firmicutes; Bacilli; Staphylococcales; Staphylococcaceae; Staphylococcus; Staphylococcus_epidermidis	6.25344	24.326	4.7404	5.13163	2.87e-07	4.78e-05	16 and higher	7 to 15	3	11	NS	Length_of_immunosuppression
ASV_32588	Bacteria; Firmicutes; Bacilli; Staphylococcales; Staphylococcaceae; Staphylococcus; Staphylococcus_epidermidis	70.9242	-18.9233	4.50877	-4.19699	2.7e-05	0.0011671	16 and higher	7 to 15	3	11	NS	Length_of_immunosuppression
ASV_5658	Bacteria; Firmicutes; Bacilli; Staphylococcales; Staphylococcaceae; Staphylococcus; Staphylococcus_epidermidis	17.976	-20.033	4.84407	-4.13558	3.54e-05	0.00133058	16 and higher	7 to 15	3	11	NS	Length_of_immunosuppression
ASV_1763	Bacteria; Firmicutes; Bacilli; Staphylococcales; Staphylococcaceae; Staphylococcus; Staphylococcus_epidermidis	107.005	-26.1739	3.41137	-7.67256	1.69e-14	2.94e-12	16 and higher	2 to 6	11	6	SCC	Length_of_immunosuppression
ASV_1763	Bacteria; Firmicutes; Bacilli; Staphylococcales; Staphylococcaceae; Staphylococcus; Staphylococcus_epidermidis	107.005	36.7549	4.38786	8.37649	5.45e-17	1.9e-14	2 to 6	7 to 15	6	4	SCC	Length_of_immunosuppression
ASV_1763	Bacteria; Firmicutes; Bacilli; Staphylococcales; Staphylococcaceae; Staphylococcus; Staphylococcus_epidermidis	81.4691	-26.1963	3.56746	-7.34312	2.09e-13	6.2e-11	16 and higher	2 to 6	14	5	SCC_PL	Length_of_immunosuppression
ASV_10200	Bacteria; Firmicutes; Bacilli; Staphylococcales; Staphylococcaceae; Staphylococcus; Staphylococcus_epidermidis	4.85938	-23.0651	4.34172	-5.31244	1.08e-07	5.05e-06	16 and higher	7 to 15	14	3	SCC_PL	Length_of_immunosuppression
ASV_1763	Bacteria; Firmicutes; Bacilli; Staphylococcales; Staphylococcaceae; Staphylococcus; Staphylococcus_epidermidis	81.4691	31.3393	5.08029	6.1688	6.88e-10	1.89e-07	2 to 6	7 to 15	5	3	SCC_PL	Length_of_immunosuppression
ASV_10200	Bacteria; Firmicutes; Bacilli; Staphylococcales; Staphylococcaceae; Staphylococcus; Staphylococcus_epidermidis	4.85938	-27.0085	5.02724	-5.37243	7.77e-08	3.19e-06	2 to 6	7 to 15	5	3	SCC_PL	Length_of_immunosuppression
ASV_32239	Bacteria; Firmicutes; Bacilli; Staphylococcales; Staphylococcaceae; Staphylococcus; Staphylococcus_lugdunensis	69.55	-26.179	3.90896	-6.69718	2.12e-11	7.4e-09	16 and higher	7 to 15	11	4	SCC	Length_of_immunosuppression
ASV_28897	Bacteria; Firmicutes; Bacilli; Staphylococcales; Staphylococcaceae; Staphylococcus; Staphylococcus_lugdunensis	20.2854	-24.5075	3.9094	-6.26888	3.64e-10	3.62e-08	16 and higher	7 to 15	11	4	SCC	Length_of_immunosuppression
ASV_35904	Bacteria; Firmicutes; Bacilli; Staphylococcales; Staphylococcaceae; Staphylococcus; Staphylococcus_lugdunensis	23.2401	-24.1732	3.90932	-6.18347	6.27e-10	4.86e-08	16 and higher	7 to 15	11	4	SCC	Length_of_immunosuppression
ASV_32239	Bacteria; Firmicutes; Bacilli; Staphylococcales; Staphylococcaceae; Staphylococcus; Staphylococcus_lugdunensis	69.55	-39.1957	4.34819	-9.01425	1.98e-19	1.38e-16	2 to 6	7 to 15	6	4	SCC	Length_of_immunosuppression
ASV_28897	Bacteria; Firmicutes; Bacilli; Staphylococcales; Staphylococcaceae; Staphylococcus; Staphylococcus_lugdunensis	20.2854	-32.5054	4.34858	-7.47493	7.72e-14	7.69e-12	2 to 6	7 to 15	6	4	SCC	Length_of_immunosuppression
ASV_35904	Bacteria; Firmicutes; Bacilli; Staphylococcales; Staphylococcaceae; Staphylococcus; Staphylococcus_lugdunensis	23.2401	-29.5284	4.34851	-6.79046	1.12e-11	7.79e-10	2 to 6	7 to 15	6	4	SCC	Length_of_immunosuppression
ASV_21589	Bacteria; Firmicutes; Bacilli; Staphylococcales; Staphylococcaceae; Staphylococcus; Staphylococcus_schleiferi	167.502	25.5846	3.64165	7.02555	2.13e-12	2.93e-10	16 and higher	2 to 6	14	5	SCC_PL	Length_of_immunosuppression
ASV_35948	Bacteria; Firmicutes; Bacilli; Staphylococcales; Staphylococcaceae; Staphylococcus; Staphylococcus_schleiferi	169.393	25.597	3.64164	7.02897	2.08e-12	2.93e-10	16 and higher	2 to 6	14	5	SCC_PL	Length_of_immunosuppression
ASV_21589	Bacteria; Firmicutes; Bacilli; Staphylococcales; Staphylococcaceae; Staphylococcus; Staphylococcus_schleiferi	167.502	24.6323	4.46335	5.5188	3.41e-08	2.19e-06	16 and higher	7 to 15	14	3	SCC_PL	Length_of_immunosuppression
ASV_35948	Bacteria; Firmicutes; Bacilli; Staphylococcales; Staphylococcaceae; Staphylococcus; Staphylococcus_schleiferi	169.393	24.7132	4.46335	5.5369	3.08e-08	2.19e-06	16 and higher	7 to 15	14	3	SCC_PL	Length_of_immunosuppression
ASV_1711	Bacteria; Firmicutes; Bacilli; Staphylococcales; Staphylococcaceae; Staphylococcus; Unassigned	88.5476	-27.9805	4.22378	-6.62452	3.48e-11	2.29e-08	16 and higher	2 to 6	28	6	AK	Length_of_immunosuppression
ASV_14959	Bacteria; Firmicutes; Bacilli; Staphylococcales; Staphylococcaceae; Staphylococcus; Unassigned	30.3443	-26.388	4.22394	-6.24726	4.18e-10	1.26e-07	16 and higher	2 to 6	28	6	AK	Length_of_immunosuppression
ASV_22438	Bacteria; Firmicutes; Bacilli; Staphylococcales; Staphylococcaceae; Staphylococcus; Unassigned	6.12306	-24.3762	4.22488	-5.76968	7.94e-09	1.79e-06	16 and higher	2 to 6	28	6	AK	Length_of_immunosuppression
ASV_1711	Bacteria; Firmicutes; Bacilli; Staphylococcales; Staphylococcaceae; Staphylococcus; Unassigned	88.5476	36.1844	5.1007	7.09401	1.3e-12	1.97e-09	2 to 6	7 to 15	6	8	AK	Length_of_immunosuppression
ASV_14959	Bacteria; Firmicutes; Bacilli; Staphylococcales; Staphylococcaceae; Staphylococcus; Unassigned	30.3443	32.5639	5.10083	6.38404	1.72e-10	6.51e-08	2 to 6	7 to 15	6	8	AK	Length_of_immunosuppression
ASV_22438	Bacteria; Firmicutes; Bacilli; Staphylococcales; Staphylococcaceae; Staphylococcus; Unassigned	6.12306	26.7643	5.10161	5.24626	1.55e-07	1.67e-05	2 to 6	7 to 15	6	8	AK	Length_of_immunosuppression
ASV_4345	Bacteria; Firmicutes; Bacilli; Staphylococcales; Staphylococcaceae; Staphylococcus; Unassigned	48.5435	25.5169	4.23617	6.02356	1.71e-09	1.99e-06	16 and higher	2 to 6	3	11	NS	Length_of_immunosuppression
ASV_27402	Bacteria; Firmicutes; Bacilli; Staphylococcales; Staphylococcaceae; Staphylococcus; Unassigned	23.4922	-19.9148	4.37289	-4.55415	5.26e-06	0.000360449	16 and higher	2 to 6	3	11	NS	Length_of_immunosuppression
ASV_27402	Bacteria; Firmicutes; Bacilli; Staphylococcales; Staphylococcaceae; Staphylococcus; Unassigned	23.4922	-19.0806	4.37318	-4.3631	1.28e-05	0.000808804	16 and higher	7 to 15	3	11	NS	Length_of_immunosuppression
ASV_4345	Bacteria; Firmicutes; Bacilli; Staphylococcales; Staphylococcaceae; Staphylococcus; Unassigned	48.5435	-24.2473	2.81201	-8.62276	6.54e-18	2.63e-16	2 to 6	7 to 15	11	11	NS	Length_of_immunosuppression
ASV_27228	Bacteria; Firmicutes; Bacilli; Staphylococcales; Staphylococcaceae; Staphylococcus; Unassigned	80.7299	23.5008	2.70333	8.69327	3.52e-18	2.45e-15	16 and higher	2 to 6	11	6	SCC	Length_of_immunosuppression
ASV_1711	Bacteria; Firmicutes; Bacilli; Staphylococcales; Staphylococcaceae; Staphylococcus; Unassigned	126.397	-26.2837	3.41135	-7.70478	1.31e-14	2.94e-12	16 and higher	2 to 6	11	6	SCC	Length_of_immunosuppression
ASV_14959	Bacteria; Firmicutes; Bacilli; Staphylococcales; Staphylococcaceae; Staphylococcus; Unassigned	58.3251	-26.0764	3.4115	-7.64368	2.11e-14	2.94e-12	16 and higher	2 to 6	11	6	SCC	Length_of_immunosuppression
ASV_4345	Bacteria; Firmicutes; Bacilli; Staphylococcales; Staphylococcaceae; Staphylococcus; Unassigned	3.84295	-21.7643	3.41544	-6.37231	1.86e-10	8.65e-09	16 and higher	2 to 6	11	6	SCC	Length_of_immunosuppression
ASV_1711	Bacteria; Firmicutes; Bacilli; Staphylococcales; Staphylococcaceae; Staphylococcus; Unassigned	126.397	35.7395	4.38784	8.14513	3.79e-16	8.8e-14	2 to 6	7 to 15	6	4	SCC	Length_of_immunosuppression
ASV_27228	Bacteria; Firmicutes; Bacilli; Staphylococcales; Staphylococcaceae; Staphylococcus; Unassigned	80.7299	-25.4453	3.37479	-7.53983	4.71e-14	5.47e-12	2 to 6	7 to 15	6	4	SCC	Length_of_immunosuppression
ASV_14959	Bacteria; Firmicutes; Bacilli; Staphylococcales; Staphylococcaceae; Staphylococcus; Unassigned	58.3251	29.128	4.38796	6.63818	3.18e-11	2.01e-09	2 to 6	7 to 15	6	4	SCC	Length_of_immunosuppression
ASV_4345	Bacteria; Firmicutes; Bacilli; Staphylococcales; Staphylococcaceae; Staphylococcus; Unassigned	3.84295	25.0596	4.39103	5.70699	1.15e-08	3.48e-07	2 to 6	7 to 15	6	4	SCC	Length_of_immunosuppression
ASV_30665	Bacteria; Firmicutes; Bacilli; Staphylococcales; Staphylococcaceae; Staphylococcus; Unassigned	1301.95	5.76194	1.85891	3.09963	0.0019376	0.0450169	2 to 6	7 to 15	6	4	SCC	Length_of_immunosuppression
ASV_1711	Bacteria; Firmicutes; Bacilli; Staphylococcales; Staphylococcaceae; Staphylococcus; Unassigned	81.7457	-26.1266	3.56746	-7.3236	2.41e-13	6.2e-11	16 and higher	2 to 6	14	5	SCC_PL	Length_of_immunosuppression
ASV_14959	Bacteria; Firmicutes; Bacilli; Staphylococcales; Staphylococcaceae; Staphylococcus; Unassigned	19.4774	-24.4833	3.56794	-6.86205	6.79e-12	7.75e-10	16 and higher	2 to 6	14	5	SCC_PL	Length_of_immunosuppression
ASV_25309	Bacteria; Firmicutes; Bacilli; Staphylococcales; Staphylococcaceae; Staphylococcus; Unassigned	13.3553	-23.7079	3.56822	-6.64419	3.05e-11	2.61e-09	16 and higher	2 to 6	14	5	SCC_PL	Length_of_immunosuppression
ASV_15911	Bacteria; Firmicutes; Bacilli; Staphylococcales; Staphylococcaceae; Staphylococcus; Unassigned	4.30157	-22.1918	3.57013	-6.21596	5.1e-10	2.11e-08	16 and higher	2 to 6	14	5	SCC_PL	Length_of_immunosuppression
ASV_1711	Bacteria; Firmicutes; Bacilli; Staphylococcales; Staphylococcaceae; Staphylococcus; Unassigned	81.7457	31.2697	5.08029	6.1551	7.5e-10	1.89e-07	2 to 6	7 to 15	5	3	SCC_PL	Length_of_immunosuppression
ASV_14959	Bacteria; Firmicutes; Bacilli; Staphylococcales; Staphylococcaceae; Staphylococcus; Unassigned	19.4774	27.7863	5.08062	5.46908	4.52e-08	2.45e-06	2 to 6	7 to 15	5	3	SCC_PL	Length_of_immunosuppression
ASV_25309	Bacteria; Firmicutes; Bacilli; Staphylococcales; Staphylococcaceae; Staphylococcus; Unassigned	13.3553	27.4836	5.08082	5.40929	6.33e-08	2.83e-06	2 to 6	7 to 15	5	3	SCC_PL	Length_of_immunosuppression
ASV_15911	Bacteria; Firmicutes; Bacilli; Staphylococcales; Staphylococcaceae; Staphylococcus; Unassigned	4.30157	24.1238	5.08216	4.74676	2.07e-06	4.42e-05	2 to 6	7 to 15	5	3	SCC_PL	Length_of_immunosuppression
ASV_4961	Bacteria; Firmicutes; Bacilli; Staphylococcales; Staphylococcaceae; Staphylococcus; uncultured_bacterium	25.1598	22.7358	3.94552	5.76242	8.29e-09	1.79e-06	16 and higher	2 to 6	28	6	AK	Length_of_immunosuppression
ASV_4961	Bacteria; Firmicutes; Bacilli; Staphylococcales; Staphylococcaceae; Staphylococcus; uncultured_bacterium	25.1598	23.0401	3.51171	6.56094	5.35e-11	2.69e-08	16 and higher	7 to 15	28	8	AK	Length_of_immunosuppression
ASV_38486	Bacteria; Firmicutes; Bacilli; Staphylococcales; Staphylococcaceae; Staphylococcus; uncultured_bacterium	2.05862	-23.2054	3.7603	-6.17115	6.78e-10	2.84e-07	16 and higher	7 to 15	45	14	PDS	Length_of_immunosuppression
ASV_38486	Bacteria; Firmicutes; Bacilli; Staphylococcales; Staphylococcaceae; Staphylococcus; uncultured_bacterium	2.05862	-25.9013	4.75025	-5.45261	4.96e-08	1.04e-05	2 to 6	7 to 15	13	14	PDS	Length_of_immunosuppression
ASV_4961	Bacteria; Firmicutes; Bacilli; Staphylococcales; Staphylococcaceae; Staphylococcus; uncultured_bacterium	38.7091	21.6499	2.73968	7.90236	2.74e-15	9.54e-13	16 and higher	2 to 6	11	6	SCC	Length_of_immunosuppression
ASV_18847	Bacteria; Firmicutes; Bacilli; Staphylococcales; Staphylococcaceae; Staphylococcus; uncultured_bacterium	31.9337	-25.2541	3.90917	-6.46021	1.05e-10	1.46e-08	16 and higher	7 to 15	11	4	SCC	Length_of_immunosuppression
ASV_18847	Bacteria; Firmicutes; Bacilli; Staphylococcales; Staphylococcaceae; Staphylococcus; uncultured_bacterium	31.9337	-33.1329	4.34838	-7.61959	2.54e-14	3.55e-12	2 to 6	7 to 15	6	4	SCC	Length_of_immunosuppression
ASV_4961	Bacteria; Firmicutes; Bacilli; Staphylococcales; Staphylococcaceae; Staphylococcus; uncultured_bacterium	38.7091	-24.7719	3.41971	-7.24386	4.36e-13	3.8e-11	2 to 6	7 to 15	6	4	SCC	Length_of_immunosuppression
ASV_4961	Bacteria; Firmicutes; Bacilli; Staphylococcales; Staphylococcaceae; Staphylococcus; uncultured_bacterium	23.2862	22.642	3.45542	6.5526	5.65e-11	4.15e-09	16 and higher	2 to 6	14	5	SCC_PL	Length_of_immunosuppression
ASV_18847	Bacteria; Firmicutes; Bacilli; Staphylococcales; Staphylococcaceae; Staphylococcus; uncultured_bacterium	32.7821	-25.7108	4.33977	-5.92445	3.13e-09	1.06e-06	16 and higher	7 to 15	14	3	SCC_PL	Length_of_immunosuppression
ASV_18847	Bacteria; Firmicutes; Bacilli; Staphylococcales; Staphylococcaceae; Staphylococcus; uncultured_bacterium	32.7821	-29.182	5.02556	-5.80672	6.37e-09	6.54e-07	2 to 6	7 to 15	5	3	SCC_PL	Length_of_immunosuppression
ASV_4961	Bacteria; Firmicutes; Bacilli; Staphylococcales; Staphylococcaceae; Staphylococcus; uncultured_bacterium	23.2862	-22.5516	4.76139	-4.73635	2.18e-06	4.56e-05	2 to 6	7 to 15	5	3	SCC_PL	Length_of_immunosuppression
ASV_11925	Bacteria; Firmicutes; Clostridia; Peptostreptococcales-Tissierellales; Peptostreptococcales-Tissierellales; Anaerococcus; Unassigned	9.47108	-19.9159	4.84464	-4.11093	3.94e-05	0.00135028	16 and higher	2 to 6	3	11	NS	Length_of_immunosuppression
ASV_32977	Bacteria; Firmicutes; Clostridia; Peptostreptococcales-Tissierellales; Peptostreptococcales-Tissierellales; Anaerococcus; Unassigned	8.55749	-19.8023	4.84475	-4.08736	4.36e-05	0.00137376	16 and higher	2 to 6	3	11	NS	Length_of_immunosuppression
ASV_11925	Bacteria; Firmicutes; Clostridia; Peptostreptococcales-Tissierellales; Peptostreptococcales-Tissierellales; Anaerococcus; Unassigned	9.47108	26.2492	3.13838	8.36394	6.07e-17	2.02e-15	2 to 6	7 to 15	11	11	NS	Length_of_immunosuppression
ASV_32977	Bacteria; Firmicutes; Clostridia; Peptostreptococcales-Tissierellales; Peptostreptococcales-Tissierellales; Anaerococcus; Unassigned	8.55749	26.2554	3.13855	8.36546	5.99e-17	2.02e-15	2 to 6	7 to 15	11	11	NS	Length_of_immunosuppression
ASV_2175	Bacteria; Firmicutes; Clostridia; Peptostreptococcales-Tissierellales; Peptostreptococcales-Tissierellales; Anaerococcus; Unassigned	3.75071	-23.875	3.80297	-6.27799	3.43e-10	1.03e-07	16 and higher	2 to 6	45	13	PDS	Length_of_immunosuppression
ASV_2175	Bacteria; Firmicutes; Clostridia; Peptostreptococcales-Tissierellales; Peptostreptococcales-Tissierellales; Anaerococcus; Unassigned	3.75071	28.1664	4.66852	6.03327	1.61e-09	4.82e-07	2 to 6	7 to 15	13	14	PDS	Length_of_immunosuppression
ASV_20069	Bacteria; Firmicutes; Clostridia; Peptostreptococcales-Tissierellales; Peptostreptococcales-Tissierellales; Anaerococcus; uncultured_bacterium	19.7095	-20.7588	4.84408	-4.28539	1.82e-05	0.000732828	16 and higher	2 to 6	3	11	NS	Length_of_immunosuppression
ASV_40763	Bacteria; Firmicutes; Clostridia; Peptostreptococcales-Tissierellales; Peptostreptococcales-Tissierellales; Anaerococcus; uncultured_bacterium	10.8794	-20.1517	4.8445	-4.1597	3.19e-05	0.00119757	16 and higher	2 to 6	3	11	NS	Length_of_immunosuppression
ASV_40763	Bacteria; Firmicutes; Clostridia; Peptostreptococcales-Tissierellales; Peptostreptococcales-Tissierellales; Anaerococcus; uncultured_bacterium	10.8794	28.5632	3.13816	9.10188	8.88e-20	4.5e-18	2 to 6	7 to 15	11	11	NS	Length_of_immunosuppression
ASV_20069	Bacteria; Firmicutes; Clostridia; Peptostreptococcales-Tissierellales; Peptostreptococcales-Tissierellales; Anaerococcus; uncultured_bacterium	19.7095	28.1796	3.13752	8.98149	2.67e-19	1.24e-17	2 to 6	7 to 15	11	11	NS	Length_of_immunosuppression
ASV_15538	Bacteria; Firmicutes; Clostridia; Peptostreptococcales-Tissierellales; Peptostreptococcales-Tissierellales; Finegoldia; Unassigned	4.03488	-22.1084	3.57032	-6.19228	5.93e-10	2.34e-08	16 and higher	2 to 6	14	5	SCC_PL	Length_of_immunosuppression
ASV_15538	Bacteria; Firmicutes; Clostridia; Peptostreptococcales-Tissierellales; Peptostreptococcales-Tissierellales; Finegoldia; Unassigned	4.03488	23.9404	5.08229	4.71056	2.47e-06	5.07e-05	2 to 6	7 to 15	5	3	SCC_PL	Length_of_immunosuppression
ASV_11403	Bacteria; Firmicutes; Clostridia; Peptostreptococcales-Tissierellales; Peptostreptococcales-Tissierellales; Finegoldia; uncultured_bacterium	8.53892	-19.8145	4.84475	-4.08989	4.32e-05	0.00137376	16 and higher	2 to 6	3	11	NS	Length_of_immunosuppression
ASV_11403	Bacteria; Firmicutes; Clostridia; Peptostreptococcales-Tissierellales; Peptostreptococcales-Tissierellales; Finegoldia; uncultured_bacterium	8.53892	28.2601	3.13855	9.00419	2.17e-19	1.05e-17	2 to 6	7 to 15	11	11	NS	Length_of_immunosuppression
ASV_2394	Bacteria; Firmicutes; Negativicutes; Veillonellales-Selenomonadales; Veillonellaceae; Veillonella; Unassigned	3.42965	-21.8498	3.57084	-6.11894	9.42e-10	3.3e-08	16 and higher	2 to 6	14	5	SCC_PL	Length_of_immunosuppression
ASV_2394	Bacteria; Firmicutes; Negativicutes; Veillonellales-Selenomonadales; Veillonellaceae; Veillonella; Unassigned	3.42965	24.3686	5.08266	4.79445	1.63e-06	3.56e-05	2 to 6	7 to 15	5	3	SCC_PL	Length_of_immunosuppression
ASV_22771	Bacteria; Firmicutes; Negativicutes; Veillonellales-Selenomonadales; Veillonellaceae; Veillonella; uncultured_bacterium	4.73672	-18.0076	3.4493	-5.22065	1.78e-07	6.54e-06	16 and higher	2 to 6	11	6	SCC	Length_of_immunosuppression
ASV_22771	Bacteria; Firmicutes; Negativicutes; Veillonellales-Selenomonadales; Veillonellaceae; Veillonella; uncultured_bacterium	4.73672	-21.9468	3.91165	-5.61063	2.02e-08	1e-06	16 and higher	7 to 15	11	4	SCC	Length_of_immunosuppression
ASV_1648	Bacteria; Fusobacteriota; Fusobacteriia; Fusobacteriales; Fusobacteriaceae; Fusobacterium; Fusobacterium_periodonticum	15.9901	24.1945	4.45187	5.43468	5.49e-08	1.6e-05	16 and higher	2 to 6	3	11	NS	Length_of_immunosuppression
ASV_1648	Bacteria; Fusobacteriota; Fusobacteriia; Fusobacteriales; Fusobacteriaceae; Fusobacterium; Fusobacterium_periodonticum	15.9901	-22.629	2.9516	-7.66668	1.77e-14	5.27e-13	2 to 6	7 to 15	11	11	NS	Length_of_immunosuppression
ASV_31352	Bacteria; Fusobacteriota; Fusobacteriia; Fusobacteriales; Fusobacteriaceae; Fusobacterium; Unassigned	3.30127	-21.7581	3.57098	-6.09302	1.11e-09	3.56e-08	16 and higher	2 to 6	14	5	SCC_PL	Length_of_immunosuppression
ASV_31352	Bacteria; Fusobacteriota; Fusobacteriia; Fusobacteriales; Fusobacteriaceae; Fusobacterium; Unassigned	3.30127	25.1994	5.08276	4.95781	7.13e-07	1.79e-05	2 to 6	7 to 15	5	3	SCC_PL	Length_of_immunosuppression
ASV_28957	Bacteria; Fusobacteriota; Fusobacteriia; Fusobacteriales; Fusobacteriaceae; Fusobacterium; uncultured_bacterium	4.53008	-22.1858	3.56999	-6.21452	5.15e-10	2.11e-08	16 and higher	2 to 6	14	5	SCC_PL	Length_of_immunosuppression
ASV_28957	Bacteria; Fusobacteriota; Fusobacteriia; Fusobacteriales; Fusobacteriaceae; Fusobacterium; uncultured_bacterium	4.53008	26.2376	5.08206	5.16279	2.43e-07	8.06e-06	2 to 6	7 to 15	5	3	SCC_PL	Length_of_immunosuppression
ASV_15585	Bacteria; Fusobacteriota; Fusobacteriia; Fusobacteriales; Leptotrichiaceae; Leptotrichia; uncultured_bacterium	3.28249	16.9121	4.48552	3.77039	0.000162996	0.0057723	16 and higher	7 to 15	14	3	SCC_PL	Length_of_immunosuppression
ASV_15585	Bacteria; Fusobacteriota; Fusobacteriia; Fusobacteriales; Leptotrichiaceae; Leptotrichia; uncultured_bacterium	3.28249	20.8081	5.08325	4.09347	4.25e-05	0.000855767	2 to 6	7 to 15	5	3	SCC_PL	Length_of_immunosuppression
ASV_32360	Bacteria; Proteobacteria; Alphaproteobacteria; Acetobacterales; Acetobacteraceae; Acidiphilium; Unassigned	8.44981	-24.0001	4.34075	-5.52902	3.22e-08	2.19e-06	16 and higher	7 to 15	14	3	SCC_PL	Length_of_immunosuppression
ASV_32360	Bacteria; Proteobacteria; Alphaproteobacteria; Acetobacterales; Acetobacteraceae; Acidiphilium; Unassigned	8.44981	-27.7553	5.0264	-5.5219	3.35e-08	2.3e-06	2 to 6	7 to 15	5	3	SCC_PL	Length_of_immunosuppression
ASV_15323	Bacteria; Proteobacteria; Alphaproteobacteria; Acetobacterales; Acetobacteraceae; Unassigned; Unassigned	8.05862	-23.7325	4.34081	-5.46729	4.57e-08	2.76e-06	16 and higher	7 to 15	14	3	SCC_PL	Length_of_immunosuppression
ASV_15323	Bacteria; Proteobacteria; Alphaproteobacteria; Acetobacterales; Acetobacteraceae; Unassigned; Unassigned	8.05862	-27.7802	5.02646	-5.52679	3.26e-08	2.3e-06	2 to 6	7 to 15	5	3	SCC_PL	Length_of_immunosuppression
ASV_11522	Bacteria; Proteobacteria; Alphaproteobacteria; Caulobacterales; Caulobacteraceae; Brevundimonas; Unassigned	4.90201	20.5337	3.74856	5.47777	4.31e-08	6.95e-06	16 and higher	2 to 6	45	13	PDS	Length_of_immunosuppression
ASV_11522	Bacteria; Proteobacteria; Alphaproteobacteria; Caulobacterales; Caulobacteraceae; Brevundimonas; Unassigned	4.90201	-23.1139	4.56588	-5.06232	4.14e-07	7.9e-05	2 to 6	7 to 15	13	14	PDS	Length_of_immunosuppression
ASV_32298	Bacteria; Proteobacteria; Alphaproteobacteria; Rhizobiales; Beijerinckiaceae; Methylobacterium-Methylorubrum; Unassigned	46.0647	-21.3631	4.84379	-4.41041	1.03e-05	0.000485821	16 and higher	2 to 6	3	11	NS	Length_of_immunosuppression
ASV_31084	Bacteria; Proteobacteria; Alphaproteobacteria; Rhizobiales; Beijerinckiaceae; Methylobacterium-Methylorubrum; Unassigned	22.9587	-19.6432	4.84401	-4.05516	5.01e-05	0.00153597	16 and higher	2 to 6	3	11	NS	Length_of_immunosuppression
ASV_32298	Bacteria; Proteobacteria; Alphaproteobacteria; Rhizobiales; Beijerinckiaceae; Methylobacterium-Methylorubrum; Unassigned	46.0647	39.5086	3.13707	12.5941	2.28e-36	5.3e-34	2 to 6	7 to 15	11	11	NS	Length_of_immunosuppression
ASV_31084	Bacteria; Proteobacteria; Alphaproteobacteria; Rhizobiales; Beijerinckiaceae; Methylobacterium-Methylorubrum; Unassigned	22.9587	33.28	3.13741	10.6075	2.75e-26	2.67e-24	2 to 6	7 to 15	11	11	NS	Length_of_immunosuppression
ASV_20286	Bacteria; Proteobacteria; Alphaproteobacteria; Rhizobiales; Beijerinckiaceae; Methylobacterium-Methylorubrum; Unassigned	8.58892	-22.8678	3.41311	-6.69999	2.08e-11	1.61e-09	16 and higher	2 to 6	11	6	SCC	Length_of_immunosuppression
ASV_26045	Bacteria; Proteobacteria; Alphaproteobacteria; Rhizobiales; Beijerinckiaceae; Methylobacterium-Methylorubrum; Unassigned	4.69331	-22.0965	3.41468	-6.47102	9.73e-11	5.22e-09	16 and higher	2 to 6	11	6	SCC	Length_of_immunosuppression
ASV_20286	Bacteria; Proteobacteria; Alphaproteobacteria; Rhizobiales; Beijerinckiaceae; Methylobacterium-Methylorubrum; Unassigned	8.58892	26.7822	4.38921	6.10181	1.05e-09	4.87e-08	2 to 6	7 to 15	6	4	SCC	Length_of_immunosuppression
ASV_26045	Bacteria; Proteobacteria; Alphaproteobacteria; Rhizobiales; Beijerinckiaceae; Methylobacterium-Methylorubrum; Unassigned	4.69331	26.1397	4.39044	5.95377	2.62e-09	9.61e-08	2 to 6	7 to 15	6	4	SCC	Length_of_immunosuppression
ASV_30139	Bacteria; Proteobacteria; Alphaproteobacteria; Rhizobiales; Xanthobacteraceae; Xanthobacter; Unassigned	16.7228	23.682	3.83179	6.18041	6.39e-10	1.68e-07	16 and higher	2 to 6	45	13	PDS	Length_of_immunosuppression
ASV_30139	Bacteria; Proteobacteria; Alphaproteobacteria; Rhizobiales; Xanthobacteraceae; Xanthobacter; Unassigned	16.7228	23.6457	3.72343	6.35053	2.15e-10	1.13e-07	16 and higher	7 to 15	45	14	PDS	Length_of_immunosuppression
ASV_20264	Bacteria; Proteobacteria; Alphaproteobacteria; Rhodobacterales; Rhodobacteraceae; Haematobacter; Unassigned	61.3484	-20.0824	4.84414	-4.14571	3.39e-05	0.0012333	16 and higher	2 to 6	3	11	NS	Length_of_immunosuppression
ASV_20264	Bacteria; Proteobacteria; Alphaproteobacteria; Rhodobacterales; Rhodobacteraceae; Haematobacter; Unassigned	61.3484	-21.3842	4.84375	-4.4148	1.01e-05	0.00069287	16 and higher	7 to 15	3	11	NS	Length_of_immunosuppression
ASV_9061	Bacteria; Proteobacteria; Alphaproteobacteria; Rhodobacterales; Rhodobacteraceae; Paracoccus; Paracoccus_yeei	13.8767	21.9773	3.99876	5.49604	3.88e-08	4.88e-06	16 and higher	2 to 6	28	6	AK	Length_of_immunosuppression
ASV_9061	Bacteria; Proteobacteria; Alphaproteobacteria; Rhodobacterales; Rhodobacteraceae; Paracoccus; Paracoccus_yeei	13.8767	-18.2609	4.78418	-3.81694	0.000135115	0.00815552	2 to 6	7 to 15	6	8	AK	Length_of_immunosuppression
ASV_9061	Bacteria; Proteobacteria; Alphaproteobacteria; Rhodobacterales; Rhodobacteraceae; Paracoccus; Paracoccus_yeei	109.392	-21.7083	3.91694	-5.54217	2.99e-08	1.16e-05	16 and higher	2 to 6	3	11	NS	Length_of_immunosuppression
ASV_9061	Bacteria; Proteobacteria; Alphaproteobacteria; Rhodobacterales; Rhodobacteraceae; Paracoccus; Paracoccus_yeei	109.392	-21.6114	3.9169	-5.51747	3.44e-08	1.4e-05	16 and higher	7 to 15	3	11	NS	Length_of_immunosuppression
ASV_31371	Bacteria; Proteobacteria; Alphaproteobacteria; Rhodobacterales; Rhodobacteraceae; Paracoccus; Unassigned	14.6348	22.7074	3.371	6.73611	1.63e-11	1.23e-08	16 and higher	7 to 15	28	8	AK	Length_of_immunosuppression
ASV_16197	Bacteria; Proteobacteria; Alphaproteobacteria; Rhodobacterales; Rhodobacteraceae; Paracoccus; Unassigned	5.71677	19.2395	3.82489	5.03007	4.9e-07	8.22e-05	16 and higher	7 to 15	28	8	AK	Length_of_immunosuppression
ASV_31371	Bacteria; Proteobacteria; Alphaproteobacteria; Rhodobacterales; Rhodobacteraceae; Paracoccus; Unassigned	14.6348	22.4548	4.49642	4.99393	5.92e-07	5.25e-05	2 to 6	7 to 15	6	8	AK	Length_of_immunosuppression
ASV_16197	Bacteria; Proteobacteria; Alphaproteobacteria; Rhodobacterales; Rhodobacteraceae; Paracoccus; Unassigned	5.71677	23.7955	5.10188	4.66407	3.1e-06	0.000259898	2 to 6	7 to 15	6	8	AK	Length_of_immunosuppression
ASV_1223	Bacteria; Proteobacteria; Alphaproteobacteria; Rhodobacterales; Rhodobacteraceae; Paracoccus; Unassigned	712.027	-21.8136	4.14084	-5.26791	1.38e-07	3.22e-05	16 and higher	2 to 6	3	11	NS	Length_of_immunosuppression
ASV_10197	Bacteria; Proteobacteria; Alphaproteobacteria; Rhodobacterales; Rhodobacteraceae; Paracoccus; Unassigned	21.7571	-19.8387	4.84425	-4.09531	4.22e-05	0.00137376	16 and higher	2 to 6	3	11	NS	Length_of_immunosuppression
ASV_1223	Bacteria; Proteobacteria; Alphaproteobacteria; Rhodobacterales; Rhodobacteraceae; Paracoccus; Unassigned	712.027	-25.0938	4.14067	-6.06031	1.36e-09	1.58e-06	16 and higher	7 to 15	3	11	NS	Length_of_immunosuppression
ASV_10197	Bacteria; Proteobacteria; Alphaproteobacteria; Rhodobacterales; Rhodobacteraceae; Paracoccus; Unassigned	21.7571	-18.7384	4.84471	-3.86781	0.000109817	0.00328043	16 and higher	7 to 15	3	11	NS	Length_of_immunosuppression
ASV_19686	Bacteria; Proteobacteria; Alphaproteobacteria; Sphingomonadales; Sphingomonadaceae; Novosphingobium; Unassigned	23.3038	-22.8258	4.84391	-4.71226	2.45e-06	0.000219543	16 and higher	7 to 15	3	11	NS	Length_of_immunosuppression
ASV_37377	Bacteria; Proteobacteria; Alphaproteobacteria; Sphingomonadales; Sphingomonadaceae; Novosphingobium; Unassigned	10.874	-20.2058	4.8443	-4.17105	3.03e-05	0.00117741	16 and higher	7 to 15	3	11	NS	Length_of_immunosuppression
ASV_19686	Bacteria; Proteobacteria; Alphaproteobacteria; Sphingomonadales; Sphingomonadaceae; Novosphingobium; Unassigned	23.3038	-29.3245	3.13726	-9.34719	9e-21	5.96e-19	2 to 6	7 to 15	11	11	NS	Length_of_immunosuppression
ASV_37377	Bacteria; Proteobacteria; Alphaproteobacteria; Sphingomonadales; Sphingomonadaceae; Novosphingobium; Unassigned	10.874	-26.0083	3.13785	-8.28858	1.15e-16	3.61e-15	2 to 6	7 to 15	11	11	NS	Length_of_immunosuppression
ASV_871	Bacteria; Proteobacteria; Gammaproteobacteria; Burkholderiales; Burkholderiaceae; Limnobacter; uncultured_organism	26.363	-20.5966	4.84387	-4.2521	2.12e-05	0.00102801	16 and higher	7 to 15	3	11	NS	Length_of_immunosuppression
ASV_871	Bacteria; Proteobacteria; Gammaproteobacteria; Burkholderiales; Burkholderiaceae; Limnobacter; uncultured_organism	26.363	-36.6056	3.13719	-11.6683	1.85e-31	3.08e-29	2 to 6	7 to 15	11	11	NS	Length_of_immunosuppression
ASV_651	Bacteria; Proteobacteria; Gammaproteobacteria; Burkholderiales; Neisseriaceae; Conchiformibius; Unassigned	1.86154	-22.5466	4.22756	-5.33324	9.65e-08	9.93e-06	16 and higher	2 to 6	28	6	AK	Length_of_immunosuppression
ASV_651	Bacteria; Proteobacteria; Gammaproteobacteria; Burkholderiales; Neisseriaceae; Conchiformibius; Unassigned	1.86154	29.3374	5.10383	5.74812	9.02e-09	1.97e-06	2 to 6	7 to 15	6	8	AK	Length_of_immunosuppression
ASV_31882	Bacteria; Proteobacteria; Gammaproteobacteria; Burkholderiales; Neisseriaceae; Neisseria; Unassigned	27.4124	-16.1673	4.85291	-3.33146	0.000863929	0.0228745	16 and higher	2 to 6	3	11	NS	Length_of_immunosuppression
ASV_31882	Bacteria; Proteobacteria; Gammaproteobacteria; Burkholderiales; Neisseriaceae; Neisseria; Unassigned	27.4124	-20.7837	4.84387	-4.29073	1.78e-05	0.000943055	16 and higher	7 to 15	3	11	NS	Length_of_immunosuppression
ASV_21037	Bacteria; Proteobacteria; Gammaproteobacteria; Burkholderiales; Neisseriaceae; Neisseria; uncultured_bacterium	18.8276	-19.3142	4.84399	-3.98724	6.68e-05	0.00216322	16 and higher	7 to 15	3	11	NS	Length_of_immunosuppression
ASV_21037	Bacteria; Proteobacteria; Gammaproteobacteria; Burkholderiales; Neisseriaceae; Neisseria; uncultured_bacterium	18.8276	-34.1053	3.13738	-10.8706	1.59e-27	2.06e-25	2 to 6	7 to 15	11	11	NS	Length_of_immunosuppression
ASV_34771	Bacteria; Proteobacteria; Gammaproteobacteria; Burkholderiales; Neisseriaceae; uncultured; uncultured_bacterium	135.598	-22.1877	3.9602	-5.60266	2.11e-08	1.16e-05	16 and higher	2 to 6	3	11	NS	Length_of_immunosuppression
ASV_34771	Bacteria; Proteobacteria; Gammaproteobacteria; Burkholderiales; Neisseriaceae; uncultured; uncultured_bacterium	135.598	-21.5821	3.96023	-5.4497	5.05e-08	1.4e-05	16 and higher	7 to 15	3	11	NS	Length_of_immunosuppression
ASV_34561	Bacteria; Proteobacteria; Gammaproteobacteria; Burkholderiales; Oxalobacteraceae; Massilia; Unassigned	3.46531	23.2051	4.74209	4.89344	9.91e-07	0.000102347	16 and higher	2 to 6	3	11	NS	Length_of_immunosuppression
ASV_34561	Bacteria; Proteobacteria; Gammaproteobacteria; Burkholderiales; Oxalobacteraceae; Massilia; Unassigned	3.46531	23.5282	4.74209	4.96156	6.99e-07	7.08e-05	16 and higher	7 to 15	3	11	NS	Length_of_immunosuppression
ASV_13619	Bacteria; Proteobacteria; Gammaproteobacteria; Enterobacterales; Erwiniaceae; Pantoea; Unassigned	10.1399	-19.9704	4.84435	-4.12242	3.75e-05	0.00136493	16 and higher	7 to 15	3	11	NS	Length_of_immunosuppression
ASV_13619	Bacteria; Proteobacteria; Gammaproteobacteria; Enterobacterales; Erwiniaceae; Pantoea; Unassigned	10.1399	-26.2638	3.13793	-8.36977	5.77e-17	2.02e-15	2 to 6	7 to 15	11	11	NS	Length_of_immunosuppression
ASV_32370	Bacteria; Proteobacteria; Gammaproteobacteria; Orbales; Orbaceae; Gilliamella; Unassigned	3.79377	-22.9415	4.34236	-5.28318	1.27e-07	5.67e-06	16 and higher	7 to 15	14	3	SCC_PL	Length_of_immunosuppression
ASV_32370	Bacteria; Proteobacteria; Gammaproteobacteria; Orbales; Orbaceae; Gilliamella; Unassigned	3.79377	-25.4299	5.02779	-5.05787	4.24e-07	1.18e-05	2 to 6	7 to 15	5	3	SCC_PL	Length_of_immunosuppression
ASV_16817	Bacteria; Proteobacteria; Gammaproteobacteria; Orbales; Orbaceae; Unassigned; Unassigned	5.35281	-24.373	3.7592	-6.48355	8.96e-11	9.4e-08	16 and higher	7 to 15	45	14	PDS	Length_of_immunosuppression
ASV_16817	Bacteria; Proteobacteria; Gammaproteobacteria; Orbales; Orbaceae; Unassigned; Unassigned	5.35281	-26.2884	4.74938	-5.53513	3.11e-08	7.25e-06	2 to 6	7 to 15	13	14	PDS	Length_of_immunosuppression
ASV_16817	Bacteria; Proteobacteria; Gammaproteobacteria; Orbales; Orbaceae; Unassigned; Unassigned	7.40688	-23.6176	4.34093	-5.44067	5.31e-08	3.03e-06	16 and higher	7 to 15	14	3	SCC_PL	Length_of_immunosuppression
ASV_16817	Bacteria; Proteobacteria; Gammaproteobacteria; Orbales; Orbaceae; Unassigned; Unassigned	7.40688	-27.2777	5.02656	-5.42671	5.74e-08	2.81e-06	2 to 6	7 to 15	5	3	SCC_PL	Length_of_immunosuppression
ASV_25462	Bacteria; Proteobacteria; Gammaproteobacteria; Pasteurellales; Pasteurellaceae; Haemophilus; uncultured_bacterium	10.0014	-19.318	4.84462	-3.98752	6.68e-05	0.00199445	16 and higher	2 to 6	3	11	NS	Length_of_immunosuppression
ASV_5390	Bacteria; Proteobacteria; Gammaproteobacteria; Pasteurellales; Pasteurellaceae; Haemophilus; uncultured_bacterium	30.1734	-19.0328	3.42885	-5.55079	2.84e-08	1.1e-06	16 and higher	2 to 6	11	6	SCC	Length_of_immunosuppression
ASV_5390	Bacteria; Proteobacteria; Gammaproteobacteria; Pasteurellales; Pasteurellaceae; Haemophilus; uncultured_bacterium	30.1734	-24.6114	3.90921	-6.29576	3.06e-10	3.55e-08	16 and higher	7 to 15	11	4	SCC	Length_of_immunosuppression
ASV_5390	Bacteria; Proteobacteria; Gammaproteobacteria; Pasteurellales; Pasteurellaceae; Haemophilus; uncultured_bacterium	25.0667	-21.6709	3.56971	-6.07077	1.27e-09	3.96e-08	16 and higher	2 to 6	14	5	SCC_PL	Length_of_immunosuppression
ASV_5390	Bacteria; Proteobacteria; Gammaproteobacteria; Pasteurellales; Pasteurellaceae; Haemophilus; uncultured_bacterium	25.0667	-24.392	4.33999	-5.62029	1.91e-08	1.91e-06	16 and higher	7 to 15	14	3	SCC_PL	Length_of_immunosuppression
ASV_2022	Bacteria; Proteobacteria; Gammaproteobacteria; Pasteurellales; Pasteurellaceae; Haemophilus; uncultured_organism	27.2085	-20.7216	3.4166	-6.06497	1.32e-09	5.41e-08	16 and higher	2 to 6	11	6	SCC	Length_of_immunosuppression
ASV_2022	Bacteria; Proteobacteria; Gammaproteobacteria; Pasteurellales; Pasteurellaceae; Haemophilus; uncultured_organism	27.2085	-24.3093	3.9093	-6.21833	5.02e-10	4.38e-08	16 and higher	7 to 15	11	4	SCC	Length_of_immunosuppression
ASV_2022	Bacteria; Proteobacteria; Gammaproteobacteria; Pasteurellales; Pasteurellaceae; Haemophilus; uncultured_organism	21.8527	-20.8383	3.57164	-5.83438	5.4e-09	1.39e-07	16 and higher	2 to 6	14	5	SCC_PL	Length_of_immunosuppression
ASV_2022	Bacteria; Proteobacteria; Gammaproteobacteria; Pasteurellales; Pasteurellaceae; Haemophilus; uncultured_organism	21.8527	-24.3406	4.34002	-5.6084	2.04e-08	1.91e-06	16 and higher	7 to 15	14	3	SCC_PL	Length_of_immunosuppression
ASV_34216	Bacteria; Proteobacteria; Gammaproteobacteria; Pseudomonadales; Moraxellaceae; Acinetobacter; Acinetobacter_baumannii	12.8961	21.8577	3.45857	6.31988	2.62e-10	1.14e-08	16 and higher	2 to 6	11	6	SCC	Length_of_immunosuppression
ASV_34216	Bacteria; Proteobacteria; Gammaproteobacteria; Pseudomonadales; Moraxellaceae; Acinetobacter; Acinetobacter_baumannii	12.8961	22.5388	3.99384	5.64339	1.67e-08	8.94e-07	16 and higher	7 to 15	11	4	SCC	Length_of_immunosuppression
ASV_22216	Bacteria; Proteobacteria; Gammaproteobacteria; Pseudomonadales; Moraxellaceae; Acinetobacter; Unassigned	6.35908	-23.3983	4.34118	-5.38984	7.05e-08	3.81e-06	16 and higher	7 to 15	14	3	SCC_PL	Length_of_immunosuppression
ASV_22216	Bacteria; Proteobacteria; Gammaproteobacteria; Pseudomonadales; Moraxellaceae; Acinetobacter; Unassigned	6.35908	-27.5695	5.02677	-5.48453	4.15e-08	2.45e-06	2 to 6	7 to 15	5	3	SCC_PL	Length_of_immunosuppression
ASV_16662	Bacteria; Proteobacteria; Gammaproteobacteria; Pseudomonadales; Moraxellaceae; Enhydrobacter; Moraxella_osloensis	32.0147	22.8425	2.79579	8.17032	3.08e-16	4.64e-13	16 and higher	2 to 6	28	6	AK	Length_of_immunosuppression
ASV_16662	Bacteria; Proteobacteria; Gammaproteobacteria; Pseudomonadales; Moraxellaceae; Enhydrobacter; Moraxella_osloensis	32.0147	-22.6351	3.31102	-6.8363	8.13e-12	4.09e-09	2 to 6	7 to 15	6	8	AK	Length_of_immunosuppression
ASV_16662	Bacteria; Proteobacteria; Gammaproteobacteria; Pseudomonadales; Moraxellaceae; Enhydrobacter; Moraxella_osloensis	16.813	22.3446	3.1957	6.99208	2.71e-12	2.7e-10	16 and higher	2 to 6	11	6	SCC	Length_of_immunosuppression
ASV_16662	Bacteria; Proteobacteria; Gammaproteobacteria; Pseudomonadales; Moraxellaceae; Enhydrobacter; Moraxella_osloensis	16.813	-21.0987	4.01511	-5.25484	1.48e-07	3.82e-06	2 to 6	7 to 15	6	4	SCC	Length_of_immunosuppression
ASV_16662	Bacteria; Proteobacteria; Gammaproteobacteria; Pseudomonadales; Moraxellaceae; Enhydrobacter; Moraxella_osloensis	63.0061	23.8903	3.08862	7.73495	1.03e-14	5.31e-12	16 and higher	2 to 6	14	5	SCC_PL	Length_of_immunosuppression
ASV_16662	Bacteria; Proteobacteria; Gammaproteobacteria; Pseudomonadales; Moraxellaceae; Enhydrobacter; Moraxella_osloensis	63.0061	-24.3539	4.23595	-5.74934	8.96e-09	8.36e-07	2 to 6	7 to 15	5	3	SCC_PL	Length_of_immunosuppression
ASV_32622	Bacteria; Proteobacteria; Gammaproteobacteria; Pseudomonadales; Moraxellaceae; Psychrobacter; Unassigned	8.74538	-21.5367	3.57004	-6.03262	1.61e-09	4.6e-08	16 and higher	2 to 6	14	5	SCC_PL	Length_of_immunosuppression
ASV_32622	Bacteria; Proteobacteria; Gammaproteobacteria; Pseudomonadales; Moraxellaceae; Psychrobacter; Unassigned	8.74538	-22.2261	4.34202	-5.11885	3.07e-07	1.26e-05	16 and higher	7 to 15	14	3	SCC_PL	Length_of_immunosuppression
ASV_19286	Bacteria; Proteobacteria; Gammaproteobacteria; Pseudomonadales; Pseudomonadaceae; Pseudomonas; Unassigned	16.3743	-20.4916	4.84405	-4.23025	2.33e-05	0.0010878	16 and higher	7 to 15	3	11	NS	Length_of_immunosuppression
ASV_14135	Bacteria; Proteobacteria; Gammaproteobacteria; Pseudomonadales; Pseudomonadaceae; Pseudomonas; Unassigned	11.109	-20.251	4.84428	-4.18039	2.91e-05	0.00117741	16 and higher	7 to 15	3	11	NS	Length_of_immunosuppression
ASV_27708	Bacteria; Proteobacteria; Gammaproteobacteria; Pseudomonadales; Pseudomonadaceae; Pseudomonas; Unassigned	13.5263	-20.2408	4.84415	-4.17839	2.94e-05	0.00117741	16 and higher	7 to 15	3	11	NS	Length_of_immunosuppression
ASV_16721	Bacteria; Proteobacteria; Gammaproteobacteria; Pseudomonadales; Pseudomonadaceae; Pseudomonas; Unassigned	7.85753	-19.8163	4.84457	-4.0904	4.31e-05	0.00152023	16 and higher	7 to 15	3	11	NS	Length_of_immunosuppression
ASV_19286	Bacteria; Proteobacteria; Gammaproteobacteria; Pseudomonadales; Pseudomonadaceae; Pseudomonas; Unassigned	16.3743	-30.7768	3.13748	-9.80941	1.03e-22	7.97e-21	2 to 6	7 to 15	11	11	NS	Length_of_immunosuppression
ASV_27708	Bacteria; Proteobacteria; Gammaproteobacteria; Pseudomonadales; Pseudomonadaceae; Pseudomonas; Unassigned	13.5263	-30.6481	3.13763	-9.76791	1.55e-22	1.13e-20	2 to 6	7 to 15	11	11	NS	Length_of_immunosuppression
ASV_14135	Bacteria; Proteobacteria; Gammaproteobacteria; Pseudomonadales; Pseudomonadaceae; Pseudomonas; Unassigned	11.109	-29.3225	3.13783	-9.34485	9.2e-21	5.96e-19	2 to 6	7 to 15	11	11	NS	Length_of_immunosuppression
ASV_16721	Bacteria; Proteobacteria; Gammaproteobacteria; Pseudomonadales; Pseudomonadaceae; Pseudomonas; Unassigned	7.85753	-25.3184	3.13828	-8.0676	7.17e-16	2.2e-14	2 to 6	7 to 15	11	11	NS	Length_of_immunosuppression
ASV_30022	Bacteria; Proteobacteria; Gammaproteobacteria; Pseudomonadales; Pseudomonadaceae; Pseudomonas; Unassigned	12.2856	20.5936	3.00019	6.86411	6.69e-12	2.81e-09	16 and higher	2 to 6	45	13	PDS	Length_of_immunosuppression
ASV_3624	Bacteria; Proteobacteria; Gammaproteobacteria; Pseudomonadales; Pseudomonadaceae; Pseudomonas; Unassigned	4.07197	17.949	3.29047	5.45485	4.9e-08	7.35e-06	16 and higher	2 to 6	45	13	PDS	Length_of_immunosuppression
ASV_30022	Bacteria; Proteobacteria; Gammaproteobacteria; Pseudomonadales; Pseudomonadaceae; Pseudomonas; Unassigned	12.2856	-24.8181	3.6449	-6.809	9.83e-12	6.87e-09	2 to 6	7 to 15	13	14	PDS	Length_of_immunosuppression
ASV_3624	Bacteria; Proteobacteria; Gammaproteobacteria; Pseudomonadales; Pseudomonadaceae; Pseudomonas; Unassigned	4.07197	-23.3671	3.98988	-5.85659	4.72e-09	1.24e-06	2 to 6	7 to 15	13	14	PDS	Length_of_immunosuppression
ASV_30356	Bacteria; Proteobacteria; Gammaproteobacteria; Xanthomonadales; Xanthomonadaceae; Luteimonas; Unassigned	18.394	-19.2202	4.84412	-3.96775	7.26e-05	0.00206207	16 and higher	2 to 6	3	11	NS	Length_of_immunosuppression
ASV_30356	Bacteria; Proteobacteria; Gammaproteobacteria; Xanthomonadales; Xanthomonadaceae; Luteimonas; Unassigned	18.394	34.0255	3.13758	10.8445	2.12e-27	2.47e-25	2 to 6	7 to 15	11	11	NS	Length_of_immunosuppression
ASV_32047	Eukaryota; Ascomycota; Dothideomycetes; Capnodiales; Teratosphaeriaceae; Neocatenulostroma; Unassigned	39.4087	-7.7911	2.46906	-3.15549	0.00160229	0.0414814	16 and higher	2 to 6	3	11	NS	Length_of_immunosuppression
ASV_17234	Eukaryota; Ascomycota; Dothideomycetes; Dothideales; Aureobasidiaceae; Aureobasidium; Aureobasidium_pullulans	8.58073	-19.7218	4.84449	-4.07099	4.68e-05	0.00160409	16 and higher	7 to 15	3	11	NS	Length_of_immunosuppression
ASV_17234	Eukaryota; Ascomycota; Dothideomycetes; Dothideales; Aureobasidiaceae; Aureobasidium; Aureobasidium_pullulans	8.58073	-28.6391	3.13815	-9.12611	7.1e-20	3.76e-18	2 to 6	7 to 15	11	11	NS	Length_of_immunosuppression
ASV_16162	Eukaryota; Ascomycota; Dothideomycetes; Pleosporales; Unassigned; Unassigned; Unassigned	4.8158	-22.1243	3.41459	-6.47934	9.21e-11	5.22e-09	16 and higher	2 to 6	11	6	SCC	Length_of_immunosuppression
ASV_16162	Eukaryota; Ascomycota; Dothideomycetes; Pleosporales; Unassigned; Unassigned; Unassigned	4.8158	24.5283	4.39037	5.58684	2.31e-08	6.45e-07	2 to 6	7 to 15	6	4	SCC	Length_of_immunosuppression
ASV_38963	Eukaryota; Ascomycota; Dothideomycetes; Pleosporales; uncultured; uncultured; uncultured_fungus	6.55447	23.5004	4.7413	4.95653	7.18e-07	9.31e-05	16 and higher	2 to 6	3	11	NS	Length_of_immunosuppression
ASV_38963	Eukaryota; Ascomycota; Dothideomycetes; Pleosporales; uncultured; uncultured; uncultured_fungus	6.55447	-20.6184	3.1423	-6.56156	5.32e-11	1.51e-09	2 to 6	7 to 15	11	11	NS	Length_of_immunosuppression
ASV_4439	Eukaryota; Ascomycota; Dothideomycetes; Unassigned; Unassigned; Unassigned; Unassigned	8.37157	-23.9853	4.34076	-5.52561	3.28e-08	2.19e-06	16 and higher	7 to 15	14	3	SCC_PL	Length_of_immunosuppression
ASV_4439	Eukaryota; Ascomycota; Dothideomycetes; Unassigned; Unassigned; Unassigned; Unassigned	8.37157	-27.626	5.02641	-5.49617	3.88e-08	2.45e-06	2 to 6	7 to 15	5	3	SCC_PL	Length_of_immunosuppression
ASV_10237	Eukaryota; Ascomycota; Eurotiomycetes; Eurotiales; Aspergillaceae; Penicillium; Unassigned	4.20574	-23.9543	4.22541	-5.66911	1.44e-08	2.17e-06	16 and higher	2 to 6	28	6	AK	Length_of_immunosuppression
ASV_10237	Eukaryota; Ascomycota; Eurotiomycetes; Eurotiales; Aspergillaceae; Penicillium; Unassigned	4.20574	26.2512	5.10205	5.14523	2.67e-07	2.69e-05	2 to 6	7 to 15	6	8	AK	Length_of_immunosuppression
ASV_20199	Eukaryota; Ascomycota; Sordariomycetes; Diaporthales; Unassigned; Unassigned; Unassigned	16.4302	-24.7929	4.34011	-5.71251	1.11e-08	1.91e-06	16 and higher	7 to 15	14	3	SCC_PL	Length_of_immunosuppression
ASV_20199	Eukaryota; Ascomycota; Sordariomycetes; Diaporthales; Unassigned; Unassigned; Unassigned	16.4302	-27.2824	5.02585	-5.42841	5.69e-08	2.81e-06	2 to 6	7 to 15	5	3	SCC_PL	Length_of_immunosuppression
ASV_21726	Eukaryota; Basidiomycota; Malasseziomycetes; Malasseziales; Malasseziaceae; Malassezia; Unassigned	31.6047	24.2731	1.9682	12.3326	6.05e-35	1.27e-31	16 and higher	2 to 6	45	13	PDS	Length_of_immunosuppression
ASV_21726	Eukaryota; Basidiomycota; Malasseziomycetes; Malasseziales; Malasseziaceae; Malassezia; Unassigned	31.6047	-23.0617	2.37553	-9.70802	2.79e-22	5.85e-19	2 to 6	7 to 15	13	14	PDS	Length_of_immunosuppression
ASV_21726	Eukaryota; Basidiomycota; Malasseziomycetes; Malasseziales; Malasseziaceae; Malassezia; Unassigned	3.96819	17.8028	3.48963	5.10162	3.37e-07	1.12e-05	16 and higher	2 to 6	11	6	SCC	Length_of_immunosuppression
ASV_25227	Eukaryota; Basidiomycota; Malasseziomycetes; Malasseziales; Malasseziaceae; Malassezia; Unassigned	10.1143	-23.8131	3.91001	-6.0903	1.13e-09	6.79e-08	16 and higher	7 to 15	11	4	SCC	Length_of_immunosuppression
ASV_25227	Eukaryota; Basidiomycota; Malasseziomycetes; Malasseziales; Malasseziaceae; Malassezia; Unassigned	10.1143	-26.0743	4.34914	-5.99529	2.03e-09	8.33e-08	2 to 6	7 to 15	6	4	SCC	Length_of_immunosuppression
ASV_21726	Eukaryota; Basidiomycota; Malasseziomycetes; Malasseziales; Malasseziaceae; Malassezia; Unassigned	3.96819	-22.0527	4.35126	-5.06812	4.02e-07	1e-05	2 to 6	7 to 15	6	4	SCC	Length_of_immunosuppression
ASV_21726	Eukaryota; Basidiomycota; Malasseziomycetes; Malasseziales; Malasseziaceae; Malassezia; Unassigned	20.5294	20.8089	3.0943	6.72492	1.76e-11	1.64e-09	16 and higher	2 to 6	14	5	SCC_PL	Length_of_immunosuppression
ASV_21726	Eukaryota; Basidiomycota; Malasseziomycetes; Malasseziales; Malasseziaceae; Malassezia; Unassigned	20.5294	-24.6501	4.23933	-5.81461	6.08e-09	6.54e-07	2 to 6	7 to 15	5	3	SCC_PL	Length_of_immunosuppression
ASV_5938	Eukaryota; Basidiomycota; Malasseziomycetes; Malasseziales; Malasseziaceae; Malassezia; uncultured_fungus	25.0532	22.461	3.92478	5.72287	1.05e-08	1.98e-06	16 and higher	2 to 6	28	6	AK	Length_of_immunosuppression
ASV_5938	Eukaryota; Basidiomycota; Malasseziomycetes; Malasseziales; Malasseziaceae; Malassezia; uncultured_fungus	25.0532	-21.6597	4.68007	-4.62806	3.69e-06	0.000293147	2 to 6	7 to 15	6	8	AK	Length_of_immunosuppression
ASV_5938	Eukaryota; Basidiomycota; Malasseziomycetes; Malasseziales; Malasseziaceae; Malassezia; uncultured_fungus	20.9925	23.6076	2.95483	7.9895	1.35e-15	9.47e-13	16 and higher	2 to 6	45	13	PDS	Length_of_immunosuppression
ASV_5938	Eukaryota; Basidiomycota; Malasseziomycetes; Malasseziales; Malasseziaceae; Malassezia; uncultured_fungus	20.9925	-23.3747	3.59288	-6.50585	7.73e-11	4.05e-08	2 to 6	7 to 15	13	14	PDS	Length_of_immunosuppression
ASV_24187	Eukaryota; Basidiomycota; Tremellomycetes; Filobasidiales; Filobasidiaceae; Naganishia; uncultured_eukaryote	20.4091	-16.8383	3.60265	-4.67387	2.96e-06	0.000229568	16 and higher	2 to 6	3	11	NS	Length_of_immunosuppression
ASV_24187	Eukaryota; Basidiomycota; Tremellomycetes; Filobasidiales; Filobasidiaceae; Naganishia; uncultured_eukaryote	20.4091	-19.7646	3.59754	-5.49393	3.93e-08	1.4e-05	16 and higher	7 to 15	3	11	NS	Length_of_immunosuppression
ASV_16108	Eukaryota; Peronosporomycetes; Peronosporomycetes; Peronosporomycetes; Peronosporomycetes; Phytophthora; Phytophthora_infestans_T30-4	1.49135	-22.3623	4.22852	-5.28845	1.23e-07	1.09e-05	16 and higher	2 to 6	28	6	AK	Length_of_immunosuppression
ASV_16108	Eukaryota; Peronosporomycetes; Peronosporomycetes; Peronosporomycetes; Peronosporomycetes; Phytophthora; Phytophthora_infestans_T30-4	1.49135	29.0405	5.10462	5.68905	1.28e-08	2.14e-06	2 to 6	7 to 15	6	8	AK	Length_of_immunosuppression
ASV_18920	Bacteria; Actinobacteriota; Actinobacteria; Actinomycetales; Actinomycetaceae; Actinomyces; Unassigned	0.79588	25.5753	5.98644	4.2722	1.93558e-05	0.00496564	F	M	8	121	AK	Gender
ASV_5876	Bacteria; Actinobacteriota; Actinobacteria; Bifidobacteriales; Bifidobacteriaceae; Bifidobacterium; Unassigned	2.32315	26.1203	6.41454	4.07204	4.66037e-05	0.00872421	F	M	3	53	SCC_PL	Gender
ASV_37598	Bacteria; Actinobacteriota; Actinobacteria; Corynebacteriales; Corynebacteriaceae; Corynebacterium; Unassigned	17.7376	28.9071	6.413	4.50758	6.55698e-06	0.00245493	F	M	3	53	SCC_PL	Gender
ASV_34221	Bacteria; Actinobacteriota; Actinobacteria; Corynebacteriales; Corynebacteriaceae; Corynebacterium; uncultured_bacterium	38.8848	-7.97425	2.25424	-3.53745	0.000404008	0.0362053	F	M	3	22	NS	Gender
ASV_34883	Bacteria; Actinobacteriota; Actinobacteria; Corynebacteriales; Corynebacteriaceae; Corynebacterium; uncultured_bacterium	18.3486	-22.2471	2.16631	-10.2696	9.66073e-25	1.50997e-21	F	M	16	106	PDS	Gender
ASV_12753	Bacteria; Actinobacteriota; Actinobacteria; Corynebacteriales; Corynebacteriaceae; Corynebacterium; uncultured_bacterium	19.9419	-22.5985	2.51954	-8.96929	2.9843e-19	3.10964e-16	F	M	16	106	PDS	Gender
ASV_34221	Bacteria; Actinobacteriota; Actinobacteria; Corynebacteriales; Corynebacteriaceae; Corynebacterium; uncultured_bacterium	36.4578	-6.48072	1.24604	-5.20107	1.98144e-07	0.000103233	F	M	16	106	PDS	Gender
ASV_29210	Bacteria; Actinobacteriota; Actinobacteria; Corynebacteriales; Corynebacteriaceae; Corynebacterium; uncultured_bacterium	73.5505	-21.6346	3.77297	-5.7341	9.80336e-09	1.38227e-05	F	M	3	53	SCC	Gender
ASV_874	Bacteria; Actinobacteriota; Actinobacteria; Corynebacteriales; Corynebacteriaceae; Corynebacterium; uncultured_bacterium	15.134	-19.4597	4.89339	-3.97674	6.98663e-05	0.00985115	F	M	3	53	SCC	Gender
ASV_29210	Bacteria; Actinobacteriota; Actinobacteria; Corynebacteriales; Corynebacteriaceae; Corynebacterium; uncultured_bacterium	91.3719	-21.8196	3.55217	-6.14262	8.11693e-10	7.59745e-07	F	M	3	53	SCC_PL	Gender
ASV_29929	Bacteria; Actinobacteriota; Actinobacteria; Corynebacteriales; Corynebacteriaceae; Corynebacterium; uncultured_bacterium	15.4669	-19.4523	5.11551	-3.80261	0.000143177	0.0206175	F	M	3	53	SCC_PL	Gender
ASV_8559	Bacteria; Actinobacteriota; Actinobacteria; Corynebacteriales; Corynebacteriaceae; Lawsonella; uncultured_bacterium	1.94352	26.0773	6.41505	4.06502	4.80277e-05	0.00752434	F	M	3	53	SCC	Gender
ASV_31843	Bacteria; Actinobacteriota; Actinobacteria; Micrococcales; Dermacoccaceae; Dermacoccus; Unassigned	13.8042	-19.8209	4.0686	-4.87168	1.10651e-06	0.000148287	F	M	3	22	NS	Gender
ASV_39969	Bacteria; Actinobacteriota; Actinobacteria; Micrococcales; Intrasporangiaceae; Janibacter; Unassigned	2.75504	25.9975	4.27921	6.07531	1.23751e-09	7.7369e-07	F	M	16	106	PDS	Gender
ASV_39969	Bacteria; Actinobacteriota; Actinobacteria; Micrococcales; Intrasporangiaceae; Janibacter; Unassigned	4.59643	27.0553	6.41366	4.21838	2.46064e-05	0.00658046	F	M	3	53	SCC_PL	Gender
ASV_11549	Bacteria; Actinobacteriota; Actinobacteria; Micrococcales; Micrococcaceae; Micrococcus; Unassigned	11.3058	-20.741	4.58109	-4.52753	5.96763e-06	0.00280678	F	M	8	121	AK	Gender
ASV_31616	Bacteria; Actinobacteriota; Actinobacteria; Micrococcales; Micrococcaceae; Micrococcus; Unassigned	66.1058	-21.3307	4.353	-4.90024	9.5721e-07	0.000449888	F	M	3	53	SCC	Gender
ASV_12775	Bacteria; Actinobacteriota; Actinobacteria; Micrococcales; Micrococcaceae; Micrococcus; Unassigned	23.9397	-20.0925	4.26605	-4.70984	2.47907e-06	0.000873872	F	M	3	53	SCC	Gender
ASV_26157	Bacteria; Actinobacteriota; Actinobacteria; Propionibacteriales; Propionibacteriaceae; Cutibacterium; Unassigned	61.3858	-21.9396	4.19755	-5.22675	1.72518e-07	6.69944e-05	F	M	3	22	NS	Gender
ASV_3693	Bacteria; Actinobacteriota; Actinobacteria; Propionibacteriales; Propionibacteriaceae; Cutibacterium; Unassigned	20.9008	-22.6677	1.96087	-11.5601	6.56669e-31	2.05275e-27	F	M	16	106	PDS	Gender
ASV_3693	Bacteria; Actinobacteriota; Actinobacteria; Propionibacteriales; Propionibacteriaceae; Cutibacterium; Unassigned	30.6636	-17.6671	4.12897	-4.27883	1.87878e-05	0.00586181	F	M	3	53	SCC_PL	Gender
ASV_9011	Bacteria; Actinobacteriota; Actinobacteria; Propionibacteriales; Propionibacteriaceae; Cutibacterium; Unassigned	1.75806	25.7386	6.41511	4.01218	6.01599e-05	0.00938495	F	M	3	53	SCC_PL	Gender
ASV_2658	Bacteria; Actinobacteriota; Actinobacteria; Propionibacteriales; Propionibacteriaceae; Unassigned; Unassigned	2.6057	26.2783	6.41435	4.09679	4.18913e-05	0.00871339	F	M	3	53	SCC_PL	Gender
ASV_29029	Bacteria; Bacteroidota; Bacteroidia; Flavobacteriales; Weeksellaceae; Unassigned; Unassigned	0.974953	25.8485	5.98603	4.31813	1.57356e-05	0.00493399	F	M	8	121	AK	Gender
ASV_162	Bacteria; Bacteroidota; Bacteroidia; Flavobacteriales; Weeksellaceae; Unassigned; Unassigned	0.829042	25.6319	5.98635	4.28172	1.85457e-05	0.00496564	F	M	8	121	AK	Gender
ASV_1061	Bacteria; Firmicutes; Bacilli; Lactobacillales; Listeriaceae; Brochothrix; Brochothrix_thermosphacta	25.4231	-21.8168	3.31623	-6.5788	4.74275e-11	6.69202e-08	F	M	8	121	AK	Gender
ASV_9129	Bacteria; Firmicutes; Bacilli; Staphylococcales; Staphylococcaceae; Staphylococcus; Staphylococcus_aureus	1174.11	-10.454	2.79009	-3.74684	0.000179073	0.0229539	F	M	3	53	SCC	Gender
ASV_31662	Bacteria; Firmicutes; Bacilli; Staphylococcales; Staphylococcaceae; Staphylococcus; Staphylococcus_aureus	16.6866	-19.5826	5.46282	-3.58471	0.000337452	0.0396506	F	M	3	53	SCC	Gender
ASV_36544	Bacteria; Firmicutes; Bacilli; Staphylococcales; Staphylococcaceae; Staphylococcus; Staphylococcus_aureus	140.242	-21.8851	4.32586	-5.05912	4.2119e-07	0.000197117	F	M	3	53	SCC_PL	Gender
ASV_17697	Bacteria; Firmicutes; Bacilli; Staphylococcales; Staphylococcaceae; Staphylococcus; Staphylococcus_capitis	190.71	-10.2689	2.40332	-4.27279	1.9304e-05	0.00204447	F	M	3	22	NS	Gender
ASV_32588	Bacteria; Firmicutes; Bacilli; Staphylococcales; Staphylococcaceae; Staphylococcus; Staphylococcus_epidermidis	19.1508	-20.3225	4.05691	-5.00936	5.46118e-07	9.08896e-05	F	M	3	22	NS	Gender
ASV_5472	Bacteria; Firmicutes; Bacilli; Staphylococcales; Staphylococcaceae; Staphylococcus; Unassigned	14.1611	29.5194	5.98433	4.93279	8.10646e-07	0.000571911	F	M	8	121	AK	Gender
ASV_33792	Bacteria; Firmicutes; Bacilli; Staphylococcales; Staphylococcaceae; Staphylococcus; Unassigned	3.77088	24.078	4.46306	5.39495	6.85433e-08	3.99265e-05	F	M	3	22	NS	Gender
ASV_27402	Bacteria; Firmicutes; Bacilli; Staphylococcales; Staphylococcaceae; Staphylococcus; Unassigned	23.4922	-20.4936	4.02526	-5.09124	3.55737e-07	7.46578e-05	F	M	3	22	NS	Gender
ASV_4345	Bacteria; Firmicutes; Bacilli; Staphylococcales; Staphylococcaceae; Staphylococcus; Unassigned	48.5435	-21.612	4.44249	-4.86483	1.14556e-06	0.000148287	F	M	3	22	NS	Gender
ASV_28358	Bacteria; Firmicutes; Bacilli; Staphylococcales; Staphylococcaceae; Staphylococcus; Unassigned	20.0754	-22.5978	3.1514	-7.1707	7.46175e-13	5.83135e-10	F	M	16	106	PDS	Gender
ASV_28358	Bacteria; Firmicutes; Bacilli; Staphylococcales; Staphylococcaceae; Staphylococcus; Unassigned	63.1897	-21.4432	4.28098	-5.00894	5.47304e-07	0.000385849	F	M	3	53	SCC	Gender
ASV_12934	Bacteria; Firmicutes; Bacilli; Staphylococcales; Staphylococcaceae; Staphylococcus; Unassigned	2.09697	26.1733	6.41488	4.08009	4.50183e-05	0.00752434	F	M	3	53	SCC	Gender
ASV_28358	Bacteria; Firmicutes; Bacilli; Staphylococcales; Staphylococcaceae; Staphylococcus; Unassigned	88.4331	-21.8748	3.78674	-5.77669	7.61856e-09	4.75398e-06	F	M	3	53	SCC_PL	Gender
ASV_4961	Bacteria; Firmicutes; Bacilli; Staphylococcales; Staphylococcaceae; Staphylococcus; uncultured_bacterium	36.632	-22.2187	3.26098	-6.81349	9.52581e-12	2.68818e-08	F	M	8	121	AK	Gender
ASV_4961	Bacteria; Firmicutes; Bacilli; Staphylococcales; Staphylococcaceae; Staphylococcus; uncultured_bacterium	44.9677	-21.5025	4.16617	-5.1612	2.45367e-07	7.14631e-05	F	M	3	22	NS	Gender
ASV_4961	Bacteria; Firmicutes; Bacilli; Staphylococcales; Staphylococcaceae; Staphylococcus; uncultured_bacterium	37.2823	-7.37162	1.84531	-3.9948	6.475e-05	0.0289155	F	M	16	106	PDS	Gender
ASV_9949	Bacteria; Firmicutes; Bacilli; Staphylococcales; Staphylococcaceae; Staphylococcus; uncultured_bacterium	22.5681	29.442	6.41296	4.59102	4.41088e-06	0.00124387	F	M	3	53	SCC	Gender
ASV_4961	Bacteria; Firmicutes; Bacilli; Staphylococcales; Staphylococcaceae; Staphylococcus; uncultured_bacterium	200.279	-22.9956	3.19488	-7.19763	6.12666e-13	1.14691e-09	F	M	3	53	SCC_PL	Gender
ASV_9949	Bacteria; Firmicutes; Bacilli; Staphylococcales; Staphylococcaceae; Staphylococcus; uncultured_bacterium	3.8525	26.8084	6.41384	4.17978	2.91797e-05	0.00682805	F	M	3	53	SCC_PL	Gender
ASV_14481	Bacteria; Firmicutes; Clostridia; Lachnospirales; Lachnospiraceae; Blautia; uncultured_bacterium	11.1789	-19.8057	4.24967	-4.66052	3.15411e-06	0.00178018	F	M	8	121	AK	Gender
ASV_3903	Bacteria; Firmicutes; Clostridia; Peptostreptococcales-Tissierellales; Peptostreptococcales-Tissierellales; Anaerococcus; uncultured_bacterium	21.3464	-20.4679	4.03192	-5.07647	3.84503e-07	7.46578e-05	F	M	3	22	NS	Gender
ASV_1223	Bacteria; Proteobacteria; Alphaproteobacteria; Rhodobacterales; Rhodobacteraceae; Paracoccus; Unassigned	70.0945	-22.1281	3.59165	-6.16099	7.22927e-10	8.4221e-07	F	M	3	22	NS	Gender
ASV_10197	Bacteria; Proteobacteria; Alphaproteobacteria; Rhodobacterales; Rhodobacteraceae; Paracoccus; Unassigned	21.7571	-20.2112	4.30471	-4.69513	2.66433e-06	0.000310394	F	M	3	22	NS	Gender
ASV_34771	Bacteria; Proteobacteria; Gammaproteobacteria; Burkholderiales; Neisseriaceae; uncultured; uncultured_bacterium	37.4113	-20.7224	4.66818	-4.43906	9.03506e-06	0.00212324	F	M	3	53	SCC	Gender
ASV_31554	Bacteria; Proteobacteria; Gammaproteobacteria; Enterobacterales; Erwiniaceae; Pantoea; Unassigned	33.7999	-22.2388	3.81986	-5.82189	5.81846e-09	5.47323e-06	F	M	8	121	AK	Gender
ASV_7203	Bacteria; Proteobacteria; Gammaproteobacteria; Pasteurellales; Pasteurellaceae; uncultured; uncultured_bacterium	1.11423	26.0356	5.9858	4.34956	1.3641e-05	0.00493399	F	M	8	121	AK	Gender
ASV_28620	Bacteria; Proteobacteria; Gammaproteobacteria; Pseudomonadales; Moraxellaceae; Moraxella; Moraxella_osloensis	1.06117	25.9647	5.98588	4.33766	1.4401e-05	0.00493399	F	M	8	121	AK	Gender
ASV_13528	Eukaryota; Ascomycota; Dothideomycetes; Pleosporales; Pleosporaceae; Bipolaris; Unassigned	17.3501	-19.6514	4.53302	-4.33516	1.45652e-05	0.00293385	F	M	3	53	SCC	Gender
ASV_15444	Eukaryota; Ascomycota; Dothideomycetes; Pleosporales; Pleosporaceae; Unassigned; Unassigned	1.99267	25.9118	6.41484	4.03936	5.35978e-05	0.00912138	F	M	3	53	SCC_PL	Gender
ASV_10152	Eukaryota; Basidiomycota; Malasseziomycetes; Malasseziales; Malasseziaceae; Malassezia; uncultured_fungus	1401.23	-5.33368	1.31056	-4.06978	4.70568e-05	0.00456843	F	M	3	22	NS	Gender
