# Supplementary material for: Changes in the skin microbiome associated with squamous cell carcinoma in transplant recipients
Source: ISME Commun. 2022 Feb 1;2:13. doi: 10.1038/s43705-022-00095-7 (PMC9723734; doi:10.1038/s43705-022-00095-7)
Supplement: Supplementary file 6 — Supplementary Table S7 [file 43705_2022_95_MOESM6_ESM.xlsx]

## Sheet: Dunn_Genus_cohort_sample_type
Kruskal-Wallis tests followed by Benjamini & Hochberg corrected Dunn’s multiple comparisons tests, from comparing relative abundances of most abundant genera between sample types, for each cohort
Taxonomy	Genus	Cohort	Sample_type_Group_1	Sample_type_Group_2	N_samples_Group_1	N_samples_Group_2	Mean_relative_abundance_Group_1	Mean_relative_abundance_Group_2	KrusW_pvalue	Dunn_pvalue	Dunn_padj	Dunn_p_label
d__Bacteria;p__Actinobacteriota;c__Actinobacteria;o__Corynebacteriales;f__Corynebacteriaceae;g__Lawsonella	Lawsonella	organ transplant recipient	NS	SCC	25	21	0.40628	0.14892	0.0215277	0.00685259	0.034263	*
d__Bacteria;p__Actinobacteriota;c__Actinobacteria;o__Corynebacteriales;f__Corynebacteriaceae;g__Lawsonella	Lawsonella	organ transplant recipient	PDS	SCC	72	21	0.42287	0.14892	0.0215277	0.00134768	0.0134768	*
d__Bacteria;p__Actinobacteriota;c__Actinobacteria;o__Micrococcales;f__Dermabacteraceae;g__Brachybacterium	Brachybacterium	organ transplant recipient	NS	PDS	25	72	0.68978	0.06806	0.0212357	0.00927104	0.0309035	*
d__Bacteria;p__Actinobacteriota;c__Actinobacteria;o__Micrococcales;f__Dermabacteraceae;g__Brachybacterium	Brachybacterium	organ transplant recipient	NS	SCC	25	21	0.68978	0.02236	0.0212357	0.00292052	0.0292052	*
d__Bacteria;p__Actinobacteriota;c__Actinobacteria;o__Micrococcales;f__Dermabacteraceae;g__Brachybacterium	Brachybacterium	organ transplant recipient	NS	SCC_PL	25	22	0.68978	0.02704	0.0212357	0.00660037	0.0330019	*
d__Bacteria;p__Actinobacteriota;c__Actinobacteria;o__Micrococcales;f__Dermacoccaceae;g__Dermacoccus	Dermacoccus	organ transplant recipient	AK	NS	42	25	0.00699	0.45658	2.30512e-05	6.66098e-05	0.000222033	***
d__Bacteria;p__Actinobacteriota;c__Actinobacteria;o__Micrococcales;f__Dermacoccaceae;g__Dermacoccus	Dermacoccus	organ transplant recipient	NS	PDS	25	72	0.45658	0.00522	2.30512e-05	6.76942e-06	6.76942e-05	***
d__Bacteria;p__Actinobacteriota;c__Actinobacteria;o__Micrococcales;f__Dermacoccaceae;g__Dermacoccus	Dermacoccus	organ transplant recipient	NS	SCC	25	21	0.45658	0.00534	2.30512e-05	0.000112016	0.000280039	***
d__Bacteria;p__Actinobacteriota;c__Actinobacteria;o__Micrococcales;f__Dermacoccaceae;g__Dermacoccus	Dermacoccus	organ transplant recipient	NS	SCC_PL	25	22	0.45658	0	2.30512e-05	9.6726e-06	4.8363e-05	***
d__Bacteria;p__Actinobacteriota;c__Actinobacteria;o__Micrococcales;f__Microbacteriaceae;g__Microbacterium	Microbacterium	organ transplant recipient	AK	NS	42	25	0.07763	0.61286	0.00196085	0.00826409	0.027547	*
d__Bacteria;p__Actinobacteriota;c__Actinobacteria;o__Micrococcales;f__Microbacteriaceae;g__Microbacterium	Microbacterium	organ transplant recipient	NS	SCC	25	21	0.61286	0.06335	0.00196085	0.000401099	0.00401099	**
d__Bacteria;p__Actinobacteriota;c__Actinobacteria;o__Micrococcales;f__Microbacteriaceae;g__Microbacterium	Microbacterium	organ transplant recipient	PDS	SCC	72	21	0.26143	0.06335	0.00196085	0.00271854	0.0135927	*
d__Bacteria;p__Actinobacteriota;c__Actinobacteria;o__Micrococcales;f__Micrococcaceae;g__Kocuria	Kocuria	organ transplant recipient	NS	SCC	25	21	0.49644	0.01712	0.0251708	0.00104233	0.0104233	*
d__Bacteria;p__Actinobacteriota;c__Actinobacteria;o__Micrococcales;f__Micrococcaceae;g__Micrococcus	Micrococcus	organ transplant recipient	NS	SCC	25	21	2.79509	1.53526	0.0238556	0.00133493	0.0133493	*
d__Bacteria;p__Actinobacteriota;c__Actinobacteria;o__Micrococcales;f__Micrococcaceae;g__Rothia	Rothia	organ transplant recipient	AK	NS	42	25	0.46282	0.53842	0.0191775	0.00405909	0.0405909	*
d__Bacteria;p__Actinobacteriota;c__Actinobacteria;o__Micrococcales;f__Micrococcaceae;g__Rothia	Rothia	organ transplant recipient	NS	SCC	25	21	0.53842	0.89816	0.0191775	0.00552204	0.0276102	*
d__Bacteria;p__Actinobacteriota;c__Actinobacteria;o__Propionibacteriales;f__Propionibacteriaceae;g__Cutibacterium	Cutibacterium	immunocompetent	AK	SCC	87	35	22.0464	10.8358	0.0381676	0.0190255	0.038051	*
d__Bacteria;p__Actinobacteriota;c__Actinobacteria;o__Propionibacteriales;f__Propionibacteriaceae;g__Cutibacterium	Cutibacterium	immunocompetent	SCC	SCC_PL	35	34	10.8358	17.9671	0.0381676	0.0132641	0.0397922	*
d__Bacteria;p__Bacteroidota;c__Bacteroidia;o__Bacteroidales;f__Bacteroidaceae;g__Bacteroides	Bacteroides	organ transplant recipient	NS	PDS	25	72	0.11009	0.24261	5.14835e-07	0.00142358	0.00355895	**
d__Bacteria;p__Bacteroidota;c__Bacteroidia;o__Bacteroidales;f__Bacteroidaceae;g__Bacteroides	Bacteroides	organ transplant recipient	AK	SCC	42	21	0.06737	0.00346	5.14835e-07	0.00109544	0.00365148	**
d__Bacteria;p__Bacteroidota;c__Bacteroidia;o__Bacteroidales;f__Bacteroidaceae;g__Bacteroides	Bacteroides	organ transplant recipient	PDS	SCC	72	21	0.24261	0.00346	5.14835e-07	4.4198e-07	4.4198e-06	***
d__Bacteria;p__Bacteroidota;c__Bacteroidia;o__Bacteroidales;f__Bacteroidaceae;g__Bacteroides	Bacteroides	organ transplant recipient	PDS	SCC_PL	72	22	0.24261	0.03597	5.14835e-07	0.000235009	0.00117504	**
d__Bacteria;p__Bacteroidota;c__Bacteroidia;o__Bacteroidales;f__Bacteroidaceae;g__Bacteroides	Bacteroides	immunocompetent	AK	SCC	87	35	0.84182	0.24047	0.0103267	0.0015301	0.00918058	**
d__Bacteria;p__Bacteroidota;c__Bacteroidia;o__Bacteroidales;f__Bacteroidaceae;g__Bacteroides	Bacteroides	immunocompetent	PDS	SCC	50	35	0.73217	0.24047	0.0103267	0.00434515	0.0130354	*
d__Bacteria;p__Bacteroidota;c__Bacteroidia;o__Bacteroidales;f__Bacteroidaceae;g__Bacteroides	Bacteroides	immunocompetent	SCC	SCC_PL	35	34	0.24047	0.43723	0.0103267	0.0175733	0.0351465	*
d__Bacteria;p__Bacteroidota;c__Bacteroidia;o__Bacteroidales;f__Muribaculaceae;g__Muribaculaceae	Muribaculaceae	organ transplant recipient	AK	SCC	42	21	0.08771	0.02996	0.0024877	0.00528407	0.0264204	*
d__Bacteria;p__Bacteroidota;c__Bacteroidia;o__Bacteroidales;f__Muribaculaceae;g__Muribaculaceae	Muribaculaceae	organ transplant recipient	PDS	SCC	72	21	0.14328	0.02996	0.0024877	0.000236001	0.00236001	**
d__Bacteria;p__Bacteroidota;c__Bacteroidia;o__Bacteroidales;f__Porphyromonadaceae;g__Porphyromonas	Porphyromonas	organ transplant recipient	AK	NS	42	25	0.39857	0.41117	0.0018905	0.00136781	0.00683907	**
d__Bacteria;p__Bacteroidota;c__Bacteroidia;o__Bacteroidales;f__Porphyromonadaceae;g__Porphyromonas	Porphyromonas	organ transplant recipient	NS	SCC	25	21	0.41117	0.0896	0.0018905	0.000639543	0.00639543	**
d__Bacteria;p__Bacteroidota;c__Bacteroidia;o__Bacteroidales;f__Porphyromonadaceae;g__Porphyromonas	Porphyromonas	organ transplant recipient	PDS	SCC	72	21	0.41752	0.0896	0.0018905	0.0139391	0.0464636	*
d__Bacteria;p__Bacteroidota;c__Bacteroidia;o__Bacteroidales;f__Porphyromonadaceae;g__Porphyromonas	Porphyromonas	organ transplant recipient	NS	SCC_PL	25	22	0.41117	0.36436	0.0018905	0.0140786	0.0351964	*
d__Bacteria;p__Bacteroidota;c__Bacteroidia;o__Bacteroidales;f__Prevotellaceae;g__Prevotella	Prevotella	organ transplant recipient	AK	NS	42	25	0.66029	0.56331	0.003559	0.0149819	0.0499396	*
d__Bacteria;p__Bacteroidota;c__Bacteroidia;o__Bacteroidales;f__Prevotellaceae;g__Prevotella	Prevotella	organ transplant recipient	NS	SCC	25	21	0.56331	0.27944	0.003559	0.000993673	0.00993673	**
d__Bacteria;p__Bacteroidota;c__Bacteroidia;o__Bacteroidales;f__Prevotellaceae;g__Prevotella	Prevotella	organ transplant recipient	PDS	SCC	72	21	0.58244	0.27944	0.003559	0.00247755	0.0123878	*
d__Bacteria;p__Bacteroidota;c__Bacteroidia;o__Bacteroidales;f__Prevotellaceae;g__Prevotella	Prevotella	immunocompetent	AK	SCC_PL	87	34	0.3731	0.47909	0.0224303	0.00460958	0.0276575	*
d__Bacteria;p__Bacteroidota;c__Bacteroidia;o__Bacteroidales;f__Prevotellaceae;g__Prevotella	Prevotella	immunocompetent	PDS	SCC_PL	50	34	0.37776	0.47909	0.0224303	0.0154846	0.0464538	*
d__Bacteria;p__Bacteroidota;c__Bacteroidia;o__Flavobacteriales;f__Weeksellaceae;g__Chryseobacterium	Chryseobacterium	immunocompetent	AK	SCC	87	35	0.09061	0.30509	6.46189e-06	0.0170174	0.0340348	*
d__Bacteria;p__Bacteroidota;c__Bacteroidia;o__Flavobacteriales;f__Weeksellaceae;g__Chryseobacterium	Chryseobacterium	immunocompetent	AK	SCC_PL	87	34	0.09061	0.6933	6.46189e-06	3.70999e-07	2.226e-06	***
d__Bacteria;p__Bacteroidota;c__Bacteroidia;o__Flavobacteriales;f__Weeksellaceae;g__Chryseobacterium	Chryseobacterium	immunocompetent	PDS	SCC_PL	50	34	0.22218	0.6933	6.46189e-06	0.0017647	0.0052941	**
d__Bacteria;p__Bacteroidota;c__Bacteroidia;o__Flavobacteriales;f__Weeksellaceae;g__Chryseobacterium	Chryseobacterium	immunocompetent	SCC	SCC_PL	35	34	0.30509	0.6933	6.46189e-06	0.0222585	0.0333877	*
d__Bacteria;p__Firmicutes;c__Bacilli;o__Lactobacillales;f__Lactobacillaceae;g__Lactobacillus	Lactobacillus	organ transplant recipient	PDS	SCC	72	21	0.10785	0.02546	0.0161737	0.00139189	0.0139189	*
d__Bacteria;p__Firmicutes;c__Bacilli;o__Lactobacillales;f__Lactobacillaceae;g__Lactobacillus	Lactobacillus	immunocompetent	AK	SCC_PL	87	34	0.3795	0.76763	0.0316915	0.00444679	0.0266807	*
d__Bacteria;p__Firmicutes;c__Bacilli;o__Staphylococcales;f__Staphylococcaceae;g__Staphylococcus	Staphylococcus	organ transplant recipient	AK	NS	42	25	29.2688	10.8118	0.000269061	0.0101241	0.0337469	*
d__Bacteria;p__Firmicutes;c__Bacilli;o__Staphylococcales;f__Staphylococcaceae;g__Staphylococcus	Staphylococcus	organ transplant recipient	AK	PDS	42	72	29.2688	14.6531	0.000269061	0.0114389	0.0285972	*
d__Bacteria;p__Firmicutes;c__Bacilli;o__Staphylococcales;f__Staphylococcaceae;g__Staphylococcus	Staphylococcus	organ transplant recipient	NS	SCC	25	21	10.8118	45.0573	0.000269061	0.000195208	0.000976041	***
d__Bacteria;p__Firmicutes;c__Bacilli;o__Staphylococcales;f__Staphylococcaceae;g__Staphylococcus	Staphylococcus	organ transplant recipient	PDS	SCC	72	21	14.6531	45.0573	0.000269061	0.000140811	0.00140811	**
d__Bacteria;p__Firmicutes;c__Bacilli;o__Staphylococcales;f__Staphylococcaceae;g__Staphylococcus	Staphylococcus	immunocompetent	AK	SCC	87	35	13.2399	47.4505	1.06759e-10	3.37508e-10	2.02505e-09	***
d__Bacteria;p__Firmicutes;c__Bacilli;o__Staphylococcales;f__Staphylococcaceae;g__Staphylococcus	Staphylococcus	immunocompetent	PDS	SCC	50	35	8.92321	47.4505	1.06759e-10	2.33358e-09	7.00075e-09	***
d__Bacteria;p__Firmicutes;c__Bacilli;o__Staphylococcales;f__Staphylococcaceae;g__Staphylococcus	Staphylococcus	immunocompetent	AK	SCC_PL	87	34	13.2399	18.1174	1.06759e-10	0.00299906	0.00599813	**
d__Bacteria;p__Firmicutes;c__Bacilli;o__Staphylococcales;f__Staphylococcaceae;g__Staphylococcus	Staphylococcus	immunocompetent	PDS	SCC_PL	50	34	8.92321	18.1174	1.06759e-10	0.00301098	0.00451647	**
d__Bacteria;p__Firmicutes;c__Bacilli;o__Staphylococcales;f__Staphylococcaceae;g__Staphylococcus	Staphylococcus	immunocompetent	SCC	SCC_PL	35	34	47.4505	18.1174	1.06759e-10	0.00637331	0.00764797	**
d__Bacteria;p__Firmicutes;c__Clostridia;o__Lachnospirales;f__Lachnospiraceae;g__Blautia	Blautia	immunocompetent	AK	SCC	87	35	1.07994	0.18249	0.0276455	0.00255242	0.0153145	*
d__Bacteria;p__Firmicutes;c__Clostridia;o__Lachnospirales;f__Lachnospiraceae;g__uncultured	uncultured	organ transplant recipient	PDS	SCC	72	21	0.05059	0.00094	0.0194741	0.00367914	0.0367914	*
d__Bacteria;p__Firmicutes;c__Clostridia;o__Lachnospirales;f__Lachnospiraceae;Unassigned	Unassigned	immunocompetent	AK	SCC	87	35	0.52662	0.23412	0.017113	0.00482718	0.0144815	*
d__Bacteria;p__Firmicutes;c__Clostridia;o__Lachnospirales;f__Lachnospiraceae;Unassigned	Unassigned	immunocompetent	PDS	SCC	50	35	0.57616	0.23412	0.017113	0.00319363	0.0191618	*
d__Bacteria;p__Firmicutes;c__Clostridia;o__Oscillospirales;f__Ruminococcaceae;g__Faecalibacterium	Faecalibacterium	organ transplant recipient	AK	NS	42	25	0.03223	0.08784	0.046017	0.00785279	0.039264	*
d__Bacteria;p__Firmicutes;c__Clostridia;o__Oscillospirales;f__Ruminococcaceae;g__Faecalibacterium	Faecalibacterium	immunocompetent	AK	SCC	87	35	0.4147	0.00772	0.0027808	0.000318649	0.00191189	**
d__Bacteria;p__Firmicutes;c__Clostridia;o__Peptostreptococcales-Tissierellales;f__Peptostreptococcales-Tissierellales;g__Anaerococcus	Anaerococcus	organ transplant recipient	AK	SCC	42	21	0.9705	0.30168	3.63282e-05	0.00377982	0.0125994	*
d__Bacteria;p__Firmicutes;c__Clostridia;o__Peptostreptococcales-Tissierellales;f__Peptostreptococcales-Tissierellales;g__Anaerococcus	Anaerococcus	organ transplant recipient	NS	SCC	25	21	1.46176	0.30168	3.63282e-05	1.89772e-05	9.48861e-05	***
d__Bacteria;p__Firmicutes;c__Clostridia;o__Peptostreptococcales-Tissierellales;f__Peptostreptococcales-Tissierellales;g__Anaerococcus	Anaerococcus	organ transplant recipient	PDS	SCC	72	21	1.68767	0.30168	3.63282e-05	4.48169e-06	4.48169e-05	***
d__Bacteria;p__Firmicutes;c__Clostridia;o__Peptostreptococcales-Tissierellales;f__Peptostreptococcales-Tissierellales;g__Anaerococcus	Anaerococcus	organ transplant recipient	SCC	SCC_PL	21	22	0.30168	0.93716	3.63282e-05	0.0164475	0.0411187	*
d__Bacteria;p__Firmicutes;c__Clostridia;o__Peptostreptococcales-Tissierellales;f__Peptostreptococcales-Tissierellales;g__Anaerococcus	Anaerococcus	immunocompetent	AK	SCC_PL	87	34	0.38908	1.16995	0.000259259	2.88127e-05	0.000172876	***
d__Bacteria;p__Firmicutes;c__Clostridia;o__Peptostreptococcales-Tissierellales;f__Peptostreptococcales-Tissierellales;g__Anaerococcus	Anaerococcus	immunocompetent	PDS	SCC_PL	50	34	0.64009	1.16995	0.000259259	0.0183026	0.0366052	*
d__Bacteria;p__Firmicutes;c__Clostridia;o__Peptostreptococcales-Tissierellales;f__Peptostreptococcales-Tissierellales;g__Anaerococcus	Anaerococcus	immunocompetent	SCC	SCC_PL	35	34	0.65812	1.16995	0.000259259	0.000882277	0.00264683	**
d__Bacteria;p__Firmicutes;c__Clostridia;o__Peptostreptococcales-Tissierellales;f__Peptostreptococcales-Tissierellales;g__Finegoldia	Finegoldia	organ transplant recipient	AK	NS	42	25	0.34115	0.5398	0.000338401	0.0176027	0.0440066	*
d__Bacteria;p__Firmicutes;c__Clostridia;o__Peptostreptococcales-Tissierellales;f__Peptostreptococcales-Tissierellales;g__Finegoldia	Finegoldia	organ transplant recipient	AK	SCC	42	21	0.34115	0.13863	0.000338401	0.0247605	0.0495209	*
d__Bacteria;p__Firmicutes;c__Clostridia;o__Peptostreptococcales-Tissierellales;f__Peptostreptococcales-Tissierellales;g__Finegoldia	Finegoldia	organ transplant recipient	NS	SCC	25	21	0.5398	0.13863	0.000338401	5.05814e-05	0.000505814	***
d__Bacteria;p__Firmicutes;c__Clostridia;o__Peptostreptococcales-Tissierellales;f__Peptostreptococcales-Tissierellales;g__Finegoldia	Finegoldia	organ transplant recipient	PDS	SCC	72	21	0.46437	0.13863	0.000338401	0.000111206	0.000556028	***
d__Bacteria;p__Firmicutes;c__Clostridia;o__Peptostreptococcales-Tissierellales;f__Peptostreptococcales-Tissierellales;g__Finegoldia	Finegoldia	immunocompetent	AK	PDS	87	50	0.21099	0.53554	0.012089	0.00790398	0.023712	*
d__Bacteria;p__Firmicutes;c__Clostridia;o__Peptostreptococcales-Tissierellales;f__Peptostreptococcales-Tissierellales;g__Finegoldia	Finegoldia	immunocompetent	PDS	SCC	50	35	0.53554	0.30718	0.012089	0.0032941	0.0197646	*
d__Bacteria;p__Firmicutes;c__Clostridia;o__Peptostreptococcales-Tissierellales;f__Peptostreptococcales-Tissierellales;g__Peptoniphilus	Peptoniphilus	organ transplant recipient	AK	PDS	42	72	0.32168	0.35082	2.2572e-05	0.0226198	0.0452397	*
d__Bacteria;p__Firmicutes;c__Clostridia;o__Peptostreptococcales-Tissierellales;f__Peptostreptococcales-Tissierellales;g__Peptoniphilus	Peptoniphilus	organ transplant recipient	AK	SCC	42	21	0.32168	0.04224	2.2572e-05	0.00405152	0.0101288	*
d__Bacteria;p__Firmicutes;c__Clostridia;o__Peptostreptococcales-Tissierellales;f__Peptostreptococcales-Tissierellales;g__Peptoniphilus	Peptoniphilus	organ transplant recipient	NS	SCC	25	21	0.25154	0.04224	2.2572e-05	5.2868e-05	0.00026434	***
d__Bacteria;p__Firmicutes;c__Clostridia;o__Peptostreptococcales-Tissierellales;f__Peptostreptococcales-Tissierellales;g__Peptoniphilus	Peptoniphilus	organ transplant recipient	PDS	SCC	72	21	0.35082	0.04224	2.2572e-05	1.04986e-06	1.04986e-05	***
d__Bacteria;p__Firmicutes;c__Clostridia;o__Peptostreptococcales-Tissierellales;f__Peptostreptococcales-Tissierellales;g__Peptoniphilus	Peptoniphilus	organ transplant recipient	SCC	SCC_PL	21	22	0.04224	0.35808	2.2572e-05	0.00168423	0.00561411	**
d__Bacteria;p__Firmicutes;c__Negativicutes;o__Veillonellales-Selenomonadales;f__Veillonellaceae;g__Veillonella	Veillonella	organ transplant recipient	AK	PDS	42	72	0.68644	0.79262	0.000527989	0.0249683	0.0499366	*
d__Bacteria;p__Firmicutes;c__Negativicutes;o__Veillonellales-Selenomonadales;f__Veillonellaceae;g__Veillonella	Veillonella	organ transplant recipient	NS	SCC	25	21	0.57061	0.31518	0.000527989	0.00376573	0.0188286	*
d__Bacteria;p__Firmicutes;c__Negativicutes;o__Veillonellales-Selenomonadales;f__Veillonellaceae;g__Veillonella	Veillonella	organ transplant recipient	PDS	SCC	72	21	0.79262	0.31518	0.000527989	1.75726e-05	0.000175726	***
d__Bacteria;p__Proteobacteria;c__Alphaproteobacteria;o__Caulobacterales;f__Caulobacteraceae;g__Brevundimonas	Brevundimonas	organ transplant recipient	AK	NS	42	25	0.40737	1.68515	0.00221255	0.0134231	0.0447438	*
d__Bacteria;p__Proteobacteria;c__Alphaproteobacteria;o__Caulobacterales;f__Caulobacteraceae;g__Brevundimonas	Brevundimonas	organ transplant recipient	NS	SCC	25	21	1.68515	0.19766	0.00221255	0.000176142	0.00176142	**
d__Bacteria;p__Proteobacteria;c__Alphaproteobacteria;o__Caulobacterales;f__Caulobacteraceae;g__Brevundimonas	Brevundimonas	organ transplant recipient	PDS	SCC	72	21	0.81254	0.19766	0.00221255	0.00211528	0.0105764	*
d__Bacteria;p__Proteobacteria;c__Alphaproteobacteria;o__Rhodobacterales;f__Rhodobacteraceae;g__Paracoccus	Paracoccus	organ transplant recipient	AK	NS	42	25	3.32515	8.49433	3.05887e-05	0.00135986	0.00453286	**
d__Bacteria;p__Proteobacteria;c__Alphaproteobacteria;o__Rhodobacterales;f__Rhodobacteraceae;g__Paracoccus	Paracoccus	organ transplant recipient	NS	PDS	25	72	8.49433	2.81796	3.05887e-05	0.00195511	0.00488777	**
d__Bacteria;p__Proteobacteria;c__Alphaproteobacteria;o__Rhodobacterales;f__Rhodobacteraceae;g__Paracoccus	Paracoccus	organ transplant recipient	AK	SCC	42	21	3.32515	0.69823	3.05887e-05	0.0231704	0.0386173	*
d__Bacteria;p__Proteobacteria;c__Alphaproteobacteria;o__Rhodobacterales;f__Rhodobacteraceae;g__Paracoccus	Paracoccus	organ transplant recipient	NS	SCC	25	21	8.49433	0.69823	3.05887e-05	1.72236e-06	1.72236e-05	***
d__Bacteria;p__Proteobacteria;c__Alphaproteobacteria;o__Rhodobacterales;f__Rhodobacteraceae;g__Paracoccus	Paracoccus	organ transplant recipient	PDS	SCC	72	21	2.81796	0.69823	3.05887e-05	0.00494671	0.00989342	**
d__Bacteria;p__Proteobacteria;c__Alphaproteobacteria;o__Rhodobacterales;f__Rhodobacteraceae;g__Paracoccus	Paracoccus	organ transplant recipient	NS	SCC_PL	25	22	8.49433	1.1743	3.05887e-05	0.000195052	0.000975258	***
d__Bacteria;p__Proteobacteria;c__Alphaproteobacteria;o__Rhodobacterales;f__Rhodobacteraceae;g__Paracoccus	Paracoccus	immunocompetent	AK	SCC	87	35	2.21324	0.34817	0.000284396	0.00392697	0.00785394	**
d__Bacteria;p__Proteobacteria;c__Alphaproteobacteria;o__Rhodobacterales;f__Rhodobacteraceae;g__Paracoccus	Paracoccus	immunocompetent	PDS	SCC	50	35	2.09463	0.34817	0.000284396	0.000207589	0.00124553	**
d__Bacteria;p__Proteobacteria;c__Alphaproteobacteria;o__Rhodobacterales;f__Rhodobacteraceae;g__Paracoccus	Paracoccus	immunocompetent	AK	SCC_PL	87	34	2.21324	0.8522	0.000284396	0.0238604	0.0357906	*
d__Bacteria;p__Proteobacteria;c__Alphaproteobacteria;o__Rhodobacterales;f__Rhodobacteraceae;g__Paracoccus	Paracoccus	immunocompetent	PDS	SCC_PL	50	34	2.09463	0.8522	0.000284396	0.00170856	0.00512568	**
d__Bacteria;p__Proteobacteria;c__Alphaproteobacteria;o__Sphingomonadales;f__Sphingomonadaceae;g__Sphingomonas	Sphingomonas	organ transplant recipient	PDS	SCC	72	21	0.61532	0.44734	0.0165545	0.0038693	0.038693	*
d__Bacteria;p__Proteobacteria;c__Alphaproteobacteria;o__Sphingomonadales;f__Sphingomonadaceae;g__Sphingomonas	Sphingomonas	immunocompetent	AK	SCC	87	35	0.21933	0.06016	0.000470562	0.00611539	0.0183462	*
d__Bacteria;p__Proteobacteria;c__Alphaproteobacteria;o__Sphingomonadales;f__Sphingomonadaceae;g__Sphingomonas	Sphingomonas	immunocompetent	PDS	SCC	50	35	0.28715	0.06016	0.000470562	3.86657e-05	0.000231994	***
d__Bacteria;p__Proteobacteria;c__Alphaproteobacteria;o__Sphingomonadales;f__Sphingomonadaceae;g__Sphingomonas	Sphingomonas	immunocompetent	PDS	SCC_PL	50	34	0.28715	0.15635	0.000470562	0.0142167	0.0284334	*
d__Bacteria;p__Proteobacteria;c__Gammaproteobacteria;o__Enterobacterales;f__Enterobacteriaceae;g__Enterobacter	Enterobacter	organ transplant recipient	AK	NS	42	25	0.06209	0.38256	3.11789e-05	7.12154e-05	0.000356077	***
d__Bacteria;p__Proteobacteria;c__Gammaproteobacteria;o__Enterobacterales;f__Enterobacteriaceae;g__Enterobacter	Enterobacter	organ transplant recipient	AK	PDS	42	72	0.06209	0.22469	3.11789e-05	0.00510465	0.0102093	*
d__Bacteria;p__Proteobacteria;c__Gammaproteobacteria;o__Enterobacterales;f__Enterobacteriaceae;g__Enterobacter	Enterobacter	organ transplant recipient	NS	SCC	25	21	0.38256	0.02795	3.11789e-05	5.047e-05	0.0005047	***
d__Bacteria;p__Proteobacteria;c__Gammaproteobacteria;o__Enterobacterales;f__Enterobacteriaceae;g__Enterobacter	Enterobacter	organ transplant recipient	PDS	SCC	72	21	0.22469	0.02795	3.11789e-05	0.0028411	0.00710274	**
d__Bacteria;p__Proteobacteria;c__Gammaproteobacteria;o__Enterobacterales;f__Enterobacteriaceae;g__Enterobacter	Enterobacter	organ transplant recipient	NS	SCC_PL	25	22	0.38256	0.05903	3.11789e-05	0.00228834	0.00762781	**
d__Bacteria;p__Proteobacteria;c__Gammaproteobacteria;o__Enterobacterales;f__Enterobacteriaceae;g__Enterobacter	Enterobacter	immunocompetent	AK	SCC_PL	87	34	0.04482	0.36183	0.0173584	0.00258631	0.0155179	*
d__Bacteria;p__Proteobacteria;c__Gammaproteobacteria;o__Pseudomonadales;f__Moraxellaceae;g__Acinetobacter	Acinetobacter	organ transplant recipient	AK	NS	42	25	0.7996	1.56649	4.43277e-06	0.0100343	0.0200686	*
d__Bacteria;p__Proteobacteria;c__Gammaproteobacteria;o__Pseudomonadales;f__Moraxellaceae;g__Acinetobacter	Acinetobacter	organ transplant recipient	AK	PDS	42	72	0.7996	1.84095	4.43277e-06	0.00055278	0.0018426	**
d__Bacteria;p__Proteobacteria;c__Gammaproteobacteria;o__Pseudomonadales;f__Moraxellaceae;g__Acinetobacter	Acinetobacter	organ transplant recipient	NS	SCC	25	21	1.56649	0.38858	4.43277e-06	0.00029149	0.00145745	**
d__Bacteria;p__Proteobacteria;c__Gammaproteobacteria;o__Pseudomonadales;f__Moraxellaceae;g__Acinetobacter	Acinetobacter	organ transplant recipient	PDS	SCC	72	21	1.84095	0.38858	4.43277e-06	1.05593e-05	0.000105593	***
d__Bacteria;p__Proteobacteria;c__Gammaproteobacteria;o__Pseudomonadales;f__Moraxellaceae;g__Acinetobacter	Acinetobacter	organ transplant recipient	NS	SCC_PL	25	22	1.56649	0.59535	4.43277e-06	0.0183664	0.0306107	*
d__Bacteria;p__Proteobacteria;c__Gammaproteobacteria;o__Pseudomonadales;f__Moraxellaceae;g__Acinetobacter	Acinetobacter	organ transplant recipient	PDS	SCC_PL	72	22	1.84095	0.59535	4.43277e-06	0.00358226	0.00895564	**
d__Bacteria;p__Proteobacteria;c__Gammaproteobacteria;o__Pseudomonadales;f__Moraxellaceae;g__Moraxella	Moraxella	organ transplant recipient	AK	SCC	42	21	0.44458	0.20044	0.00457877	0.00687181	0.022906	*
d__Bacteria;p__Proteobacteria;c__Gammaproteobacteria;o__Pseudomonadales;f__Moraxellaceae;g__Moraxella	Moraxella	organ transplant recipient	NS	SCC	25	21	0.58785	0.20044	0.00457877	0.000916021	0.00916021	**
d__Bacteria;p__Proteobacteria;c__Gammaproteobacteria;o__Pseudomonadales;f__Moraxellaceae;g__Moraxella	Moraxella	organ transplant recipient	PDS	SCC	72	21	0.97336	0.20044	0.00457877	0.00128606	0.00643032	**
d__Bacteria;p__Proteobacteria;c__Gammaproteobacteria;o__Pseudomonadales;f__Moraxellaceae;Unassigned	Unassigned	immunocompetent	AK	SCC	87	35	0.00241	0.01187	0.00038589	0.000796236	0.00477741	**
d__Bacteria;p__Proteobacteria;c__Gammaproteobacteria;o__Pseudomonadales;f__Moraxellaceae;Unassigned	Unassigned	immunocompetent	PDS	SCC	50	35	0.01127	0.01187	0.00038589	0.0144898	0.0289796	*
d__Bacteria;p__Proteobacteria;c__Gammaproteobacteria;o__Pseudomonadales;f__Moraxellaceae;Unassigned	Unassigned	immunocompetent	AK	SCC_PL	87	34	0.00241	0.01232	0.00038589	0.000956078	0.00286823	**
d__Bacteria;p__Proteobacteria;c__Gammaproteobacteria;o__Pseudomonadales;f__Moraxellaceae;Unassigned	Unassigned	immunocompetent	PDS	SCC_PL	50	34	0.01127	0.01232	0.00038589	0.0159897	0.0239845	*
d__Bacteria;p__Proteobacteria;c__Gammaproteobacteria;o__Pseudomonadales;f__Pseudomonadaceae;g__Pseudomonas	Pseudomonas	organ transplant recipient	AK	NS	42	25	0.65661	2.36651	4.63614e-06	0.000775733	0.00258578	**
d__Bacteria;p__Proteobacteria;c__Gammaproteobacteria;o__Pseudomonadales;f__Pseudomonadaceae;g__Pseudomonas	Pseudomonas	organ transplant recipient	AK	PDS	42	72	0.65661	1.15535	4.63614e-06	0.0290733	0.0484554	*
d__Bacteria;p__Proteobacteria;c__Gammaproteobacteria;o__Pseudomonadales;f__Pseudomonadaceae;g__Pseudomonas	Pseudomonas	organ transplant recipient	NS	SCC	25	21	2.36651	0.16212	4.63614e-06	1.05648e-06	1.05648e-05	***
d__Bacteria;p__Proteobacteria;c__Gammaproteobacteria;o__Pseudomonadales;f__Pseudomonadaceae;g__Pseudomonas	Pseudomonas	organ transplant recipient	PDS	SCC	72	21	1.15535	0.16212	4.63614e-06	3.94952e-05	0.000197476	***
d__Bacteria;p__Proteobacteria;c__Gammaproteobacteria;o__Pseudomonadales;f__Pseudomonadaceae;g__Pseudomonas	Pseudomonas	organ transplant recipient	NS	SCC_PL	25	22	2.36651	0.40093	4.63614e-06	0.00304701	0.00761752	**
d__Bacteria;p__Proteobacteria;c__Gammaproteobacteria;o__Pseudomonadales;f__Pseudomonadaceae;g__Pseudomonas	Pseudomonas	immunocompetent	AK	SCC	87	35	3.30632	1.01475	0.00308488	0.00255381	0.00766143	**
d__Bacteria;p__Proteobacteria;c__Gammaproteobacteria;o__Pseudomonadales;f__Pseudomonadaceae;g__Pseudomonas	Pseudomonas	immunocompetent	PDS	SCC	50	35	2.94228	1.01475	0.00308488	0.00058517	0.00351102	**
d__Bacteria;p__Proteobacteria;c__Gammaproteobacteria;o__Xanthomonadales;f__Xanthomonadaceae;g__Stenotrophomonas	Stenotrophomonas	organ transplant recipient	AK	SCC	42	21	0.27978	0.22654	0.0038414	0.0102833	0.0342775	*
d__Bacteria;p__Proteobacteria;c__Gammaproteobacteria;o__Xanthomonadales;f__Xanthomonadaceae;g__Stenotrophomonas	Stenotrophomonas	organ transplant recipient	NS	SCC	25	21	0.41007	0.22654	0.0038414	0.000655312	0.00327656	**
d__Bacteria;p__Proteobacteria;c__Gammaproteobacteria;o__Xanthomonadales;f__Xanthomonadaceae;g__Stenotrophomonas	Stenotrophomonas	organ transplant recipient	PDS	SCC	72	21	0.32168	0.22654	0.0038414	0.000251662	0.00251662	**
d__Bacteria;p__Proteobacteria;c__Gammaproteobacteria;o__Xanthomonadales;f__Xanthomonadaceae;g__Stenotrophomonas	Stenotrophomonas	organ transplant recipient	SCC	SCC_PL	21	22	0.22654	0.27414	0.0038414	0.0171877	0.0429693	*
d__Eukaryota;p__Ascomycota;c__Sordariomycetes;o__Xylariales;Unassigned;Unassigned	Unassigned	organ transplant recipient	AK	NS	42	25	0.15749	0.80391	0.00747928	0.000460555	0.00460555	**
d__Eukaryota;p__Ascomycota;c__Sordariomycetes;o__Xylariales;Unassigned;Unassigned	Unassigned	organ transplant recipient	NS	PDS	25	72	0.80391	0.34607	0.00747928	0.00259719	0.012986	*
d__Eukaryota;p__Ascomycota;c__Sordariomycetes;o__Xylariales;Unassigned;Unassigned	Unassigned	organ transplant recipient	NS	SCC	25	21	0.80391	0.17392	0.00747928	0.00379831	0.012661	*
d__Eukaryota;p__Ascomycota;c__Sordariomycetes;o__Xylariales;Unassigned;Unassigned	Unassigned	immunocompetent	AK	SCC	87	35	0.00977	0.29556	0.00934417	0.00118296	0.00709777	**
d__Eukaryota;p__Basidiomycota;c__Malasseziomycetes;o__Malasseziales;f__Malasseziaceae;g__Malassezia	Malassezia	organ transplant recipient	PDS	SCC	72	21	13.5937	9.33258	0.028081	0.00190371	0.0190371	*
d__Eukaryota;p__Basidiomycota;c__Malasseziomycetes;o__Malasseziales;f__Malasseziaceae;g__Malassezia	Malassezia	immunocompetent	SCC	SCC_PL	35	34	6.3152	10.9554	0.02251	0.00241813	0.0145088	*

## Sheet: Dunn_genus_sample_type_LOIS
Kruskal-Wallis tests followed by Benjamini & Hochberg corrected Dunn’s multiple comparisons tests, from comparing relative abundances of most abundant genera between length of immunosuppression (time on immunosuppressive medication) grouping, for each sample type
Taxonomy	Genus	Cohort	Sample_type	Variable	Group_1	Group_2	N_samples_Group_1	N_samples_Group_2	Mean_relative_abundance_Group_1	Mean_relative_abundance_Group_2	KrusW_pvalue	Dunn_pvalue	Dunn_padj	Dunn_p_label
d__Bacteria;p__Actinobacteriota;c__Actinobacteria;o__Corynebacteriales;f__Corynebacteriaceae;g__Corynebacterium	Corynebacterium	organ transplant recipient	NS	Length_of_immunosuppression	16 and higher	7 to 15	3	11	22.1009	7.43664	0.0183464	0.00481222	0.0144366	*
d__Bacteria;p__Actinobacteriota;c__Actinobacteria;o__Micrococcales;f__Micrococcaceae;g__Micrococcus	Micrococcus	organ transplant recipient	PDS	Length_of_immunosuppression	16 and higher	2 to 6	45	13	2.26209	7.77121	0.000588737	0.000118945	0.000356834	***
d__Bacteria;p__Actinobacteriota;c__Actinobacteria;o__Micrococcales;f__Micrococcaceae;g__Micrococcus	Micrococcus	organ transplant recipient	PDS	Length_of_immunosuppression	2 to 6	7 to 15	13	14	7.77121	1.42409	0.000588737	0.0249184	0.0373776	*
d__Bacteria;p__Actinobacteriota;c__Actinobacteria;o__Micrococcales;f__Micrococcaceae;g__Micrococcus	Micrococcus	organ transplant recipient	SCC	Length_of_immunosuppression	16 and higher	2 to 6	11	6	0.74416	3.99345	0.0108663	0.0106065	0.0159097	*
d__Bacteria;p__Actinobacteriota;c__Actinobacteria;o__Micrococcales;f__Micrococcaceae;g__Micrococcus	Micrococcus	organ transplant recipient	SCC	Length_of_immunosuppression	2 to 6	7 to 15	6	4	3.99345	0.02351	0.0108663	0.00769629	0.0230889	*
d__Bacteria;p__Actinobacteriota;c__Actinobacteria;o__Micrococcales;f__Micrococcaceae;g__Micrococcus	Micrococcus	organ transplant recipient	SCC_PL	Length_of_immunosuppression	2 to 6	7 to 15	5	3	4.25832	0.07732	0.0165045	0.0051366	0.0154098	*
d__Bacteria;p__Actinobacteriota;c__Actinobacteria;o__Propionibacteriales;f__Propionibacteriaceae;g__Cutibacterium	Cutibacterium	organ transplant recipient	PDS	Length_of_immunosuppression	16 and higher	2 to 6	45	13	11.2673	5.62702	0.0338803	0.00930904	0.0279271	*
d__Bacteria;p__Actinobacteriota;c__Actinobacteria;o__Propionibacteriales;f__Propionibacteriaceae;g__Cutibacterium	Cutibacterium	organ transplant recipient	SCC_PL	Length_of_immunosuppression	16 and higher	2 to 6	14	5	23.55	2.515	0.0256681	0.00906417	0.0271925	*
d__Bacteria;p__Firmicutes;c__Bacilli;o__Lactobacillales;f__Streptococcaceae;g__Streptococcus	Streptococcus	organ transplant recipient	AK	Length_of_immunosuppression	2 to 6	7 to 15	6	8	1.9224	5.20517	0.0489891	0.0160111	0.0480333	*
d__Bacteria;p__Proteobacteria;c__Gammaproteobacteria;o__Pseudomonadales;f__Pseudomonadaceae;g__Pseudomonas	Pseudomonas	organ transplant recipient	PDS	Length_of_immunosuppression	16 and higher	7 to 15	45	14	0.74526	3.04354	0.0225902	0.00863735	0.025912	*
d__Bacteria;p__Proteobacteria;c__Gammaproteobacteria;o__Pseudomonadales;f__Pseudomonadaceae;g__Pseudomonas	Pseudomonas	organ transplant recipient	PDS	Length_of_immunosuppression	2 to 6	7 to 15	13	14	0.54144	3.04354	0.0225902	0.0244895	0.0367342	*
d__Bacteria;p__Proteobacteria;c__Gammaproteobacteria;o__Pseudomonadales;f__Pseudomonadaceae;g__Pseudomonas	Pseudomonas	organ transplant recipient	AK	Length_of_immunosuppression	16 and higher	7 to 15	28	8	0.2497	2.22509	0.00431951	0.00102406	0.00307219	**
